# Supplementary material for: Landscape of surfaceome and endocytome in human glioma is divergent and depends on cellular spatial organization
Source: Proc Natl Acad Sci U S A. 2022 Feb 25;119(9):e2114456119. doi: 10.1073/pnas.2114456119 (PMC8892282; doi:10.1073/pnas.2114456119)
Supplement: Supplementary File [file pnas.2114456119.sd01.xlsx]

## Sheet: SURFME CATEGORIES
LEGEND
Red text font: Protein IDs that overlap with Surfy (Ref. D. Bausch-Fluck, et al., The in silico human surfaceome. Proc. Natl. Acad. Sci. U. S. A. 115, E10988–E10997 (2018)).
Black text font: Protein IDs not included in Surfy
Green cell: GPI-anchored
Blue cell:	Uniprot_MultiPass OR SinglePass	Uniprot_Extracel_Domain	GO_CellSurf	GO_ExternalSidePM
Orange cell:	Uniprot_MultiPass OR SinglePass	Uniprot_Extracel_Domain	GO_CellSurf
Yellow cell:	Uniprot_MultiPass OR SinglePass	Uniprot_CellMemb	Uniprot_Extracel_Domain
White Cell ( n= 115):	Manual assessment (UP, GC, PubMed)	Majority: Uniprot_Extracel_Domain
Immunoglobulin and T cell receptor proteins were not considered for target identification and were excluded.
Entry	Protein.names1	Entry.name1	Gene.names1	Ensembl.gene.y	GPI	SinglePass	MultiPass	Cellular_Membrane	Extracellular_Domain	GOCellSurf	GOexternal	Surfy	GOplasmaMb
A0A0K2S4Q6	Protein CD300H (CD300 antigen-like family member H)	CD3CH_HUMAN	CD300H			Uniprot_SinglePass			Uniprot_Extracel_Domain
A2RUT3	Transmembrane protein 89	TMM89_HUMAN	TMEM89			Uniprot_SinglePass			Uniprot_Extracel_Domain
A6NLX4	Transmembrane protein 210	TM210_HUMAN	TMEM210			Uniprot_SinglePass			Uniprot_Extracel_Domain
B4DJY2	Transmembrane protein 233 (Dispanin subfamily B member 2) (DSPB2) (Interferon-induced transmembrane domain-containing protein D2)	TM233_HUMAN	TMEM233 IFITMD2				Uniprot_MultiPass		Uniprot_Extracel_Domain
C9JI98	Transmembrane protein 238	TM238_HUMAN	TMEM238				Uniprot_MultiPass		Uniprot_Extracel_Domain
O00219	Hyaluronan synthase 3 (EC 2.4.1.212) (Hyaluronate synthase 3) (Hyaluronic acid synthase 3) (HA synthase 3)	HYAS3_HUMAN	HAS3	ENSG00000103044			Uniprot_MultiPass		Uniprot_Extracel_Domain				GO:0005886
O00559	Receptor-binding cancer antigen expressed on SiSo cells (Cancer-associated surface antigen RCAS1) (Estrogen receptor-binding fragment-associated gene 9 protein)	RCAS1_HUMAN	EBAG9 RCAS1			Uniprot_SinglePass			Uniprot_Extracel_Domain
O14668	Transmembrane gamma-carboxyglutamic acid protein 1 (Proline-rich gamma-carboxyglutamic acid protein 1) (Proline-rich Gla protein 1)	TMG1_HUMAN	PRRG1 PRGP1 TMG1	ENSG00000130962		Uniprot_SinglePass			Uniprot_Extracel_Domain				GO:0005886
O14669	Transmembrane gamma-carboxyglutamic acid protein 2 (Proline-rich gamma-carboxyglutamic acid protein 2) (Proline-rich Gla protein 2)	TMG2_HUMAN	PRRG2 PRGP2 TMG2	ENSG00000126460		Uniprot_SinglePass			Uniprot_Extracel_Domain				GO:0005886
O43908	NKG2-F type II integral membrane protein (NK cell receptor F) (NKG2-F-activating NK receptor)	NKG2F_HUMAN	KLRC4 NKG2F			Uniprot_SinglePass			Uniprot_Extracel_Domain
O60721	Sodium/potassium/calcium exchanger 1 (Na(+)/K(+)/Ca(2+)-exchange protein 1) (Retinal rod Na-Ca+K exchanger) (Solute carrier family 24 member 1)	NCKX1_HUMAN	SLC24A1 KIAA0702 NCKX1	ENSG00000074621			Uniprot_MultiPass		Uniprot_Extracel_Domain				GO:0005886
O95502	Neuronal pentraxin receptor	NPTXR_HUMAN	NPTXR	ENSG00000221890		Uniprot_SinglePass			Uniprot_Extracel_Domain				GO:0005886
P00734	Prothrombin (EC 3.4.21.5) (Coagulation factor II) [Cleaved into: Activation peptide fragment 1; Activation peptide fragment 2; Thrombin light chain; Thrombin heavy chain]	THRB_HUMAN	F2	ENSG00000180210						GO_CellSurf	GO_ExternalSidePM		GO:0005886
P00749	Urokinase-type plasminogen activator (U-plasminogen activator) (uPA) (EC 3.4.21.73) [Cleaved into: Urokinase-type plasminogen activator long chain A; Urokinase-type plasminogen activator short chain A; Urokinase-type plasminogen activator chain B]	UROK_HUMAN	PLAU	ENSG00000122861						GO_CellSurf			GO:0005886
P04083	Annexin A1 (Annexin I) (Annexin-1) (Calpactin II) (Calpactin-2) (Chromobindin-9) (Lipocortin I) (Phospholipase A2 inhibitory protein) (p35)	ANXA1_HUMAN	ANXA1 ANX1 LPC1	ENSG00000135046				Uniprot_CellMemb		GO_CellSurf	GO_ExternalSidePM		GO:0005886
P04920	Anion exchange protein 2 (AE 2) (Anion exchanger 2) (Non-erythroid band 3-like protein) (BND3L) (Solute carrier family 4 member 2)	B3A2_HUMAN	SLC4A2 AE2 EPB3L1 HKB3 MPB3L	ENSG00000164889			Uniprot_MultiPass		Uniprot_Extracel_Domain				GO:0005886
P07237	Protein disulfide-isomerase (PDI) (EC 5.3.4.1) (Cellular thyroid hormone-binding protein) (Prolyl 4-hydroxylase subunit beta) (p55)	PDIA1_HUMAN	P4HB ERBA2L PDI PDIA1 PO4DB	ENSG00000185624				Uniprot_CellMemb		GO_CellSurf	GO_ExternalSidePM		GO:0005886
P07900	Heat shock protein HSP 90-alpha (Heat shock 86 kDa) (HSP 86) (HSP86) (Lipopolysaccharide-associated protein 2) (LAP-2) (LPS-associated protein 2) (Renal carcinoma antigen NY-REN-38)	HS90A_HUMAN	HSP90AA1 HSP90A HSPC1 HSPCA	ENSG00000080824				Uniprot_CellMemb		GO_CellSurf			GO:0005886
P07996	Thrombospondin-1 (Glycoprotein G)	TSP1_HUMAN	THBS1	ENSG00000137801						GO_CellSurf	GO_ExternalSidePM		GO:0005886
P08238	Heat shock protein HSP 90-beta (HSP 90) (Heat shock 84 kDa) (HSP 84) (HSP84)	HS90B_HUMAN	HSP90AB1 HSP90B HSPC2 HSPCB	ENSG00000096384				Uniprot_CellMemb		GO_CellSurf			GO:0005886
P08758	Annexin A5 (Anchorin CII) (Annexin V) (Annexin-5) (Calphobindin I) (CBP-I) (Endonexin II) (Lipocortin V) (Placental anticoagulant protein 4) (PP4) (Placental anticoagulant protein I) (PAP-I) (Thromboplastin inhibitor) (Vascular anticoagulant-alpha) (VAC-alpha)	ANXA5_HUMAN	ANXA5	ENSG00000164111						GO_CellSurf	GO_ExternalSidePM		GO:0005886
P0DPE3	Transmembrane and death domain protein 1	TMDD1_HUMAN	TMDD1 C12orf81			Uniprot_SinglePass			Uniprot_Extracel_Domain
P11021	Endoplasmic reticulum chaperone BiP (EC 3.6.4.10) (78 kDa glucose-regulated protein) (GRP-78) (Binding-immunoglobulin protein) (BiP) (Heat shock protein 70 family protein 5) (HSP70 family protein 5) (Heat shock protein family A member 5) (Immunoglobulin heavy chain-binding protein)	BIP_HUMAN	HSPA5	ENSG00000044574						GO_CellSurf			GO:0005886
P11142	Heat shock cognate 71 kDa protein (Heat shock 70 kDa protein 8) (Lipopolysaccharide-associated protein 1) (LAP-1) (LPS-associated protein 1)	HSP7C_HUMAN	HSPA8 HSC70 HSP73 HSPA10	ENSG00000109971				Uniprot_CellMemb					GO:0005886
P14209	CD99 antigen (12E7) (E2 antigen) (Protein MIC2) (T-cell surface glycoprotein E2) (CD antigen CD99)	CD99_HUMAN	CD99 MIC2 MIC2X MIC2Y	ENSG00000002586		Uniprot_SinglePass			Uniprot_Extracel_Domain				GO:0005886
P14770	Platelet glycoprotein IX (GP-IX) (GPIX) (Glycoprotein 9) (CD antigen CD42a)	GPIX_HUMAN	GP9	ENSG00000169704		Uniprot_SinglePass			Uniprot_Extracel_Domain				GO:0005886
P21854	B-cell differentiation antigen CD72 (Lyb-2) (CD antigen CD72)	CD72_HUMAN	CD72	ENSG00000137101		Uniprot_SinglePass			Uniprot_Extracel_Domain				GO:0005886
P23352	Anosmin-1 (Adhesion molecule-like X-linked) (Kallmann syndrome protein)	KALM_HUMAN	ANOS1 ADMLX KAL KAL1 KALIG1	ENSG00000011201				Uniprot_CellMemb		GO_CellSurf			GO:0005886
P25311	Zinc-alpha-2-glycoprotein (Zn-alpha-2-GP) (Zn-alpha-2-glycoprotein)	ZA2G_HUMAN	AZGP1	ENSG00000160862						GO_CellSurf	GO_ExternalSidePM		GO:0005886
P27216	Annexin A13 (Annexin XIII) (Annexin-13) (Intestine-specific annexin) (ISA)	ANX13_HUMAN	ANXA13 ANX13	ENSG00000104537				Uniprot_CellMemb					GO:0005886
P41439	Folate receptor gamma (FR-gamma) (Folate receptor 3)	FOLR3_HUMAN	FOLR3	ENSG00000110203						GO_CellSurf	GO_ExternalSidePM		GO:0005886
P48751	Anion exchange protein 3 (AE 3) (Anion exchanger 3) (CAE3/BAE3) (Cardiac/brain band 3-like protein) (Neuronal band 3-like protein) (Solute carrier family 4 member 3)	B3A3_HUMAN	SLC4A3 AE3	ENSG00000114923			Uniprot_MultiPass			GO_CellSurf	GO_ExternalSidePM		GO:0005886
P51790	H(+)/Cl(-) exchange transporter 3 (Chloride channel protein 3) (ClC-3) (Chloride transporter ClC-3)	CLCN3_HUMAN	CLCN3	ENSG00000109572			Uniprot_MultiPass	Uniprot_CellMemb		GO_CellSurf	GO_ExternalSidePM		GO:0005886
P57727	Transmembrane protease serine 3 (EC 3.4.21.-) (Serine protease TADG-12) (Tumor-associated differentially-expressed gene 12 protein)	TMPS3_HUMAN	TMPRSS3 ECHOS1 TADG12 UNQ323/PRO382			Uniprot_SinglePass			Uniprot_Extracel_Domain
P59535	Taste receptor type 2 member 40 (T2R40) (G-protein coupled receptor 60) (Taste receptor type 2 member 58) (T2R58)	T2R40_HUMAN	TAS2R40 GPR60	ENSG00000221937			Uniprot_MultiPass		Uniprot_Extracel_Domain				GO:0005886
P59536	Taste receptor type 2 member 41 (T2R41) (Taste receptor type 2 member 59) (T2R59)	T2R41_HUMAN	TAS2R41	ENSG00000221855			Uniprot_MultiPass		Uniprot_Extracel_Domain				GO:0005886
P59538	Taste receptor type 2 member 31 (T2R31) (Taste receptor type 2 member 44) (T2R44) (Taste receptor type 2 member 53) (T2R53)	T2R31_HUMAN	TAS2R31 TAS2R44	ENSG00000256436			Uniprot_MultiPass		Uniprot_Extracel_Domain				GO:0005886
P59539	Taste receptor type 2 member 45 (T2R45) (G-protein coupled receptor 59)	T2R45_HUMAN	TAS2R45 GPR59				Uniprot_MultiPass		Uniprot_Extracel_Domain
P59544	Taste receptor type 2 member 50 (T2R50) (Taste receptor type 2 member 51) (T2R51)	T2R50_HUMAN	TAS2R50	ENSG00000212126			Uniprot_MultiPass		Uniprot_Extracel_Domain				GO:0005886
P59551	Taste receptor type 2 member 60 (T2R60) (Taste receptor type 2 member 56) (T2R56)	T2R60_HUMAN	TAS2R60	ENSG00000185899			Uniprot_MultiPass		Uniprot_Extracel_Domain				GO:0005886
Q0VD83	Apolipoprotein B receptor (Apolipoprotein B-100 receptor) (Apolipoprotein B-48 receptor) (Apolipoprotein B48 receptor) (apoB-48R)	APOBR_HUMAN	APOBR APOB48R	ENSG00000184730				Uniprot_CellMemb					GO:0005886
Q13520	Aquaporin-6 (AQP-6) (Aquaporin-2-like) (Kidney-specific aquaporin) (hKID)	AQP6_HUMAN	AQP6 AQP2L	ENSG00000086159			Uniprot_MultiPass		Uniprot_Extracel_Domain				GO:0005886
Q15465	Sonic hedgehog protein (SHH) (HHG-1) (Shh unprocessed N-terminal signaling and C-terminal autoprocessing domains) (ShhNC) [Cleaved into: Sonic hedgehog protein N-product (ShhN) (Shh N-terminal processed signaling domains) (ShhNp)]	SHH_HUMAN	SHH	ENSG00000164690				Uniprot_CellMemb		GO_CellSurf			GO:0005886
Q2M3R5	Solute carrier family 35 member G1 (Partner of STIM1) (Transmembrane protein 20)	S35G1_HUMAN	SLC35G1 C10orf60 POST TMEM20	ENSG00000176273			Uniprot_MultiPass	Uniprot_CellMemb					GO:0005886
Q2T9K0	Transmembrane protein 44	TMM44_HUMAN	TMEM44				Uniprot_MultiPass		Uniprot_Extracel_Domain
Q5KU26	Collectin-12 (Collectin placenta protein 1) (CL-P1) (hCL-P1) (Nurse cell scavenger receptor 2) (Scavenger receptor class A member 4) (Scavenger receptor with C-type lectin)	COL12_HUMAN	COLEC12 CLP1 NSR2 SCARA4 SRCL	ENSG00000158270		Uniprot_SinglePass			Uniprot_Extracel_Domain				GO:0005886
Q5SRR4	Lymphocyte antigen 6 complex locus protein G5c	LY65C_HUMAN	LY6G5C	ENSG00000204428						GO_CellSurf	GO_ExternalSidePM		GO:0005886
Q5SZI1	Low-density lipoprotein receptor class A domain-containing protein 2	LRAD2_HUMAN	LDLRAD2			Uniprot_SinglePass			Uniprot_Extracel_Domain
Q5T292	Transmembrane protein 273	TM273_HUMAN	TMEM273 C10orf128			Uniprot_SinglePass			Uniprot_Extracel_Domain
Q63ZE4	Solute carrier family 22 member 10 (Organic anion transporter 5)	S22AA_HUMAN	SLC22A10 OAT5				Uniprot_MultiPass		Uniprot_Extracel_Domain
Q6AZY7	Scavenger receptor class A member 3 (Cellular stress response gene protein)	SCAR3_HUMAN	SCARA3 CSR			Uniprot_SinglePass			Uniprot_Extracel_Domain
Q6EIG7	C-type lectin domain family 6 member A (C-type lectin superfamily member 10) (Dendritic cell-associated C-type lectin 2) (DC-associated C-type lectin 2) (Dectin-2)	CLC6A_HUMAN	CLEC6A CLECSF10 DECTIN2	ENSG00000205846		Uniprot_SinglePass			Uniprot_Extracel_Domain				GO:0005886
Q6NXT4	Zinc transporter 6 (ZnT-6) (Solute carrier family 30 member 6)	ZNT6_HUMAN	SLC30A6 ZNT6				Uniprot_MultiPass		Uniprot_Extracel_Domain
Q6P7N7	Transmembrane protein 81	TMM81_HUMAN	TMEM81 UNQ2788/PRO7178			Uniprot_SinglePass			Uniprot_Extracel_Domain
Q6PIS1	Solute carrier family 23 member 3 (HPC E2-binding protein 3) (Na(+)/L-ascorbic acid transporter 3) (Sodium-dependent vitamin C transporter 3)	S23A3_HUMAN	SLC23A3 E2BP3 SVCT3				Uniprot_MultiPass		Uniprot_Extracel_Domain
Q6RW13	Type-1 angiotensin II receptor-associated protein (AT1 receptor-associated protein)	ATRAP_HUMAN	AGTRAP ATRAP	ENSG00000177674			Uniprot_MultiPass		Uniprot_Extracel_Domain				GO:0005886
Q6UXU6	Transmembrane protein 92	TMM92_HUMAN	TMEM92 UNQ5801/PRO19608			Uniprot_SinglePass			Uniprot_Extracel_Domain
Q6UXY8	Transmembrane channel-like protein 5	TMC5_HUMAN	TMC5 UNQ8238/PRO33604	ENSG00000103534			Uniprot_MultiPass		Uniprot_Extracel_Domain				GO:0005886
Q6ZMR5	Transmembrane protease serine 11A (EC 3.4.21.-) (Airway trypsin-like protease 1) (Epidermal type-II transmembrane serine protease) (Esophageal cancer-susceptibility gene 1 protein)	TM11A_HUMAN	TMPRSS11A ECRG1 HATL1 HESP	ENSG00000187054		Uniprot_SinglePass			Uniprot_Extracel_Domain				GO:0005886
Q6ZNR0	Transmembrane protein 91 (Dispanin subfamily C member 3) (DSPC3)	TMM91_HUMAN	TMEM91				Uniprot_MultiPass		Uniprot_Extracel_Domain
Q7RTR8	Taste receptor type 2 member 42 (T2R42) (Taste receptor type 2 member 55) (T2R55)	T2R42_HUMAN	TAS2R42 TAS2R55	ENSG00000186136			Uniprot_MultiPass		Uniprot_Extracel_Domain				GO:0005886
Q7Z404	Transmembrane channel-like protein 4	TMC4_HUMAN	TMC4	ENSG00000167608			Uniprot_MultiPass		Uniprot_Extracel_Domain				GO:0005886
Q7Z5M5	Transmembrane channel-like protein 3	TMC3_HUMAN	TMC3	ENSG00000188869			Uniprot_MultiPass		Uniprot_Extracel_Domain				GO:0005886
Q86VY9	Transmembrane protein 200A	T200A_HUMAN	TMEM200A KIAA1913 HBE61				Uniprot_MultiPass		Uniprot_Extracel_Domain
Q86WS5	Transmembrane protease serine 12 (EC 3.4.21.-)	TMPSC_HUMAN	TMPRSS12			Uniprot_SinglePass			Uniprot_Extracel_Domain
Q86YT5	Solute carrier family 13 member 5 (Na(+)/citrate cotransporter) (NaCT) (Sodium-coupled citrate transporter) (Sodium-dependent citrate transporter)	S13A5_HUMAN	SLC13A5 NACT	ENSG00000141485			Uniprot_MultiPass	Uniprot_CellMemb					GO:0005886
Q8IUN9	C-type lectin domain family 10 member A (C-type lectin superfamily member 14) (Macrophage lectin 2) (CD antigen CD301)	CLC10_HUMAN	CLEC10A CLECSF13 CLECSF14 HML	ENSG00000132514		Uniprot_SinglePass			Uniprot_Extracel_Domain				GO:0005886
Q8IV31	Transmembrane protein 139	TM139_HUMAN	TMEM139 UNQ1932/PRO4407			Uniprot_SinglePass			Uniprot_Extracel_Domain
Q8IX19	Mast cell-expressed membrane protein 1	MCEM1_HUMAN	MCEMP1 C19orf59	ENSG00000183019		Uniprot_SinglePass			Uniprot_Extracel_Domain				GO:0005886
Q8N1N0	C-type lectin domain family 4 member F (C-type lectin superfamily member 13) (C-type lectin 13)	CLC4F_HUMAN	CLEC4F CLECSF13			Uniprot_SinglePass			Uniprot_Extracel_Domain
Q8N1S5	Zinc transporter ZIP11 (Solute carrier family 39 member 11) (Zrt- and Irt-like protein 11) (ZIP-11)	S39AB_HUMAN	SLC39A11 C17orf26 ZIP11	ENSG00000133195			Uniprot_MultiPass	Uniprot_CellMemb					GO:0005886
Q8N2U0	Transmembrane protein 256	TM256_HUMAN	TMEM256 C17orf61				Uniprot_MultiPass		Uniprot_Extracel_Domain
Q8N307	Mucin-20 (MUC-20)	MUC20_HUMAN	MUC20 KIAA1359 UNQ2782/PRO7170	ENSG00000176945				Uniprot_CellMemb					GO:0005886
Q8N3G9	Transmembrane protein 130	TM130_HUMAN	TMEM130 UNQ719/PRO1383	ENSG00000166448		Uniprot_SinglePass			Uniprot_Extracel_Domain				GO:0005886
Q8N614	Transmembrane protein 156	TM156_HUMAN	TMEM156				Uniprot_MultiPass		Uniprot_Extracel_Domain
Q8NBD8	Transmembrane protein 229B	T229B_HUMAN	TMEM229B C14orf83				Uniprot_MultiPass		Uniprot_Extracel_Domain
Q8NDX9	Lymphocyte antigen 6 complex locus protein G5b	LY65B_HUMAN	LY6G5B	ENSG00000240053						GO_CellSurf	GO_ExternalSidePM		GO:0005886
Q8NET8	Transient receptor potential cation channel subfamily V member 3 (TrpV3) (Vanilloid receptor-like 3) (VRL-3)	TRPV3_HUMAN	TRPV3	ENSG00000167723			Uniprot_MultiPass		Uniprot_Extracel_Domain				GO:0005886
Q8NEW0	Zinc transporter 7 (ZnT-7) (Solute carrier family 30 member 7) (Znt-like transporter 2)	ZNT7_HUMAN	SLC30A7 ZNT7 ZNTL2				Uniprot_MultiPass		Uniprot_Extracel_Domain
Q8NEW7	Transmembrane inner ear expressed protein	TMIE_HUMAN	TMIE			Uniprot_SinglePass			Uniprot_Extracel_Domain
Q8TAD4	Zinc transporter 5 (ZnT-5) (Solute carrier family 30 member 5) (ZnT-like transporter 1) (hZTL1)	ZNT5_HUMAN	SLC30A5 ZNT5 ZNTL1 ZTL1 UNQ863/PRO1879	ENSG00000145740			Uniprot_MultiPass		Uniprot_Extracel_Domain				GO:0005886
Q8TC26	Transmembrane protein 163	TM163_HUMAN	TMEM163				Uniprot_MultiPass		Uniprot_Extracel_Domain
Q8TCU3	Solute carrier family 7 member 13 (Sodium-independent aspartate/glutamate transporter 1) (X-amino acid transporter 2)	S7A13_HUMAN	SLC7A13 AGT1 XAT2				Uniprot_MultiPass		Uniprot_Extracel_Domain
Q8TE54	Anion exchange transporter (Solute carrier family 26 member 7)	S26A7_HUMAN	SLC26A7 SUT2	ENSG00000147606			Uniprot_MultiPass		Uniprot_Extracel_Domain				GO:0005886
Q8WXI8	C-type lectin domain family 4 member D (C-type lectin superfamily member 8) (C-type lectin-like receptor 6) (CLEC-6) (CD antigen CD368)	CLC4D_HUMAN	CLEC4D CLECSF8 MCL	ENSG00000166527		Uniprot_SinglePass			Uniprot_Extracel_Domain				GO:0005886
Q8WZ59	Transmembrane protein 190	TM190_HUMAN	TMEM190 MDAC1			Uniprot_SinglePass			Uniprot_Extracel_Domain
Q92819	Hyaluronan synthase 2 (EC 2.4.1.212) (Hyaluronate synthase 2) (Hyaluronic acid synthase 2) (HA synthase 2)	HYAS2_HUMAN	HAS2	ENSG00000170961			Uniprot_MultiPass		Uniprot_Extracel_Domain				GO:0005886
Q92839	Hyaluronan synthase 1 (EC 2.4.1.212) (Hyaluronate synthase 1) (Hyaluronic acid synthase 1) (HA synthase 1) (HuHAS1)	HYAS1_HUMAN	HAS1 HAS	ENSG00000105509			Uniprot_MultiPass		Uniprot_Extracel_Domain				GO:0005886
Q93086	P2X purinoceptor 5 (P2X5) (ATP receptor) (Purinergic receptor)	P2RX5_HUMAN	P2RX5 P2X5	ENSG00000083454			Uniprot_MultiPass		Uniprot_Extracel_Domain				GO:0005886
Q96BI1	Solute carrier family 22 member 18 (Beckwith-Wiedemann syndrome chromosomal region 1 candidate gene A protein) (Efflux transporter-like protein) (Imprinted multi-membrane-spanning polyspecific transporter-related protein 1) (Organic cation transporter-like protein 2) (ORCTL-2) (Solute carrier family 22 member 1-like) (Tumor-suppressing STF cDNA 5 protein) (Tumor-suppressing subchromosomal transfe…	S22AI_HUMAN	SLC22A18 BWR1A BWSCR1A HET IMPT1 ITM ORCTL2 SLC22A1L TSSC5	ENSG00000110628			Uniprot_MultiPass	Uniprot_CellMemb					GO:0005886
Q96DZ7	Transmembrane 4 L6 family member 19 (Osteoclast maturation-associated gene 4 protein) (Tetraspan membrane protein OCTM4)	T4S19_HUMAN	TM4SF19 OCTM4				Uniprot_MultiPass		Uniprot_Extracel_Domain
Q96HD1	Protein disulfide isomerase CRELD1 (EC 5.3.4.1) (Cysteine-rich with EGF-like domain protein 1)	CREL1_HUMAN	CRELD1 CIRRIN UNQ188/PRO214				Uniprot_MultiPass		Uniprot_Extracel_Domain
Q96HH4	Transmembrane protein 169	TM169_HUMAN	TMEM169				Uniprot_MultiPass		Uniprot_Extracel_Domain
Q96Q91	Anion exchange protein 4 (AE 4) (Anion exchanger 4) (Sodium bicarbonate cotransporter 5) (Solute carrier family 4 member 9)	B3A4_HUMAN	SLC4A9 AE4 SBC5	ENSG00000113073			Uniprot_MultiPass		Uniprot_Extracel_Domain				GO:0005886
Q96QS1	Tetraspanin-32 (Tspan-32) (Protein Phemx)	TSN32_HUMAN	TSPAN32 PHEMX TSSC6	ENSG00000064201			Uniprot_MultiPass			GO_CellSurf			GO:0005886
Q96QT4	Transient receptor potential cation channel subfamily M member 7 (EC 2.7.11.1) (Channel-kinase 1) (Long transient receptor potential channel 7) (LTrpC-7) (LTrpC7)	TRPM7_HUMAN	TRPM7 CHAK1 LTRPC7	ENSG00000092439			Uniprot_MultiPass		Uniprot_Extracel_Domain				GO:0005886
Q99624	Sodium-coupled neutral amino acid transporter 3 (N-system amino acid transporter 1) (Na(+)-coupled neutral amino acid transporter 3) (Solute carrier family 38 member 3) (System N amino acid transporter 1)	S38A3_HUMAN	SLC38A3 G17 NAT1 SN1 SNAT3				Uniprot_MultiPass	Uniprot_CellMemb
Q9BRY0	Zinc transporter ZIP3 (Solute carrier family 39 member 3) (Zrt- and Irt-like protein 3) (ZIP-3)	S39A3_HUMAN	SLC39A3 ZIP3	ENSG00000141873			Uniprot_MultiPass		Uniprot_Extracel_Domain				GO:0005886
Q9BSE2	Transmembrane protein 79 (Mattrin)	TMM79_HUMAN	TMEM79 MATT				Uniprot_MultiPass		Uniprot_Extracel_Domain
Q9BZD6	Transmembrane gamma-carboxyglutamic acid protein 4 (Proline-rich gamma-carboxyglutamic acid protein 4) (Proline-rich Gla protein 4)	TMG4_HUMAN	PRRG4 PRGP4 TMG4			Uniprot_SinglePass			Uniprot_Extracel_Domain
Q9BZD7	Transmembrane gamma-carboxyglutamic acid protein 3 (Proline-rich gamma-carboxyglutamic acid protein 3) (Proline-rich Gla protein 3)	TMG3_HUMAN	PRRG3 PRGP3 TMG3			Uniprot_SinglePass			Uniprot_Extracel_Domain
Q9H0R3	Transmembrane protein 222	TM222_HUMAN	TMEM222 C1orf160				Uniprot_MultiPass		Uniprot_Extracel_Domain
Q9H1Z9	Tetraspanin-10 (Tspan-10) (Oculospanin)	TSN10_HUMAN	TSPAN10 OCSP	ENSG00000182612			Uniprot_MultiPass		Uniprot_Extracel_Domain				GO:0005886
Q9H3N1	Thioredoxin-related transmembrane protein 1 (Thioredoxin domain-containing protein 1) (Transmembrane Trx-related protein)	TMX1_HUMAN	TMX1 TMX TXNDC TXNDC1 PSEC0085 UNQ235/PRO268			Uniprot_SinglePass			Uniprot_Extracel_Domain
Q9H6X4	Transmembrane protein 134	TM134_HUMAN	TMEM134				Uniprot_MultiPass		Uniprot_Extracel_Domain
Q9HCF6	Transient receptor potential cation channel subfamily M member 3 (Long transient receptor potential channel 3) (LTrpC-3) (LTrpC3) (Melastatin-2) (MLSN2)	TRPM3_HUMAN	TRPM3 KIAA1616 LTRPC3	ENSG00000083067			Uniprot_MultiPass		Uniprot_Extracel_Domain				GO:0005886
Q9NRS4	Transmembrane protease serine 4 (EC 3.4.21.-) (Channel-activating protease 2) (CAPH2) (Membrane-type serine protease 2) (MT-SP2)	TMPS4_HUMAN	TMPRSS4 TMPRSS3 UNQ776/PRO1570			Uniprot_SinglePass			Uniprot_Extracel_Domain
Q9NYW4	Taste receptor type 2 member 5 (T2R5)	TA2R5_HUMAN	TAS2R5	ENSG00000127366			Uniprot_MultiPass		Uniprot_Extracel_Domain				GO:0005886
Q9UJ71	C-type lectin domain family 4 member K (Langerin) (CD antigen CD207)	CLC4K_HUMAN	CD207 CLEC4K	ENSG00000116031		Uniprot_SinglePass			Uniprot_Extracel_Domain				GO:0005886
Q9UKR8	Tetraspanin-16 (Tspan-16) (Tetraspanin TM4-B) (Transmembrane 4 superfamily member 16)	TSN16_HUMAN	TSPAN16 TM4SF16	ENSG00000130167			Uniprot_MultiPass		Uniprot_Extracel_Domain				GO:0005886
Q9ULY5	C-type lectin domain family 4 member E (C-type lectin superfamily member 9) (Macrophage-inducible C-type lectin) (MINCLE)	CLC4E_HUMAN	CLEC4E CLECSF9 MINCLE UNQ218/PRO244	ENSG00000166523		Uniprot_SinglePass			Uniprot_Extracel_Domain				GO:0005886
Q9Y2P4	Long-chain fatty acid transport protein 6 (FATP-6) (Fatty acid transport protein 6) (Arachidonate--CoA ligase) (EC 6.2.1.15) (Fatty-acid-coenzyme A ligase, very long-chain 2) (EC 6.2.1.-) (Solute carrier family 27 member 6) (Very long-chain acyl-CoA synthetase homolog 1) (VLCSH1) (hVLCS-H1)	S27A6_HUMAN	SLC27A6 ACSVL2 FACVL2 FATP6	ENSG00000113396			Uniprot_MultiPass	Uniprot_CellMemb					GO:0005886
Q9Y320	Thioredoxin-related transmembrane protein 2 (Cell proliferation-inducing gene 26 protein) (Thioredoxin domain-containing protein 14)	TMX2_HUMAN	TMX2 TXNDC14 CGI-31 My009 PIG26 PSEC0045 UNQ237/PRO270			Uniprot_SinglePass			Uniprot_Extracel_Domain
Q9Y6C5	Protein patched homolog 2 (PTC2)	PTC2_HUMAN	PTCH2 UNQ560/PRO1121/PRO57079	ENSG00000117425			Uniprot_MultiPass		Uniprot_Extracel_Domain				GO:0005886
A0A1B0GTQ4	Protein myomixer (Microprotein inducer of fusion) (Protein minion) (hMINION)	MYMX_HUMAN	MYMX			Uniprot_SinglePass		Uniprot_CellMemb	Uniprot_Extracel_Domain
A1KXE4	Myelin-associated neurite-outgrowth inhibitor (Mani) (p20)	F168B_HUMAN	FAM168B KIAA0280L MANI	ENSG00000152102			Uniprot_MultiPass	Uniprot_CellMemb	Uniprot_Extracel_Domain				GO:0005886
A6NGZ8	Small integral membrane protein 9	SMIM9_HUMAN	SMIM9 CXorf68	ENSG00000203870		Uniprot_SinglePass		Uniprot_CellMemb	Uniprot_Extracel_Domain				GO:0005886
A6NI61	Protein myomaker (Myoblast fusion maker) (Transmembrane protein 226) (Transmembrane protein 8C)	MYMK_HUMAN	MYMK TMEM226 TMEM8C	ENSG00000187616			Uniprot_MultiPass	Uniprot_CellMemb	Uniprot_Extracel_Domain				GO:0005886
A6NLE4	Small integral membrane protein 23	SIM23_HUMAN	SMIM23 C5orf50	ENSG00000185662		Uniprot_SinglePass		Uniprot_CellMemb	Uniprot_Extracel_Domain				GO:0005886
A6NMD0	Interferon-induced transmembrane protein 10 (Dispanin subfamily A member 3) (DSPA3)	IFM10_HUMAN	IFITM10	ENSG00000244242			Uniprot_MultiPass	Uniprot_CellMemb	Uniprot_Extracel_Domain				GO:0005886
A6NN92	Putative gap junction epsilon-1 protein (Connexin-23) (Cx23)	CXE1_HUMAN	GJE1	ENSG00000203733			Uniprot_MultiPass	Uniprot_CellMemb	Uniprot_Extracel_Domain				GO:0005886
A6NNB3	Interferon-induced transmembrane protein 5 (Bone-restricted interferon-induced transmembrane protein-like protein) (BRIL) (Dispanin subfamily A member 1) (DSPA1)	IFM5_HUMAN	IFITM5	ENSG00000206013			Uniprot_MultiPass	Uniprot_CellMemb	Uniprot_Extracel_Domain				GO:0005886
A8K4G0	CMRF35-like molecule 7 (CLM-7) (CD300 antigen-like family member B) (CMRF35-A2) (Immune receptor expressed on myeloid cells 3) (IREM-3) (Leukocyte mono-Ig-like receptor 5) (Triggering receptor expressed on myeloid cells 5) (TREM-5) (CD antigen CD300b)	CLM7_HUMAN	CD300LB CD300B CLM7 CMRF35A2 IREM3 LMIR5 TREM5 UNQ2530/PRO6029	ENSG00000178789		Uniprot_SinglePass		Uniprot_CellMemb	Uniprot_Extracel_Domain				GO:0005886
A8MYU2	Potassium channel subfamily U member 1 (Calcium-activated potassium channel subunit alpha-3) (Calcium-activated potassium channel, subfamily M subunit alpha-3) (KCa5) (Slowpoke homolog 3)	KCNU1_HUMAN	KCNU1 KCNMA3 KCNMC1 SLO3	ENSG00000215262			Uniprot_MultiPass	Uniprot_CellMemb	Uniprot_Extracel_Domain				GO:0005886
B2RUZ4	Small integral membrane protein 1 (Vel blood group antigen)	SMIM1_HUMAN	SMIM1	ENSG00000235169		Uniprot_SinglePass		Uniprot_CellMemb	Uniprot_Extracel_Domain	GO_CellSurf			GO:0005886
B7U540	Inward rectifier potassium channel 18 (Inward rectifier K(+) channel Kir2.6) (Potassium channel, inwardly rectifying subfamily J member 18)	KCJ18_HUMAN	KCNJ18				Uniprot_MultiPass	Uniprot_CellMemb	Uniprot_Extracel_Domain
B9EJG8	Transmembrane protein 150C	T150C_HUMAN	TMEM150C	ENSG00000249242			Uniprot_MultiPass	Uniprot_CellMemb	Uniprot_Extracel_Domain				GO:0005886
C9JDP6	Putative claudin-25	CLD25_HUMAN	CLDN25	ENSG00000228607			Uniprot_MultiPass	Uniprot_CellMemb	Uniprot_Extracel_Domain				GO:0005886
H3BQJ8	Lymphocyte antigen 6L (Lymphocyte antigen 6 complex locus protein L)	LY6L_HUMAN	LY6L		Uniprot_GPI			Uniprot_CellMemb
H3BV60	Transforming growth factor-beta receptor type 3-like protein (TGF-beta receptor type-3-like protein) (TGFR-3L) (Transforming growth factor-beta receptor type III-like protein) (TGF-beta receptor type III-like protein)	TGR3L_HUMAN	TGFBR3L			Uniprot_SinglePass			Uniprot_Extracel_Domain	GO_CellSurf
H7C241	Claudin-34	CLD34_HUMAN	CLDN34				Uniprot_MultiPass	Uniprot_CellMemb	Uniprot_Extracel_Domain
O00168	Phospholemman (FXYD domain-containing ion transport regulator 1) (Sodium/potassium-transporting ATPase subunit FXYD1)	PLM_HUMAN	FXYD1 PLM	ENSG00000266964		Uniprot_SinglePass		Uniprot_CellMemb	Uniprot_Extracel_Domain				GO:0005886
O00180	Potassium channel subfamily K member 1 (Inward rectifying potassium channel protein TWIK-1) (Potassium channel K2P1) (Potassium channel KCNO1)	KCNK1_HUMAN	KCNK1 HOHO1 KCNO1 TWIK1	ENSG00000135750			Uniprot_MultiPass	Uniprot_CellMemb	Uniprot_Extracel_Domain				GO:0005886
O00238	Bone morphogenetic protein receptor type-1B (BMP type-1B receptor) (BMPR-1B) (EC 2.7.11.30) (CD antigen CDw293)	BMR1B_HUMAN	BMPR1B	ENSG00000138696		Uniprot_SinglePass		Uniprot_CellMemb	Uniprot_Extracel_Domain				GO:0005886
O00501	Claudin-5 (Transmembrane protein deleted in VCFS) (TMDVCF)	CLD5_HUMAN	CLDN5 AWAL TMVCF	ENSG00000184113			Uniprot_MultiPass	Uniprot_CellMemb	Uniprot_Extracel_Domain				GO:0005886
O00555	Voltage-dependent P/Q-type calcium channel subunit alpha-1A (Brain calcium channel I) (BI) (Calcium channel, L type, alpha-1 polypeptide isoform 4) (Voltage-gated calcium channel subunit alpha Cav2.1)	CAC1A_HUMAN	CACNA1A CACH4 CACN3 CACNL1A4	ENSG00000141837			Uniprot_MultiPass	Uniprot_CellMemb	Uniprot_Extracel_Domain				GO:0005886
O14520	Aquaporin-7 (AQP-7) (Aquaglyceroporin-7) (Aquaporin adipose) (AQPap) (Aquaporin-7-like)	AQP7_HUMAN	AQP7 AQP7L AQP9	ENSG00000165269			Uniprot_MultiPass	Uniprot_CellMemb	Uniprot_Extracel_Domain				GO:0005886
O14638	Ectonucleotide pyrophosphatase/phosphodiesterase family member 3 (E-NPP 3) (NPP3) (Phosphodiesterase I beta) (PD-Ibeta) (Phosphodiesterase I/nucleotide pyrophosphatase 3) (CD antigen CD203c) [Includes: Alkaline phosphodiesterase I (EC 3.1.4.1); Nucleotide pyrophosphatase (NPPase) (EC 3.6.1.9) (Nucleotide diphosphatase)]	ENPP3_HUMAN	ENPP3 PDNP3	ENSG00000154269		Uniprot_SinglePass		Uniprot_CellMemb	Uniprot_Extracel_Domain	GO_CellSurf	GO_ExternalSidePM		GO:0005886
O14763	Tumor necrosis factor receptor superfamily member 10B (Death receptor 5) (TNF-related apoptosis-inducing ligand receptor 2) (TRAIL receptor 2) (TRAIL-R2) (CD antigen CD262)	TR10B_HUMAN	TNFRSF10B DR5 KILLER TRAILR2 TRICK2 ZTNFR9 UNQ160/PRO186	ENSG00000120889		Uniprot_SinglePass			Uniprot_Extracel_Domain	GO_CellSurf			GO:0005886
O15162	Phospholipid scramblase 1 (PL scramblase 1) (Ca(2+)-dependent phospholipid scramblase 1) (Erythrocyte phospholipid scramblase) (MmTRA1b)	PLS1_HUMAN	PLSCR1	ENSG00000188313		Uniprot_SinglePass		Uniprot_CellMemb	Uniprot_Extracel_Domain				GO:0005886
O15393	Transmembrane protease serine 2 (EC 3.4.21.-) (Serine protease 10) [Cleaved into: Transmembrane protease serine 2 non-catalytic chain; Transmembrane protease serine 2 catalytic chain]	TMPS2_HUMAN	TMPRSS2 PRSS10	ENSG00000184012		Uniprot_SinglePass		Uniprot_CellMemb	Uniprot_Extracel_Domain				GO:0005886
O15427	Monocarboxylate transporter 4 (MCT 4) (Solute carrier family 16 member 3)	MOT4_HUMAN	SLC16A3 MCT4	ENSG00000141526			Uniprot_MultiPass	Uniprot_CellMemb	Uniprot_Extracel_Domain				GO:0005886
O43508	Tumor necrosis factor ligand superfamily member 12 (APO3 ligand) (TNF-related weak inducer of apoptosis) (TWEAK) [Cleaved into: Tumor necrosis factor ligand superfamily member 12, membrane form; Tumor necrosis factor ligand superfamily member 12, secreted form]	TNF12_HUMAN	TNFSF12 APO3L DR3LG UNQ181/PRO207	ENSG00000239697		Uniprot_SinglePass		Uniprot_CellMemb	Uniprot_Extracel_Domain				GO:0005886
O43525	Potassium voltage-gated channel subfamily KQT member 3 (KQT-like 3) (Potassium channel subunit alpha KvLQT3) (Voltage-gated potassium channel subunit Kv7.3)	KCNQ3_HUMAN	KCNQ3	ENSG00000184156			Uniprot_MultiPass	Uniprot_CellMemb	Uniprot_Extracel_Domain	GO_CellSurf			GO:0005886
O43526	Potassium voltage-gated channel subfamily KQT member 2 (KQT-like 2) (Neuroblastoma-specific potassium channel subunit alpha KvLQT2) (Voltage-gated potassium channel subunit Kv7.2)	KCNQ2_HUMAN	KCNQ2	ENSG00000075043			Uniprot_MultiPass	Uniprot_CellMemb	Uniprot_Extracel_Domain				GO:0005886
O43557	Tumor necrosis factor ligand superfamily member 14 (Herpes virus entry mediator ligand) (HVEM-L) (Herpesvirus entry mediator ligand) (CD antigen CD258) [Cleaved into: Tumor necrosis factor ligand superfamily member 14, membrane form; Tumor necrosis factor ligand superfamily member 14, soluble form]	TNF14_HUMAN	TNFSF14 HVEML LIGHT UNQ391/PRO726	ENSG00000125735		Uniprot_SinglePass		Uniprot_CellMemb	Uniprot_Extracel_Domain				GO:0005886
O43561	Linker for activation of T-cells family member 1 (36 kDa phospho-tyrosine adapter protein) (pp36) (p36-38)	LAT_HUMAN	LAT	ENSG00000213658		Uniprot_SinglePass		Uniprot_CellMemb	Uniprot_Extracel_Domain				GO:0005886
O43914	TYRO protein tyrosine kinase-binding protein (DNAX-activation protein 12) (Killer-activating receptor-associated protein) (KAR-associated protein)	TYOBP_HUMAN	TYROBP DAP12 KARAP	ENSG00000011600		Uniprot_SinglePass		Uniprot_CellMemb	Uniprot_Extracel_Domain	GO_CellSurf			GO:0005886
O60741	Potassium/sodium hyperpolarization-activated cyclic nucleotide-gated channel 1 (Brain cyclic nucleotide-gated channel 1) (BCNG-1)	HCN1_HUMAN	HCN1 BCNG1	ENSG00000164588			Uniprot_MultiPass	Uniprot_CellMemb	Uniprot_Extracel_Domain				GO:0005886
O60894	Receptor activity-modifying protein 1 (Calcitonin-receptor-like receptor activity-modifying protein 1) (CRLR activity-modifying protein 1)	RAMP1_HUMAN	RAMP1	ENSG00000132329		Uniprot_SinglePass			Uniprot_Extracel_Domain	GO_CellSurf			GO:0005886
O75056	Syndecan-3 (SYND3)	SDC3_HUMAN	SDC3 KIAA0468	ENSG00000162512		Uniprot_SinglePass		Uniprot_CellMemb	Uniprot_Extracel_Domain	GO_CellSurf			GO:0005886
O75354	Ectonucleoside triphosphate diphosphohydrolase 6 (NTPDase 6) (EC 3.6.1.6) (CD39 antigen-like 2)	ENTP6_HUMAN	ENTPD6 CD39L2 IL6ST2	ENSG00000197586		Uniprot_SinglePass				GO_CellSurf			GO:0005886
O75762	Transient receptor potential cation channel subfamily A member 1 (Ankyrin-like with transmembrane domains protein 1) (Transformation-sensitive protein p120) (Wasabi receptor)	TRPA1_HUMAN	TRPA1 ANKTM1	ENSG00000104321			Uniprot_MultiPass	Uniprot_CellMemb	Uniprot_Extracel_Domain				GO:0005886
O75787	Renin receptor (ATPase H(+)-transporting lysosomal accessory protein 2) (ATPase H(+)-transporting lysosomal-interacting protein 2) (ER-localized type I transmembrane adapter) (Embryonic liver differentiation factor 10) (N14F) (Renin/prorenin receptor) (Vacuolar ATP synthase membrane sector-associated protein M8-9) (ATP6M8-9) (V-ATPase M8.9 subunit) [Cleaved into: Renin receptor N-terminal fragmen…	RENR_HUMAN	ATP6AP2 ATP6IP2 CAPER ELDF10 HT028 MSTP009 PSEC0072	ENSG00000182220		Uniprot_SinglePass		Uniprot_CellMemb	Uniprot_Extracel_Domain	GO_CellSurf	GO_ExternalSidePM		GO:0005886
O75923	Dysferlin (Dystrophy-associated fer-1-like protein) (Fer-1-like protein 1)	DYSF_HUMAN	DYSF FER1L1	ENSG00000135636		Uniprot_SinglePass		Uniprot_CellMemb	Uniprot_Extracel_Domain				GO:0005886
O76090	Bestrophin-1 (TU15B) (Vitelliform macular dystrophy protein 2)	BEST1_HUMAN	BEST1 VMD2	ENSG00000167995			Uniprot_MultiPass	Uniprot_CellMemb	Uniprot_Extracel_Domain				GO:0005886
O94759	Transient receptor potential cation channel subfamily M member 2 (Estrogen-responsive element-associated gene 1 protein) (Long transient receptor potential channel 2) (LTrpC-2) (LTrpC2) (Transient receptor potential channel 7) (TrpC7) (Transient receptor potential melastatin 2)	TRPM2_HUMAN	TRPM2 EREG1 KNP3 LTRPC2 TRPC7	ENSG00000142185			Uniprot_MultiPass	Uniprot_CellMemb	Uniprot_Extracel_Domain				GO:0005886
O95180	Voltage-dependent T-type calcium channel subunit alpha-1H (Low-voltage-activated calcium channel alpha1 3.2 subunit) (Voltage-gated calcium channel subunit alpha Cav3.2)	CAC1H_HUMAN	CACNA1H	ENSG00000196557			Uniprot_MultiPass	Uniprot_CellMemb	Uniprot_Extracel_Domain				GO:0005886
O95210	Starch-binding domain-containing protein 1 (Genethonin-1) (Glycophagy cargo receptor STBD1)	STBD1_HUMAN	STBD1 GENX-3414	ENSG00000118804		Uniprot_SinglePass		Uniprot_CellMemb	Uniprot_Extracel_Domain				GO:0005886
O95255	Multidrug resistance-associated protein 6 (ATP-binding cassette sub-family C member 6) (Anthracycline resistance-associated protein) (Multi-specific organic anion transporter E) (MOAT-E)	MRP6_HUMAN	ABCC6 ARA MRP6	ENSG00000091262		Uniprot_SinglePass	Uniprot_MultiPass	Uniprot_CellMemb	Uniprot_Extracel_Domain				GO:0005886
O95259	Potassium voltage-gated channel subfamily H member 1 (Ether-a-go-go potassium channel 1) (EAG channel 1) (h-eag) (hEAG1) (Voltage-gated potassium channel subunit Kv10.1)	KCNH1_HUMAN	KCNH1 EAG EAG1	ENSG00000143473			Uniprot_MultiPass	Uniprot_CellMemb	Uniprot_Extracel_Domain				GO:0005886
O95500	Claudin-14	CLD14_HUMAN	CLDN14 UNQ777/PRO1571	ENSG00000159261			Uniprot_MultiPass	Uniprot_CellMemb	Uniprot_Extracel_Domain				GO:0005886
O95859	Tetraspanin-12 (Tspan-12) (Tetraspan NET-2) (Transmembrane 4 superfamily member 12)	TSN12_HUMAN	TSPAN12 NET2 TM4SF12 UNQ774/PRO1568	ENSG00000106025			Uniprot_MultiPass	Uniprot_CellMemb	Uniprot_Extracel_Domain				GO:0005886
O96005	Cleft lip and palate transmembrane protein 1	CLPT1_HUMAN	CLPTM1	ENSG00000104853			Uniprot_MultiPass		Uniprot_Extracel_Domain	GO_CellSurf	GO_ExternalSidePM		GO:0005886
P01024	Complement C3 (C3 and PZP-like alpha-2-macroglobulin domain-containing protein 1) [Cleaved into: Complement C3 beta chain; C3-beta-c (C3bc); Complement C3 alpha chain; C3a anaphylatoxin; Acylation stimulating protein (ASP) (C3adesArg); Complement C3b alpha' chain; Complement C3c alpha' chain fragment 1; Complement C3dg fragment; Complement C3g fragment; Complement C3d fragment; Complement C3f fra…	CO3_HUMAN	C3	ENSG00000125730						GO_CellSurf			GO:0005886
P01375	Tumor necrosis factor (Cachectin) (TNF-alpha) (Tumor necrosis factor ligand superfamily member 2) (TNF-a) [Cleaved into: Tumor necrosis factor, membrane form (N-terminal fragment) (NTF); Intracellular domain 1 (ICD1); Intracellular domain 2 (ICD2); C-domain 1; C-domain 2; Tumor necrosis factor, soluble form]	TNFA_HUMAN	TNF TNFA TNFSF2	ENSG00000232810		Uniprot_SinglePass		Uniprot_CellMemb	Uniprot_Extracel_Domain	GO_CellSurf	GO_ExternalSidePM		GO:0005886
P02786	Transferrin receptor protein 1 (TR) (TfR) (TfR1) (Trfr) (T9) (p90) (CD antigen CD71) [Cleaved into: Transferrin receptor protein 1, serum form (sTfR)]	TFR1_HUMAN	TFRC	ENSG00000072274		Uniprot_SinglePass		Uniprot_CellMemb	Uniprot_Extracel_Domain	GO_CellSurf	GO_ExternalSidePM		GO:0005886
P05981	Serine protease hepsin (EC 3.4.21.106) (Transmembrane protease serine 1) [Cleaved into: Serine protease hepsin non-catalytic chain; Serine protease hepsin catalytic chain]	HEPS_HUMAN	HPN TMPRSS1	ENSG00000105707		Uniprot_SinglePass		Uniprot_CellMemb	Uniprot_Extracel_Domain	GO_CellSurf			GO:0005886
P06028	Glycophorin-B (PAS-3) (SS-active sialoglycoprotein) (Sialoglycoprotein delta) (CD antigen CD235b)	GLPB_HUMAN	GYPB GPB	ENSG00000250361		Uniprot_SinglePass		Uniprot_CellMemb	Uniprot_Extracel_Domain				GO:0005886
P06734	Low affinity immunoglobulin epsilon Fc receptor (BLAST-2) (C-type lectin domain family 4 member J) (Fc-epsilon-RII) (Immunoglobulin E-binding factor) (Lymphocyte IgE receptor) (CD antigen CD23) [Cleaved into: Low affinity immunoglobulin epsilon Fc receptor membrane-bound form; Low affinity immunoglobulin epsilon Fc receptor soluble form]	FCER2_HUMAN	FCER2 CD23A CLEC4J FCE2 IGEBF	ENSG00000104921		Uniprot_SinglePass		Uniprot_CellMemb	Uniprot_Extracel_Domain	GO_CellSurf	GO_ExternalSidePM		GO:0005886
P07355	Annexin A2 (Annexin II) (Annexin-2) (Calpactin I heavy chain) (Calpactin-1 heavy chain) (Chromobindin-8) (Lipocortin II) (Placental anticoagulant protein IV) (PAP-IV) (Protein I) (p36)	ANXA2_HUMAN	ANXA2	ENSG00000182718						GO_CellSurf			GO:0005886
P07766	T-cell surface glycoprotein CD3 epsilon chain (T-cell surface antigen T3/Leu-4 epsilon chain) (CD antigen CD3e)	CD3E_HUMAN	CD3E T3E	ENSG00000198851		Uniprot_SinglePass		Uniprot_CellMemb	Uniprot_Extracel_Domain	GO_CellSurf	GO_ExternalSidePM		GO:0005886
P08910	Monoacylglycerol lipase ABHD2 (EC 3.1.1.23) (2-arachidonoylglycerol hydrolase) (Abhydrolase domain-containing protein 2) (Acetylesterase) (EC 3.1.1.6) (Lung alpha/beta hydrolase 2) (Progesterone-sensitive lipase) (EC 3.1.1.79) (Protein PHPS1-2)	ABHD2_HUMAN	ABHD2 LABH2	ENSG00000140526		Uniprot_SinglePass		Uniprot_CellMemb	Uniprot_Extracel_Domain				GO:0005886
P09525	Annexin A4 (35-beta calcimedin) (Annexin IV) (Annexin-4) (Carbohydrate-binding protein p33/p41) (Chromobindin-4) (Endonexin I) (Lipocortin IV) (P32.5) (PP4-X) (Placental anticoagulant protein II) (PAP-II) (Protein II)	ANXA4_HUMAN	ANXA4	ENSG00000196975						GO_CellSurf			GO:0005886
P0DMS8	Adenosine receptor A3	AA3R_HUMAN	ADORA3				Uniprot_MultiPass	Uniprot_CellMemb	Uniprot_Extracel_Domain
P0DMU2	Putative olfactory receptor 8G3 pseudogene (Olfactory receptor OR11-297)	OR83P_HUMAN	OR8G3P				Uniprot_MultiPass	Uniprot_CellMemb	Uniprot_Extracel_Domain
P0DN77	Medium-wave-sensitive opsin 2 (Green cone photoreceptor pigment) (Green-sensitive opsin) (GOP) (Opsin 1 cone pigments medium-wave-sensitive 2)	OPSG2_HUMAN	OPN1MW2	ENSG00000166160			Uniprot_MultiPass	Uniprot_CellMemb	Uniprot_Extracel_Domain				GO:0005886
P0DN78	Medium-wave-sensitive opsin 3 (Green cone photoreceptor pigment) (Green-sensitive opsin) (GOP) (opsin 1 cone pigments medium-wave-sensitive 3)	OPSG3_HUMAN	OPN1MW3				Uniprot_MultiPass	Uniprot_CellMemb	Uniprot_Extracel_Domain
P0DN80	Olfactory receptor 5H8 (Olfactory receptor 5H8 pseudogene) (Olfactory receptor OR3-7)	OR5H8_HUMAN	OR5H8 OR5H8P				Uniprot_MultiPass	Uniprot_CellMemb	Uniprot_Extracel_Domain
P0DN81	Olfactory receptor 13C7	O13C7_HUMAN	OR13C7 OR13C7P				Uniprot_MultiPass	Uniprot_CellMemb	Uniprot_Extracel_Domain
P0DN82	Olfactory receptor 12D1 (Olfactory receptor 12D1 pseudogene)	O12D1_HUMAN	OR12D1 OR12D1P				Uniprot_MultiPass	Uniprot_CellMemb	Uniprot_Extracel_Domain
P0DP58	Ly-6/neurotoxin-like protein 1 (Endogenous prototoxin LYNX1) (Testicular tissue protein Li 112)	LYNX1_HUMAN	LYNX1	ENSG00000180155	Uniprot_GPI			Uniprot_CellMemb					GO:0005886
P0DQD5	Neuropeptide Y receptor type 4-2	NPY42_HUMAN	NPY4R2				Uniprot_MultiPass	Uniprot_CellMemb	Uniprot_Extracel_Domain
P13164	Interferon-induced transmembrane protein 1 (Dispanin subfamily A member 2a) (DSPA2a) (Interferon-induced protein 17) (Interferon-inducible protein 9-27) (Leu-13 antigen) (CD antigen CD225)	IFM1_HUMAN	IFITM1 CD225 IFI17	ENSG00000185885		Uniprot_SinglePass		Uniprot_CellMemb	Uniprot_Extracel_Domain				GO:0005886
P13569	Cystic fibrosis transmembrane conductance regulator (CFTR) (ATP-binding cassette sub-family C member 7) (Channel conductance-controlling ATPase) (EC 5.6.1.6) (cAMP-dependent chloride channel)	CFTR_HUMAN	CFTR ABCC7	ENSG00000001626			Uniprot_MultiPass	Uniprot_CellMemb	Uniprot_Extracel_Domain	GO_CellSurf			GO:0005886
P16389	Potassium voltage-gated channel subfamily A member 2 (NGK1) (Voltage-gated K(+) channel HuKIV) (Voltage-gated potassium channel HBK5) (Voltage-gated potassium channel subunit Kv1.2)	KCNA2_HUMAN	KCNA2	ENSG00000177301			Uniprot_MultiPass	Uniprot_CellMemb	Uniprot_Extracel_Domain				GO:0005886
P17658	Potassium voltage-gated channel subfamily A member 6 (Voltage-gated potassium channel HBK2) (Voltage-gated potassium channel subunit Kv1.6)	KCNA6_HUMAN	KCNA6	ENSG00000151079			Uniprot_MultiPass	Uniprot_CellMemb	Uniprot_Extracel_Domain				GO:0005886
P20020	Plasma membrane calcium-transporting ATPase 1 (EC 7.2.2.10) (Plasma membrane calcium ATPase isoform 1) (PMCA1) (Plasma membrane calcium pump isoform 1)	AT2B1_HUMAN	ATP2B1 PMCA1	ENSG00000070961			Uniprot_MultiPass	Uniprot_CellMemb	Uniprot_Extracel_Domain				GO:0005886
P20963	T-cell surface glycoprotein CD3 zeta chain (T-cell receptor T3 zeta chain) (CD antigen CD247)	CD3Z_HUMAN	CD247 CD3Z T3Z TCRZ	ENSG00000198821		Uniprot_SinglePass		Uniprot_CellMemb	Uniprot_Extracel_Domain				GO:0005886
P21810	Biglycan (Bone/cartilage proteoglycan I) (PG-S1)	PGS1_HUMAN	BGN	ENSG00000182492						GO_CellSurf			GO:0005886
P21964	Catechol O-methyltransferase (EC 2.1.1.6)	COMT_HUMAN	COMT	ENSG00000093010		Uniprot_SinglePass		Uniprot_CellMemb	Uniprot_Extracel_Domain				GO:0005886
P22459	Potassium voltage-gated channel subfamily A member 4 (HPCN2) (Voltage-gated K(+) channel HuKII) (Voltage-gated potassium channel HBK4) (Voltage-gated potassium channel HK1) (Voltage-gated potassium channel subunit Kv1.4)	KCNA4_HUMAN	KCNA4 KCNA4L	ENSG00000182255			Uniprot_MultiPass	Uniprot_CellMemb	Uniprot_Extracel_Domain				GO:0005886
P22460	Potassium voltage-gated channel subfamily A member 5 (HPCN1) (Voltage-gated potassium channel HK2) (Voltage-gated potassium channel subunit Kv1.5)	KCNA5_HUMAN	KCNA5	ENSG00000130037			Uniprot_MultiPass	Uniprot_CellMemb	Uniprot_Extracel_Domain	GO_CellSurf			GO:0005886
P23469	Receptor-type tyrosine-protein phosphatase epsilon (Protein-tyrosine phosphatase epsilon) (R-PTP-epsilon) (EC 3.1.3.48)	PTPRE_HUMAN	PTPRE	ENSG00000132334		Uniprot_SinglePass		Uniprot_CellMemb	Uniprot_Extracel_Domain				GO:0005886
P23528	Cofilin-1 (18 kDa phosphoprotein) (p18) (Cofilin, non-muscle isoform)	COF1_HUMAN	CFL1 CFL	ENSG00000172757				Uniprot_CellMemb					GO:0005886
P29973	cGMP-gated cation channel alpha-1 (Cyclic nucleotide-gated cation channel 1) (Cyclic nucleotide-gated channel alpha-1) (CNG channel alpha-1) (CNG-1) (CNG1) (Cyclic nucleotide-gated channel, photoreceptor) (Rod photoreceptor cGMP-gated channel subunit alpha)	CNGA1_HUMAN	CNGA1 CNCG CNCG1	ENSG00000198515			Uniprot_MultiPass	Uniprot_CellMemb	Uniprot_Extracel_Domain				GO:0005886
P30273	High affinity immunoglobulin epsilon receptor subunit gamma (Fc receptor gamma-chain) (FcRgamma) (Fc-epsilon RI-gamma) (IgE Fc receptor subunit gamma) (FceRI gamma)	FCERG_HUMAN	FCER1G	ENSG00000158869		Uniprot_SinglePass		Uniprot_CellMemb	Uniprot_Extracel_Domain	GO_CellSurf	GO_ExternalSidePM		GO:0005886
P31431	Syndecan-4 (SYND4) (Amphiglycan) (Ryudocan core protein)	SDC4_HUMAN	SDC4	ENSG00000124145		Uniprot_SinglePass			Uniprot_Extracel_Domain	GO_CellSurf			GO:0005886
P35523	Chloride channel protein 1 (ClC-1) (Chloride channel protein, skeletal muscle)	CLCN1_HUMAN	CLCN1 CLC1	ENSG00000188037			Uniprot_MultiPass	Uniprot_CellMemb	Uniprot_Extracel_Domain				GO:0005886
P36021	Monocarboxylate transporter 8 (MCT 8) (Monocarboxylate transporter 7) (MCT 7) (Solute carrier family 16 member 2) (X-linked PEST-containing transporter)	MOT8_HUMAN	SLC16A2 MCT8 XPCT	ENSG00000147100			Uniprot_MultiPass	Uniprot_CellMemb	Uniprot_Extracel_Domain				GO:0005886
P36382	Gap junction alpha-5 protein (Connexin-40) (Cx40)	CXA5_HUMAN	GJA5	ENSG00000143140			Uniprot_MultiPass	Uniprot_CellMemb	Uniprot_Extracel_Domain				GO:0005886
P36383	Gap junction gamma-1 protein (Connexin-45) (Cx45) (Gap junction alpha-7 protein)	CXG1_HUMAN	GJC1 GJA7	ENSG00000182963			Uniprot_MultiPass	Uniprot_CellMemb	Uniprot_Extracel_Domain				GO:0005886
P45844	ATP-binding cassette sub-family G member 1 (EC 7.6.2.-) (ATP-binding cassette transporter 8) (White protein homolog)	ABCG1_HUMAN	ABCG1 ABC8 WHT1	ENSG00000160179			Uniprot_MultiPass	Uniprot_CellMemb	Uniprot_Extracel_Domain	GO_CellSurf	GO_ExternalSidePM		GO:0005886
P48048	ATP-sensitive inward rectifier potassium channel 1 (ATP-regulated potassium channel ROM-K) (Inward rectifier K(+) channel Kir1.1) (Potassium channel, inwardly rectifying subfamily J member 1)	KCNJ1_HUMAN	KCNJ1 ROMK1	ENSG00000151704			Uniprot_MultiPass	Uniprot_CellMemb	Uniprot_Extracel_Domain				GO:0005886
P48165	Gap junction alpha-8 protein (Connexin-50) (Cx50) (Lens fiber protein MP70)	CXA8_HUMAN	GJA8	ENSG00000121634			Uniprot_MultiPass	Uniprot_CellMemb	Uniprot_Extracel_Domain				GO:0005886
P48544	G protein-activated inward rectifier potassium channel 4 (GIRK-4) (Cardiac inward rectifier) (CIR) (Heart KATP channel) (Inward rectifier K(+) channel Kir3.4) (IRK-4) (KATP-1) (Potassium channel, inwardly rectifying subfamily J member 5)	KCNJ5_HUMAN	KCNJ5 GIRK4	ENSG00000120457			Uniprot_MultiPass		Uniprot_Extracel_Domain	GO_CellSurf	GO_ExternalSidePM		GO:0005886
P50591	Tumor necrosis factor ligand superfamily member 10 (Apo-2 ligand) (Apo-2L) (TNF-related apoptosis-inducing ligand) (Protein TRAIL) (CD antigen CD253)	TNF10_HUMAN	TNFSF10 APO2L TRAIL	ENSG00000121858		Uniprot_SinglePass		Uniprot_CellMemb	Uniprot_Extracel_Domain				GO:0005886
P51787	Potassium voltage-gated channel subfamily KQT member 1 (IKs producing slow voltage-gated potassium channel subunit alpha KvLQT1) (KQT-like 1) (Voltage-gated potassium channel subunit Kv7.1)	KCNQ1_HUMAN	KCNQ1 KCNA8 KCNA9 KVLQT1	ENSG00000053918			Uniprot_MultiPass	Uniprot_CellMemb	Uniprot_Extracel_Domain				GO:0005886
P54652	Heat shock-related 70 kDa protein 2 (Heat shock 70 kDa protein 2)	HSP72_HUMAN	HSPA2	ENSG00000126803						GO_CellSurf			GO:0005886
P55073	Thyroxine 5-deiodinase (EC 1.21.99.3) (5DIII) (DIOIII) (Type 3 DI) (Type III iodothyronine deiodinase)	IOD3_HUMAN	DIO3 ITDI3 TXDI3	ENSG00000197406		Uniprot_SinglePass		Uniprot_CellMemb	Uniprot_Extracel_Domain				GO:0005886
P55808	Glycoprotein Xg (Protein PBDX)	XG_HUMAN	XG PBDX	ENSG00000124343		Uniprot_SinglePass		Uniprot_CellMemb	Uniprot_Extracel_Domain				GO:0005886
P56696	Potassium voltage-gated channel subfamily KQT member 4 (KQT-like 4) (Potassium channel subunit alpha KvLQT4) (Voltage-gated potassium channel subunit Kv7.4)	KCNQ4_HUMAN	KCNQ4	ENSG00000117013			Uniprot_MultiPass	Uniprot_CellMemb	Uniprot_Extracel_Domain				GO:0005886
P56750	Claudin-17	CLD17_HUMAN	CLDN17 UNQ758/PRO1489	ENSG00000156282			Uniprot_MultiPass	Uniprot_CellMemb	Uniprot_Extracel_Domain				GO:0005886
P56975	Pro-neuregulin-3, membrane-bound isoform (Pro-NRG3) [Cleaved into: Neuregulin-3 (NRG-3)]	NRG3_HUMAN	NRG3	ENSG00000185737		Uniprot_SinglePass		Uniprot_CellMemb	Uniprot_Extracel_Domain				GO:0005886
P57679	Ellis-van Creveld syndrome protein (DWF-1)	EVC_HUMAN	EVC	ENSG00000072840		Uniprot_SinglePass		Uniprot_CellMemb	Uniprot_Extracel_Domain				GO:0005886
P57773	Gap junction alpha-9 protein (Connexin-58) (Cx58) (Connexin-59) (Cx59) (Gap junction alpha-10 protein)	CXA9_HUMAN	GJA9 GJA10	ENSG00000131233			Uniprot_MultiPass	Uniprot_CellMemb	Uniprot_Extracel_Domain				GO:0005886
P59025	Receptor-transporting protein 1 (3CxxC-type zinc finger protein 1)	RTP1_HUMAN	RTP1 Z3CXXC1	ENSG00000175077		Uniprot_SinglePass		Uniprot_CellMemb	Uniprot_Extracel_Domain	GO_CellSurf			GO:0005886
P59537	Taste receptor type 2 member 43 (T2R43) (Taste receptor type 2 member 52) (T2R52)	T2R43_HUMAN	TAS2R43	ENSG00000255374			Uniprot_MultiPass	Uniprot_CellMemb	Uniprot_Extracel_Domain				GO:0005886
P60033	CD81 antigen (26 kDa cell surface protein TAPA-1) (Target of the antiproliferative antibody 1) (Tetraspanin-28) (Tspan-28) (CD antigen CD81)	CD81_HUMAN	CD81 TAPA1 TSPAN28	ENSG00000110651			Uniprot_MultiPass	Uniprot_CellMemb	Uniprot_Extracel_Domain				GO:0005886
P78508	ATP-sensitive inward rectifier potassium channel 10 (ATP-dependent inwardly rectifying potassium channel Kir4.1) (Inward rectifier K(+) channel Kir1.2) (Potassium channel, inwardly rectifying subfamily J member 10)	KCJ10_HUMAN	KCNJ10	ENSG00000177807			Uniprot_MultiPass	Uniprot_CellMemb	Uniprot_Extracel_Domain				GO:0005886
P98196	Probable phospholipid-transporting ATPase IH (EC 7.6.2.1) (ATPase IS) (ATPase class VI type 11A) (P4-ATPase flippase complex alpha subunit ATP11A)	AT11A_HUMAN	ATP11A ATPIH ATPIS KIAA1021	ENSG00000068650			Uniprot_MultiPass	Uniprot_CellMemb	Uniprot_Extracel_Domain				GO:0005886
Q01362	High affinity immunoglobulin epsilon receptor subunit beta (FcERI) (Fc epsilon receptor I beta-chain) (IgE Fc receptor subunit beta) (Membrane-spanning 4-domains subfamily A member 2)	FCERB_HUMAN	MS4A2 APY FCER1B IGER	ENSG00000149534			Uniprot_MultiPass		Uniprot_Extracel_Domain	GO_CellSurf	GO_ExternalSidePM		GO:0005886
Q01453	Peripheral myelin protein 22 (PMP-22) (Growth arrest-specific protein 3) (GAS-3)	PMP22_HUMAN	PMP22 GAS3	ENSG00000109099			Uniprot_MultiPass	Uniprot_CellMemb	Uniprot_Extracel_Domain				GO:0005886
Q01628	Interferon-induced transmembrane protein 3 (Dispanin subfamily A member 2b) (DSPA2b) (Interferon-inducible protein 1-8U)	IFM3_HUMAN	IFITM3	ENSG00000142089		Uniprot_SinglePass		Uniprot_CellMemb	Uniprot_Extracel_Domain				GO:0005886
Q01629	Interferon-induced transmembrane protein 2 (Dispanin subfamily A member 2c) (DSPA2c) (Interferon-inducible protein 1-8D)	IFM2_HUMAN	IFITM2	ENSG00000185201		Uniprot_SinglePass		Uniprot_CellMemb	Uniprot_Extracel_Domain				GO:0005886
Q04656	Copper-transporting ATPase 1 (EC 7.2.2.8) (Copper pump 1) (Menkes disease-associated protein)	ATP7A_HUMAN	ATP7A MC1 MNK	ENSG00000165240			Uniprot_MultiPass	Uniprot_CellMemb	Uniprot_Extracel_Domain				GO:0005886
Q07065	Cytoskeleton-associated protein 4 (63-kDa cytoskeleton-linking membrane protein) (Climp-63) (p63)	CKAP4_HUMAN	CKAP4	ENSG00000136026		Uniprot_SinglePass		Uniprot_CellMemb	Uniprot_Extracel_Domain				GO:0005886
Q09428	ATP-binding cassette sub-family C member 8 (Sulfonylurea receptor 1)	ABCC8_HUMAN	ABCC8 HRINS SUR SUR1	ENSG00000006071			Uniprot_MultiPass	Uniprot_CellMemb	Uniprot_Extracel_Domain				GO:0005886
Q09470	Potassium voltage-gated channel subfamily A member 1 (Voltage-gated K(+) channel HuKI) (Voltage-gated potassium channel HBK1) (Voltage-gated potassium channel subunit Kv1.1)	KCNA1_HUMAN	KCNA1	ENSG00000111262			Uniprot_MultiPass	Uniprot_CellMemb	Uniprot_Extracel_Domain	GO_CellSurf			GO:0005886
Q0GE19	Sodium/bile acid cotransporter 7 (Na(+)/bile acid cotransporter 7) (Solute carrier family 10 member 7)	NTCP7_HUMAN	SLC10A7 C4orf13 P7 PSEC0051	ENSG00000120519			Uniprot_MultiPass	Uniprot_CellMemb	Uniprot_Extracel_Domain				GO:0005886
Q0VAQ4	Small cell adhesion glycoprotein (Small transmembrane and glycosylated protein)	SMAGP_HUMAN	SMAGP	ENSG00000170545		Uniprot_SinglePass		Uniprot_CellMemb	Uniprot_Extracel_Domain				GO:0005886
Q12791	Calcium-activated potassium channel subunit alpha-1 (BK channel) (BKCA alpha) (Calcium-activated potassium channel, subfamily M subunit alpha-1) (K(VCA)alpha) (KCa1.1) (Maxi K channel) (MaxiK) (Slo-alpha) (Slo1) (Slowpoke homolog) (Slo homolog) (hSlo)	KCMA1_HUMAN	KCNMA1 KCNMA SLO	ENSG00000156113			Uniprot_MultiPass	Uniprot_CellMemb	Uniprot_Extracel_Domain				GO:0005886
Q12809	Potassium voltage-gated channel subfamily H member 2 (Eag homolog) (Ether-a-go-go-related gene potassium channel 1) (ERG-1) (Eag-related protein 1) (Ether-a-go-go-related protein 1) (H-ERG) (hERG-1) (hERG1) (Voltage-gated potassium channel subunit Kv11.1)	KCNH2_HUMAN	KCNH2 ERG ERG1 HERG	ENSG00000055118			Uniprot_MultiPass	Uniprot_CellMemb	Uniprot_Extracel_Domain	GO_CellSurf			GO:0005886
Q13241	Natural killer cells antigen CD94 (KP43) (Killer cell lectin-like receptor subfamily D member 1) (NK cell receptor) (CD antigen CD94)	KLRD1_HUMAN	KLRD1 CD94	ENSG00000134539		Uniprot_SinglePass		Uniprot_CellMemb	Uniprot_Extracel_Domain	GO_CellSurf	GO_ExternalSidePM		GO:0005886
Q13326	Gamma-sarcoglycan (Gamma-SG) (35 kDa dystrophin-associated glycoprotein) (35DAG)	SGCG_HUMAN	SGCG	ENSG00000102683		Uniprot_SinglePass		Uniprot_CellMemb	Uniprot_Extracel_Domain				GO:0005886
Q13445	Transmembrane emp24 domain-containing protein 1 (Interleukin-1 receptor-like 1 ligand) (Putative T1/ST2 receptor-binding protein) (p24 family protein gamma-1) (Tp24) (p24gamma1)	TMED1_HUMAN	TMED1 IL1RL1L IL1RL1LG	ENSG00000099203		Uniprot_SinglePass		Uniprot_CellMemb	Uniprot_Extracel_Domain				GO:0005886
Q13698	Voltage-dependent L-type calcium channel subunit alpha-1S (Calcium channel, L type, alpha-1 polypeptide, isoform 3, skeletal muscle) (Voltage-gated calcium channel subunit alpha Cav1.1)	CAC1S_HUMAN	CACNA1S CACH1 CACN1 CACNL1A3	ENSG00000081248			Uniprot_MultiPass	Uniprot_CellMemb	Uniprot_Extracel_Domain				GO:0005886
Q14721	Potassium voltage-gated channel subfamily B member 1 (Delayed rectifier potassium channel 1) (DRK1) (h-DRK1) (Voltage-gated potassium channel subunit Kv2.1)	KCNB1_HUMAN	KCNB1	ENSG00000158445			Uniprot_MultiPass	Uniprot_CellMemb	Uniprot_Extracel_Domain				GO:0005886
Q14802	FXYD domain-containing ion transport regulator 3 (Chloride conductance inducer protein Mat-8) (Mammary tumor 8 kDa protein) (Phospholemman-like) (Sodium/potassium-transporting ATPase subunit FXYD3)	FXYD3_HUMAN	FXYD3 MAT8 PLML	ENSG00000089356		Uniprot_SinglePass		Uniprot_CellMemb	Uniprot_Extracel_Domain				GO:0005886
Q14BN4	Sarcolemmal membrane-associated protein (Sarcolemmal-associated protein)	SLMAP_HUMAN	SLMAP KIAA1601 SLAP UNQ1847/PRO3577	ENSG00000163681		Uniprot_SinglePass		Uniprot_CellMemb	Uniprot_Extracel_Domain				GO:0005886
Q16515	Acid-sensing ion channel 2 (ASIC2) (Amiloride-sensitive brain sodium channel) (Amiloride-sensitive cation channel 1, neuronal) (Amiloride-sensitive cation channel neuronal 1) (Brain sodium channel 1) (BNC1) (BNaC1) (Mammalian degenerin homolog) (MDEG)	ASIC2_HUMAN	ASIC2 ACCN ACCN1 BNAC1 MDEG	ENSG00000108684			Uniprot_MultiPass	Uniprot_CellMemb	Uniprot_Extracel_Domain				GO:0005886
Q16623	Syntaxin-1A (Neuron-specific antigen HPC-1)	STX1A_HUMAN	STX1A STX1	ENSG00000106089		Uniprot_SinglePass		Uniprot_CellMemb	Uniprot_Extracel_Domain				GO:0005886
Q16625	Occludin	OCLN_HUMAN	OCLN	ENSG00000197822			Uniprot_MultiPass	Uniprot_CellMemb	Uniprot_Extracel_Domain				GO:0005886
Q16790	Carbonic anhydrase 9 (EC 4.2.1.1) (Carbonate dehydratase IX) (Carbonic anhydrase IX) (CA-IX) (CAIX) (Membrane antigen MN) (P54/58N) (Renal cell carcinoma-associated antigen G250) (RCC-associated antigen G250) (pMW1)	CAH9_HUMAN	CA9 G250 MN	ENSG00000107159		Uniprot_SinglePass		Uniprot_CellMemb	Uniprot_Extracel_Domain				GO:0005886
Q2I0M4	Leucine-rich repeat-containing protein 26 (BK channel auxiliary gamma subunit LRRC26) (Cytokeratin-associated protein in cancer)	LRC26_HUMAN	LRRC26 CAPC	ENSG00000184709		Uniprot_SinglePass		Uniprot_CellMemb	Uniprot_Extracel_Domain				GO:0005886
Q2M3C6	Transmembrane protein 266 (hTMEM266) (HV1-related protein 1) (HsHVRP1)	TM266_HUMAN	TMEM266 C15orf27 HVRP1	ENSG00000169758			Uniprot_MultiPass	Uniprot_CellMemb	Uniprot_Extracel_Domain				GO:0005886
Q2M3T9	Hyaluronidase-4 (Hyal-4) (EC 3.2.1.35) (Chondroitin sulfate endo-beta-N-acetylgalactosaminidase) (Chondroitin sulfate hydrolase) (CSHY) (Hyaluronoglucosaminidase-4)	HYAL4_HUMAN	HYAL4				Uniprot_MultiPass		Uniprot_Extracel_Domain	GO_CellSurf
Q32M45	Anoctamin-4 (Transmembrane protein 16D)	ANO4_HUMAN	ANO4 TMEM16D	ENSG00000151572			Uniprot_MultiPass	Uniprot_CellMemb	Uniprot_Extracel_Domain				GO:0005886
Q4V9L6	Transmembrane protein 119 (Osteoblast induction factor) (OBIF)	TM119_HUMAN	TMEM119 PSEC0199 UNQ731/PRO1415	ENSG00000183160		Uniprot_SinglePass		Uniprot_CellMemb	Uniprot_Extracel_Domain				GO:0005886
Q5H943	Kita-kyushu lung cancer antigen 1 (KK-LC-1) (Cancer/testis antigen 83)	KKLC1_HUMAN	CT83 CXorf61 KKLC1	ENSG00000204019		Uniprot_SinglePass		Uniprot_CellMemb	Uniprot_Extracel_Domain				GO:0005886
Q5I7T1	Putative Dol-P-Glc:Glc(2)Man(9)GlcNAc(2)-PP-Dol alpha-1,2-glucosyltransferase (EC 2.4.1.256) (Alpha-1,2-glucosyltransferase ALG10-A) (Alpha-2-glucosyltransferase ALG10-B) (Asparagine-linked glycosylation protein 10 homolog B) (Potassium channel regulator 1)	AG10B_HUMAN	ALG10B KCR1	ENSG00000175548			Uniprot_MultiPass	Uniprot_CellMemb	Uniprot_Extracel_Domain				GO:0005886
Q5JUK3	Potassium channel subfamily T member 1 (KCa4.1)	KCNT1_HUMAN	KCNT1 KIAA1422	ENSG00000107147			Uniprot_MultiPass	Uniprot_CellMemb	Uniprot_Extracel_Domain				GO:0005886
Q5MY95	Ectonucleoside triphosphate diphosphohydrolase 8 (E-NTPDase 8) (NTPDase 8) (NTPDase8) (EC 3.6.1.5)	ENTP8_HUMAN	ENTPD8 UNQ2492/PRO5779	ENSG00000188833			Uniprot_MultiPass	Uniprot_CellMemb	Uniprot_Extracel_Domain				GO:0005886
Q5QGT7	Receptor-transporting protein 2 (3CxxC-type zinc finger protein 2)	RTP2_HUMAN	RTP2 Z3CXXC2	ENSG00000198471		Uniprot_SinglePass		Uniprot_CellMemb	Uniprot_Extracel_Domain	GO_CellSurf			GO:0005886
Q5T197	E3 ubiquitin-protein ligase DCST1 (EC 2.3.2.27) (DC-STAMP domain-containing protein 1) (RING-type E3 ubiquitin transferase)	DCST1_HUMAN	DCST1	ENSG00000163357			Uniprot_MultiPass	Uniprot_CellMemb	Uniprot_Extracel_Domain				GO:0005886
Q5T4T1	Transmembrane protein 170B	T170B_HUMAN	TMEM170B	ENSG00000205269			Uniprot_MultiPass	Uniprot_CellMemb	Uniprot_Extracel_Domain				GO:0005886
Q5TAT6	Collagen alpha-1(XIII) chain (COLXIIIA1)	CODA1_HUMAN	COL13A1	ENSG00000197467		Uniprot_SinglePass		Uniprot_CellMemb	Uniprot_Extracel_Domain				GO:0005886
Q5VTT2	Protein C9orf135	CI135_HUMAN	C9orf135	ENSG00000204711		Uniprot_SinglePass		Uniprot_CellMemb	Uniprot_Extracel_Domain				GO:0005886
Q6AI14	Sodium/hydrogen exchanger 4 (Na(+)/H(+) exchanger 4) (NHE-4) (Solute carrier family 9 member 4)	SL9A4_HUMAN	SLC9A4 NHE4	ENSG00000180251			Uniprot_MultiPass	Uniprot_CellMemb	Uniprot_Extracel_Domain				GO:0005886
Q6IF36	Putative olfactory receptor 8G2 (Olfactory receptor 8G4) (Olfactory receptor OR11-292) (Olfactory receptor TPCR120)	O8G2P_HUMAN	OR8G2P OR8G2 OR8G4				Uniprot_MultiPass	Uniprot_CellMemb	Uniprot_Extracel_Domain
Q6NSJ5	Volume-regulated anion channel subunit LRRC8E (Leucine-rich repeat-containing protein 8E)	LRC8E_HUMAN	LRRC8E	ENSG00000171017			Uniprot_MultiPass	Uniprot_CellMemb	Uniprot_Extracel_Domain				GO:0005886
Q6P9F7	Volume-regulated anion channel subunit LRRC8B (Leucine-rich repeat-containing protein 8B) (T-cell activation leucine repeat-rich protein) (TA-LRRP)	LRC8B_HUMAN	LRRC8B KIAA0231 UNQ6413/PRO21207	ENSG00000197147			Uniprot_MultiPass	Uniprot_CellMemb	Uniprot_Extracel_Domain				GO:0005886
Q6PCB7	Long-chain fatty acid transport protein 1 (FATP-1) (Fatty acid transport protein 1) (EC 6.2.1.15) (Solute carrier family 27 member 1)	S27A1_HUMAN	SLC27A1 ACSVL5 FATP1	ENSG00000130304		Uniprot_SinglePass		Uniprot_CellMemb	Uniprot_Extracel_Domain				GO:0005886
Q6PHW0	Iodotyrosine deiodinase 1 (IYD-1) (EC 1.21.1.1) (Iodotyrosine dehalogenase 1)	IYD1_HUMAN	IYD C6orf71 DEHAL1	ENSG00000009765		Uniprot_SinglePass		Uniprot_CellMemb	Uniprot_Extracel_Domain				GO:0005886
Q6PI78	Transmembrane protein 65	TMM65_HUMAN	TMEM65	ENSG00000164983			Uniprot_MultiPass	Uniprot_CellMemb	Uniprot_Extracel_Domain				GO:0005886
Q6PIU1	Potassium voltage-gated channel subfamily V member 1 (Neuronal potassium channel alpha subunit HNKA) (Voltage-gated potassium channel subunit Kv8.1)	KCNV1_HUMAN	KCNV1	ENSG00000164794			Uniprot_MultiPass	Uniprot_CellMemb	Uniprot_Extracel_Domain				GO:0005886
Q6PJW8	Consortin	CNST_HUMAN	CNST C1orf71	ENSG00000162852		Uniprot_SinglePass		Uniprot_CellMemb	Uniprot_Extracel_Domain				GO:0005886
Q6TCH4	Membrane progestin receptor delta (mPR delta) (Membrane progesterone P4 receptor delta) (Membrane progesterone receptor delta) (Progesterone and adipoQ receptor family member 6) (Progestin and adipoQ receptor family member 6)	PAQR6_HUMAN	PAQR6	ENSG00000160781			Uniprot_MultiPass	Uniprot_CellMemb	Uniprot_Extracel_Domain				GO:0005886
Q6UVM3	Potassium channel subfamily T member 2 (Sequence like an intermediate conductance potassium channel subunit) (Sodium and chloride-activated ATP-sensitive potassium channel Slo2.1)	KCNT2_HUMAN	KCNT2 SLICK	ENSG00000162687			Uniprot_MultiPass	Uniprot_CellMemb	Uniprot_Extracel_Domain				GO:0005886
Q6UVW9	C-type lectin domain family 2 member A (Keratinocyte-associated C-type lectin) (KACL) (Proliferation-induced lymphocyte-associated receptor) (PILAR)	CLC2A_HUMAN	CLEC2A KACL UNQ5792/PRO19597	ENSG00000188393		Uniprot_SinglePass		Uniprot_CellMemb	Uniprot_Extracel_Domain	GO_CellSurf	GO_ExternalSidePM		GO:0005886
Q6UWB4	Serine protease 55 (EC 3.4.21.-) (Testis serine protease 1) (T-SP1)	PRS55_HUMAN	PRSS55 TSP1 UNQ9391/PRO34284		Uniprot_GPI			Uniprot_CellMemb
Q6UWM5	GLIPR1-like protein 1	GPRL1_HUMAN	GLIPR1L1 UNQ2972/PRO7434	ENSG00000173401	Uniprot_GPI			Uniprot_CellMemb					GO:0005886
Q6UWV6	Ectonucleotide pyrophosphatase/phosphodiesterase family member 7 (E-NPP 7) (NPP-7) (EC 3.1.4.12) (Alkaline sphingomyelin phosphodiesterase) (Intestinal alkaline sphingomyelinase) (Alk-SMase)	ENPP7_HUMAN	ENPP7 UNQ3077/PRO9912	ENSG00000182156		Uniprot_SinglePass		Uniprot_CellMemb	Uniprot_Extracel_Domain				GO:0005886
Q6UX41	Butyrophilin-like protein 8	BTNL8_HUMAN	BTNL8 UNQ702/PRO1347	ENSG00000113303		Uniprot_SinglePass			Uniprot_Extracel_Domain	GO_CellSurf	GO_ExternalSidePM		GO:0005886
Q6XR72	Zinc transporter 10 (ZnT-10) (Manganese transporter SLC30A10) (Solute carrier family 30 member 10)	ZNT10_HUMAN	SLC30A10 ZNT10 ZNT8	ENSG00000196660			Uniprot_MultiPass	Uniprot_CellMemb	Uniprot_Extracel_Domain				GO:0005886
Q6ZVX9	Membrane progestin receptor epsilon (mPR epsilon) (Membrane progesterone P4 receptor epsilon) (Membrane progesterone receptor epsilon) (Progesterone and adipoQ receptor family member 9) (Progestin and adipoQ receptor family member 9) (Progestin and adipoQ receptor family member IX)	PAQR9_HUMAN	PAQR9	ENSG00000188582			Uniprot_MultiPass	Uniprot_CellMemb	Uniprot_Extracel_Domain				GO:0005886
Q6ZWK6	Transmembrane protease serine 11F (EC 3.4.21.-) (Airway trypsin-like protease 4)	TM11F_HUMAN	TMPRSS11F HATL4	ENSG00000198092		Uniprot_SinglePass			Uniprot_Extracel_Domain	GO_CellSurf			GO:0005886
Q7L1W4	Volume-regulated anion channel subunit LRRC8D (Leucine-rich repeat-containing protein 5) (Leucine-rich repeat-containing protein 8D)	LRC8D_HUMAN	LRRC8D LRRC5 UNQ213/PRO239	ENSG00000171492			Uniprot_MultiPass	Uniprot_CellMemb	Uniprot_Extracel_Domain				GO:0005886
Q7RTP0	Magnesium transporter NIPA1 (Non-imprinted in Prader-Willi/Angelman syndrome region protein 1) (Spastic paraplegia 6 protein)	NIPA1_HUMAN	NIPA1 SPG6	ENSG00000170113			Uniprot_MultiPass	Uniprot_CellMemb	Uniprot_Extracel_Domain				GO:0005886
Q7RTX7	Cation channel sperm-associated protein 4 (CatSper4)	CTSR4_HUMAN	CATSPER4	ENSG00000188782			Uniprot_MultiPass	Uniprot_CellMemb	Uniprot_Extracel_Domain				GO:0005886
Q7RTY8	Transmembrane protease serine 7 (EC 3.4.21.-) (Matriptase-3)	TMPS7_HUMAN	TMPRSS7	ENSG00000176040		Uniprot_SinglePass		Uniprot_CellMemb	Uniprot_Extracel_Domain				GO:0005886
Q7Z2W7	Transient receptor potential cation channel subfamily M member 8 (Long transient receptor potential channel 6) (LTrpC-6) (LTrpC6) (Transient receptor potential p8) (Trp-p8)	TRPM8_HUMAN	TRPM8 LTRPC6 TRPP8	ENSG00000144481			Uniprot_MultiPass	Uniprot_CellMemb	Uniprot_Extracel_Domain	GO_CellSurf	GO_ExternalSidePM		GO:0005886
Q7Z407	CUB and sushi domain-containing protein 3 (CUB and sushi multiple domains protein 3)	CSMD3_HUMAN	CSMD3 KIAA1894	ENSG00000164796			Uniprot_MultiPass	Uniprot_CellMemb	Uniprot_Extracel_Domain				GO:0005886
Q7Z410	Transmembrane protease serine 9 (EC 3.4.21.-) (Polyserase-I) (Polyserine protease 1) (Polyserase-1) [Cleaved into: Serase-1; Serase-2; Serase-3]	TMPS9_HUMAN	TMPRSS9	ENSG00000178297		Uniprot_SinglePass		Uniprot_CellMemb	Uniprot_Extracel_Domain				GO:0005886
Q7Z4N2	Transient receptor potential cation channel subfamily M member 1 (Long transient receptor potential channel 1) (LTrpC1) (Melastatin-1)	TRPM1_HUMAN	TRPM1 LTRPC1 MLSN MLSN1	ENSG00000134160			Uniprot_MultiPass	Uniprot_CellMemb	Uniprot_Extracel_Domain				GO:0005886
Q7Z5A4	Putative serine protease 42 (EC 3.4.21.-) (Serine protease 42, pseudogene) (Testis serine protease 2)	PRS42_HUMAN	PRSS42P PRSS42 TESSP2		Uniprot_GPI			Uniprot_CellMemb
Q7Z5H4	Vomeronasal type-1 receptor 5 (G-protein coupled receptor GPCR26) (hGPCR26) (V1r-like receptor 5)	VN1R5_HUMAN	VN1R5 V1RL5				Uniprot_MultiPass	Uniprot_CellMemb	Uniprot_Extracel_Domain
Q7Z6L0	Proline-rich transmembrane protein 2 (Dispanin subfamily B member 3) (DSPB3)	PRRT2_HUMAN	PRRT2	ENSG00000167371		Uniprot_SinglePass		Uniprot_CellMemb	Uniprot_Extracel_Domain				GO:0005886
Q86UE6	Leucine-rich repeat transmembrane neuronal protein 1	LRRT1_HUMAN	LRRTM1 UNQ675/PRO1309	ENSG00000162951		Uniprot_SinglePass		Uniprot_CellMemb	Uniprot_Extracel_Domain				GO:0005886
Q86V35	Calcium-binding protein 7 (CaBP7) (Calneuron II) (Calneuron-2)	CABP7_HUMAN	CABP7 CALN2	ENSG00000100314		Uniprot_SinglePass		Uniprot_CellMemb	Uniprot_Extracel_Domain				GO:0005886
Q86VL8	Multidrug and toxin extrusion protein 2 (MATE-2) (hMATE-2) (Kidney-specific H(+)/organic cation antiporter) (Solute carrier family 47 member 2)	S47A2_HUMAN	SLC47A2 MATE2	ENSG00000180638			Uniprot_MultiPass	Uniprot_CellMemb	Uniprot_Extracel_Domain				GO:0005886
Q86WA9	Sodium-independent sulfate anion transporter (Solute carrier family 26 member 11)	S2611_HUMAN	SLC26A11	ENSG00000181045			Uniprot_MultiPass	Uniprot_CellMemb	Uniprot_Extracel_Domain				GO:0005886
Q86WK9	Membrane progestin receptor alpha (mPR alpha) (Membrane progesterone P4 receptor alpha) (Membrane progesterone receptor alpha) (Progesterone and adipoQ receptor family member 7) (Progestin and adipoQ receptor family member 7) (Progestin and adipoQ receptor family member VII)	PAQR7_HUMAN	PAQR7 MRPA	ENSG00000182749			Uniprot_MultiPass	Uniprot_CellMemb	Uniprot_Extracel_Domain				GO:0005886
Q86X29	Lipolysis-stimulated lipoprotein receptor	LSR_HUMAN	LSR LISCH	ENSG00000105699		Uniprot_SinglePass		Uniprot_CellMemb	Uniprot_Extracel_Domain				GO:0005886
Q86XQ3	Cation channel sperm-associated protein 3 (CatSper3) (Ca(v)-like protein) (One-repeat calcium channel-like protein)	CTSR3_HUMAN	CATSPER3	ENSG00000152705			Uniprot_MultiPass	Uniprot_CellMemb	Uniprot_Extracel_Domain				GO:0005886
Q86Y22	Collagen alpha-1(XXIII) chain	CONA1_HUMAN	COL23A1	ENSG00000050767		Uniprot_SinglePass		Uniprot_CellMemb	Uniprot_Extracel_Domain				GO:0005886
Q86Y78	Ly6/PLAUR domain-containing protein 6	LYPD6_HUMAN	LYPD6 UNQ3023/PRO9821	ENSG00000187123	Uniprot_GPI			Uniprot_CellMemb					GO:0005886
Q86YL7	Podoplanin (Aggrus) (Glycoprotein 36) (Gp36) (PA2.26 antigen) (T1-alpha) (T1A) [Cleaved into: 29kDa cytosolic podoplanin intracellular domain (PICD)]	PDPN_HUMAN	PDPN GP36 PSEC0003 PSEC0025	ENSG00000162493		Uniprot_SinglePass		Uniprot_CellMemb	Uniprot_Extracel_Domain				GO:0005886
Q86YW5	Trem-like transcript 1 protein (TLT-1) (Triggering receptor expressed on myeloid cells-like protein 1)	TRML1_HUMAN	TREML1 TLT1 UNQ1825/PRO3438	ENSG00000161911		Uniprot_SinglePass		Uniprot_CellMemb	Uniprot_Extracel_Domain	GO_CellSurf			GO:0005886
Q86Z14	Beta-klotho (BKL) (BetaKlotho) (Klotho beta-like protein)	KLOTB_HUMAN	KLB	ENSG00000134962		Uniprot_SinglePass		Uniprot_CellMemb	Uniprot_Extracel_Domain				GO:0005886
Q8IU99	Calcium homeostasis modulator protein 1 (Protein FAM26C)	CAHM1_HUMAN	CALHM1 FAM26C	ENSG00000185933			Uniprot_MultiPass	Uniprot_CellMemb	Uniprot_Extracel_Domain				GO:0005886
Q8IVL8	Carboxypeptidase O (CPO) (EC 3.4.17.-)	CBPO_HUMAN	CPO	ENSG00000144410	Uniprot_GPI			Uniprot_CellMemb					GO:0005886
Q8IVQ6	Palmitoyltransferase ZDHHC21 (EC 2.3.1.225) (DHHC domain-containing cysteine-rich protein 21) (DHHC-21) (Zinc finger DHHC domain-containing protein 21)	ZDH21_HUMAN	ZDHHC21	ENSG00000175893			Uniprot_MultiPass	Uniprot_CellMemb	Uniprot_Extracel_Domain				GO:0005886
Q8IVY1	Type III endosome membrane protein TEMP (TEMP)	CA210_HUMAN	C1orf210	ENSG00000253313		Uniprot_SinglePass		Uniprot_CellMemb	Uniprot_Extracel_Domain				GO:0005886
Q8IWB1	Inositol 1,4,5-trisphosphate receptor-interacting protein (Protein DANGER)	IPRI_HUMAN	ITPRIP DANGER KIAA1754	ENSG00000148841		Uniprot_SinglePass		Uniprot_CellMemb	Uniprot_Extracel_Domain				GO:0005886
Q8IWT6	Volume-regulated anion channel subunit LRRC8A (Leucine-rich repeat-containing protein 8A) (Swelling protein 1)	LRC8A_HUMAN	LRRC8A KIAA1437 LRRC8 SWELL1 UNQ221/PRO247	ENSG00000136802			Uniprot_MultiPass	Uniprot_CellMemb	Uniprot_Extracel_Domain	GO_CellSurf			GO:0005886
Q8IWU4	Zinc transporter 8 (ZnT-8) (Solute carrier family 30 member 8)	ZNT8_HUMAN	SLC30A8 ZNT8	ENSG00000164756			Uniprot_MultiPass	Uniprot_CellMemb	Uniprot_Extracel_Domain				GO:0005886
Q8IWV1	Lymphocyte transmembrane adapter 1 (Linker for activation of X cells) (Membrane-associated adapter protein LAX)	LAX1_HUMAN	LAX1 LAX	ENSG00000122188		Uniprot_SinglePass		Uniprot_CellMemb	Uniprot_Extracel_Domain				GO:0005886
Q8IXB3	Trafficking regulator of GLUT4 1 (Dispanin subfamily B member 1) (DSPB1) (Interferon-induced transmembrane domain-containing protein D3) (Protein located at seventeen-p-thirteen point three 1) (Tumor suppressor candidate 5)	TARG1_HUMAN	TRARG1 IFITMD3 LOST1 TUSC5	ENSG00000184811		Uniprot_SinglePass		Uniprot_CellMemb	Uniprot_Extracel_Domain				GO:0005886
Q8IZ08	G-protein coupled receptor 135	GP135_HUMAN	GPR135	ENSG00000181619			Uniprot_MultiPass	Uniprot_CellMemb	Uniprot_Extracel_Domain				GO:0005886
Q8IZA0	Dyslexia-associated protein KIAA0319-like protein (Adeno-associated virus receptor) (AAVR)	K319L_HUMAN	KIAA0319L AAVR KIAA1837 PP791	ENSG00000142687			Uniprot_MultiPass	Uniprot_CellMemb	Uniprot_Extracel_Domain				GO:0005886
Q8IZK6	Mucolipin-2 (Transient receptor potential channel mucolipin 2) (TRPML2)	MCLN2_HUMAN	MCOLN2	ENSG00000153898			Uniprot_MultiPass	Uniprot_CellMemb	Uniprot_Extracel_Domain				GO:0005886
Q8IZS7	C-type lectin-like domain family 1 (Dendritic cell-associated lectin 1) (DC-associated lectin-1) (DCAL-1)	CLCL1_HUMAN	CLECL1 DCAL1	ENSG00000184293		Uniprot_SinglePass		Uniprot_CellMemb	Uniprot_Extracel_Domain				GO:0005886
Q8N144	Gap junction delta-3 protein (Connexin-31.9) (Cx31.9) (Gap junction alpha-11 protein) (Gap junction chi-1 protein)	CXD3_HUMAN	GJD3 GJA11 GJC1	ENSG00000183153			Uniprot_MultiPass	Uniprot_CellMemb	Uniprot_Extracel_Domain	GO_CellSurf			GO:0005886
Q8N1M1	Bestrophin-3 (Vitelliform macular dystrophy 2-like protein 3)	BEST3_HUMAN	BEST3 VMD2L3	ENSG00000127325			Uniprot_MultiPass	Uniprot_CellMemb	Uniprot_Extracel_Domain				GO:0005886
Q8N350	Voltage-dependent calcium channel beta subunit-associated regulatory protein	CBARP_HUMAN	CBARP C19orf26	ENSG00000099625		Uniprot_SinglePass		Uniprot_CellMemb	Uniprot_Extracel_Domain				GO:0005886
Q8N4S9	MARVEL domain-containing protein 2 (Tricellulin)	MALD2_HUMAN	MARVELD2 TRIC	ENSG00000152939			Uniprot_MultiPass	Uniprot_CellMemb	Uniprot_Extracel_Domain				GO:0005886
Q8N8Q9	Magnesium transporter NIPA2 (Non-imprinted in Prader-Willi/Angelman syndrome region protein 2)	NIPA2_HUMAN	NIPA2	ENSG00000140157			Uniprot_MultiPass	Uniprot_CellMemb	Uniprot_Extracel_Domain				GO:0005886
Q8N9M5	Transmembrane protein 102 (Common beta-chain associated protein) (CBAP)	TM102_HUMAN	TMEM102	ENSG00000181284		Uniprot_SinglePass		Uniprot_CellMemb	Uniprot_Extracel_Domain	GO_CellSurf			GO:0005886
Q8NB49	Phospholipid-transporting ATPase IG (EC 7.6.2.1) (ATPase IQ) (ATPase class VI type 11C) (P4-ATPase flippase complex alpha subunit ATP11C)	AT11C_HUMAN	ATP11C ATPIG ATPIQ	ENSG00000101974			Uniprot_MultiPass	Uniprot_CellMemb	Uniprot_Extracel_Domain				GO:0005886
Q8NBQ7	Aquaporin-11 (AQP-11)	AQP11_HUMAN	AQP11 AQPX1 PSEC0027	ENSG00000178301			Uniprot_MultiPass	Uniprot_CellMemb	Uniprot_Extracel_Domain	GO_CellSurf			GO:0005886
Q8NBS3	Sodium bicarbonate transporter-like protein 11 (Bicarbonate transporter-related protein 1) (Sodium borate cotransporter 1) (NaBC1) (Solute carrier family 4 member 11)	S4A11_HUMAN	SLC4A11 BTR1	ENSG00000088836			Uniprot_MultiPass	Uniprot_CellMemb	Uniprot_Extracel_Domain				GO:0005886
Q8NBV8	Synaptotagmin-8 (Synaptotagmin VIII) (SytVIII)	SYT8_HUMAN	SYT8	ENSG00000149043		Uniprot_SinglePass		Uniprot_CellMemb	Uniprot_Extracel_Domain				GO:0005886
Q8NCM2	Potassium voltage-gated channel subfamily H member 5 (Ether-a-go-go potassium channel 2) (hEAG2) (Voltage-gated potassium channel subunit Kv10.2)	KCNH5_HUMAN	KCNH5 EAG2	ENSG00000140015			Uniprot_MultiPass		Uniprot_Extracel_Domain	GO_CellSurf			GO:0005886
Q8NEB5	Phospholipid phosphatase 5 (EC 3.1.3.4) (EC 3.1.3.81) (Phosphatidic acid phosphatase type 2 domain-containing protein 1B)	PLPP5_HUMAN	PLPP5 DPPL1 HTPAP PPAPDC1B	ENSG00000147535			Uniprot_MultiPass	Uniprot_CellMemb	Uniprot_Extracel_Domain				GO:0005886
Q8NEC5	Cation channel sperm-associated protein 1 (CatSper1) (hCatSper)	CTSR1_HUMAN	CATSPER1	ENSG00000175294			Uniprot_MultiPass	Uniprot_CellMemb	Uniprot_Extracel_Domain				GO:0005886
Q8NER1	Transient receptor potential cation channel subfamily V member 1 (TrpV1) (Capsaicin receptor) (Osm-9-like TRP channel 1) (OTRPC1) (Vanilloid receptor 1)	TRPV1_HUMAN	TRPV1 VR1	ENSG00000196689			Uniprot_MultiPass	Uniprot_CellMemb	Uniprot_Extracel_Domain	GO_CellSurf	GO_ExternalSidePM		GO:0005886
Q8NFM4	Adenylate cyclase type 4 (EC 4.6.1.1) (ATP pyrophosphate-lyase 4) (Adenylate cyclase type IV) (Adenylyl cyclase 4)	ADCY4_HUMAN	ADCY4	ENSG00000129467			Uniprot_MultiPass	Uniprot_CellMemb	Uniprot_Extracel_Domain				GO:0005886
Q8NHJ6	Leukocyte immunoglobulin-like receptor subfamily B member 4 (CD85 antigen-like family member K) (Immunoglobulin-like transcript 3) (ILT-3) (Leukocyte immunoglobulin-like receptor 5) (LIR-5) (Monocyte inhibitory receptor HM18) (CD antigen CD85k)	LIRB4_HUMAN	LILRB4 ILT3 LIR5	ENSG00000186818		Uniprot_SinglePass		Uniprot_CellMemb	Uniprot_Extracel_Domain	GO_CellSurf			GO:0005886
Q8TAA9	Vang-like protein 1 (Loop-tail protein 2 homolog) (LPP2) (Strabismus 2) (Van Gogh-like protein 1)	VANG1_HUMAN	VANGL1 STB2	ENSG00000173218			Uniprot_MultiPass	Uniprot_CellMemb	Uniprot_Extracel_Domain				GO:0005886
Q8TAC9	Secretory carrier-associated membrane protein 5 (Secretory carrier membrane protein 5) (hSCAMP5)	SCAM5_HUMAN	SCAMP5	ENSG00000198794			Uniprot_MultiPass	Uniprot_CellMemb	Uniprot_Extracel_Domain				GO:0005886
Q8TAE7	Potassium voltage-gated channel subfamily G member 3 (Voltage-gated potassium channel subunit Kv10.1) (Voltage-gated potassium channel subunit Kv6.3)	KCNG3_HUMAN	KCNG3	ENSG00000171126			Uniprot_MultiPass	Uniprot_CellMemb	Uniprot_Extracel_Domain				GO:0005886
Q8TB68	Proline-rich protein 7 (Synaptic proline-rich membrane protein)	PRR7_HUMAN	PRR7	ENSG00000131188		Uniprot_SinglePass		Uniprot_CellMemb	Uniprot_Extracel_Domain				GO:0005886
Q8TBE7	Solute carrier family 35 member G2 (Transmembrane protein 22)	S35G2_HUMAN	SLC35G2 TMEM22	ENSG00000168917			Uniprot_MultiPass	Uniprot_CellMemb	Uniprot_Extracel_Domain				GO:0005886
Q8TCZ2	CD99 antigen-like protein 2 (MIC2-like protein 1) (CD antigen CD99)	C99L2_HUMAN	CD99L2 MIC2L1 UNQ1964/PRO4486	ENSG00000102181		Uniprot_SinglePass		Uniprot_CellMemb	Uniprot_Extracel_Domain	GO_CellSurf			GO:0005886
Q8TD43	Transient receptor potential cation channel subfamily M member 4 (hTRPM4) (Calcium-activated non-selective cation channel 1) (Long transient receptor potential channel 4) (LTrpC-4) (LTrpC4) (Melastatin-4)	TRPM4_HUMAN	TRPM4 LTRPC4	ENSG00000130529			Uniprot_MultiPass	Uniprot_CellMemb	Uniprot_Extracel_Domain				GO:0005886
Q8TDD5	Mucolipin-3 (Transient receptor potential channel mucolipin 3) (TRPML3)	MCLN3_HUMAN	MCOLN3	ENSG00000055732			Uniprot_MultiPass	Uniprot_CellMemb	Uniprot_Extracel_Domain				GO:0005886
Q8TDI7	Transmembrane channel-like protein 2 (Transmembrane cochlear-expressed protein 2)	TMC2_HUMAN	TMC2 C20orf145 UNQ907/PRO1928	ENSG00000149488			Uniprot_MultiPass	Uniprot_CellMemb	Uniprot_Extracel_Domain				GO:0005886
Q8TDI8	Transmembrane channel-like protein 1 (Transmembrane cochlear-expressed protein 1)	TMC1_HUMAN	TMC1	ENSG00000165091			Uniprot_MultiPass	Uniprot_CellMemb	Uniprot_Extracel_Domain	GO_CellSurf	GO_ExternalSidePM		GO:0005886
Q8TDU5	Putative vomeronasal receptor-like protein 4 (G-protein coupled receptor GPCR23) (hGPCR23)	VNRL4_HUMAN	VN1R17P VNRL4				Uniprot_MultiPass	Uniprot_CellMemb	Uniprot_Extracel_Domain
Q8TDW0	Volume-regulated anion channel subunit LRRC8C (Factor for adipocyte differentiation 158) (Leucine-rich repeat-containing protein 8C)	LRC8C_HUMAN	LRRC8C AD158 FAD158	ENSG00000171488			Uniprot_MultiPass	Uniprot_CellMemb	Uniprot_Extracel_Domain				GO:0005886
Q8TEZ7	Membrane progestin receptor beta (mPR beta) (Lysosomal membrane protein in brain 1) (Membrane progesterone P4 receptor beta) (Membrane progesterone receptor beta) (Progesterone and adipoQ receptor family member 8) (Progestin and adipoQ receptor family member 8) (Progestin and adipoQ receptor family member VIII)	PAQR8_HUMAN	PAQR8 C6orf33 LMPB1 MPRB	ENSG00000170915			Uniprot_MultiPass	Uniprot_CellMemb	Uniprot_Extracel_Domain				GO:0005886
Q8WTT0	C-type lectin domain family 4 member C (Blood dendritic cell antigen 2) (BDCA-2) (C-type lectin superfamily member 7) (Dendritic lectin) (CD antigen CD303)	CLC4C_HUMAN	CLEC4C BDCA2 CLECSF11 CLECSF7 DLEC HECL UNQ9361/PRO34150	ENSG00000198178		Uniprot_SinglePass		Uniprot_CellMemb	Uniprot_Extracel_Domain				GO:0005886
Q8WZ55	Barttin	BSND_HUMAN	BSND BART	ENSG00000162399			Uniprot_MultiPass	Uniprot_CellMemb	Uniprot_Extracel_Domain				GO:0005886
Q92478	C-type lectin domain family 2 member B (Activation-induced C-type lectin) (C-type lectin superfamily member 2) (IFN-alpha-2b-inducing-related protein 1)	CLC2B_HUMAN	CLEC2B AICL CLECSF2 IFNRG1	ENSG00000110852		Uniprot_SinglePass			Uniprot_Extracel_Domain	GO_CellSurf	GO_ExternalSidePM		GO:0005886
Q92482	Aquaporin-3 (AQP-3) (Aquaglyceroporin-3)	AQP3_HUMAN	AQP3	ENSG00000165272			Uniprot_MultiPass	Uniprot_CellMemb	Uniprot_Extracel_Domain				GO:0005886
Q92485	Acid sphingomyelinase-like phosphodiesterase 3b (ASM-like phosphodiesterase 3b) (EC 3.1.4.-)	ASM3B_HUMAN	SMPDL3B ASML3B ASMLPD	ENSG00000130768	Uniprot_GPI			Uniprot_CellMemb					GO:0005886
Q92953	Potassium voltage-gated channel subfamily B member 2 (Voltage-gated potassium channel subunit Kv2.2)	KCNB2_HUMAN	KCNB2	ENSG00000182674			Uniprot_MultiPass	Uniprot_CellMemb	Uniprot_Extracel_Domain				GO:0005886
Q969M2	Gap junction alpha-10 protein (Connexin-62) (Cx62)	CXA10_HUMAN	GJA10 CX62	ENSG00000135355			Uniprot_MultiPass	Uniprot_CellMemb	Uniprot_Extracel_Domain				GO:0005886
Q96A54	Adiponectin receptor protein 1 (Progestin and adipoQ receptor family member 1) (Progestin and adipoQ receptor family member I)	PAQR1_HUMAN	ADIPOR1 PAQR1 TESBP1A CGI-45	ENSG00000159346			Uniprot_MultiPass	Uniprot_CellMemb	Uniprot_Extracel_Domain				GO:0005886
Q96B33	Claudin-23	CLD23_HUMAN	CLDN23	ENSG00000253958			Uniprot_MultiPass	Uniprot_CellMemb	Uniprot_Extracel_Domain				GO:0005886
Q96CP7	TLC domain-containing protein 1 (Calfacilitin)	TLCD1_HUMAN	TLCD1	ENSG00000160606			Uniprot_MultiPass	Uniprot_CellMemb	Uniprot_Extracel_Domain				GO:0005886
Q96D31	Calcium release-activated calcium channel protein 1 (Protein orai-1) (Transmembrane protein 142A)	CRCM1_HUMAN	ORAI1 CRACM1 TMEM142A	ENSG00000182500			Uniprot_MultiPass	Uniprot_CellMemb	Uniprot_Extracel_Domain				GO:0005886
Q96D96	Voltage-gated hydrogen channel 1 (Hydrogen voltage-gated channel 1) (HV1) (Voltage sensor domain-only protein)	HVCN1_HUMAN	HVCN1 VSOP UNQ578/PRO1140	ENSG00000122986			Uniprot_MultiPass	Uniprot_CellMemb	Uniprot_Extracel_Domain				GO:0005886
Q96GC9	Vacuole membrane protein 1 (Transmembrane protein 49)	VMP1_HUMAN	VMP1 TDC1 TMEM49 HSPC292	ENSG00000062716			Uniprot_MultiPass	Uniprot_CellMemb	Uniprot_Extracel_Domain				GO:0005886
Q96ID5	Immunoglobulin superfamily member 21 (IgSF21)	IGS21_HUMAN	IGSF21	ENSG00000117154	Uniprot_GPI			Uniprot_CellMemb		GO_CellSurf	GO_ExternalSidePM		GO:0005886
Q96IZ2	Androgen-dependent TFPI-regulating protein (Fatty acid esters of hydroxy fatty acids hydrolase ADTRP) (FAHFA hydrolase ADTRP) (EC 3.1.-.-)	ADTRP_HUMAN	ADTRP C6orf105	ENSG00000111863			Uniprot_MultiPass	Uniprot_CellMemb	Uniprot_Extracel_Domain	GO_CellSurf			GO:0005886
Q96KN9	Gap junction delta-4 protein (Connexin-40.1) (Cx40.1)	CXD4_HUMAN	GJD4 CX40.1	ENSG00000177291			Uniprot_MultiPass	Uniprot_CellMemb	Uniprot_Extracel_Domain				GO:0005886
Q96P56	Cation channel sperm-associated protein 2 (CatSper2)	CTSR2_HUMAN	CATSPER2	ENSG00000166762			Uniprot_MultiPass	Uniprot_CellMemb	Uniprot_Extracel_Domain				GO:0005886
Q96QZ0	Pannexin-3	PANX3_HUMAN	PANX3	ENSG00000154143			Uniprot_MultiPass	Uniprot_CellMemb	Uniprot_Extracel_Domain				GO:0005886
Q96RJ3	Tumor necrosis factor receptor superfamily member 13C (B-cell-activating factor receptor) (BAFF receptor) (BAFF-R) (BLyS receptor 3) (CD antigen CD268)	TR13C_HUMAN	TNFRSF13C BAFFR BR3	ENSG00000159958		Uniprot_SinglePass			Uniprot_Extracel_Domain	GO_CellSurf	GO_ExternalSidePM		GO:0005886
Q99946	Proline-rich transmembrane protein 1 (Dispanin subfamily D member 1) (DSPD1)	PRRT1_HUMAN	PRRT1 C6orf31 NG5	ENSG00000204314			Uniprot_MultiPass	Uniprot_CellMemb	Uniprot_Extracel_Domain				GO:0005886
Q9BQ31	Potassium voltage-gated channel subfamily S member 3 (Delayed-rectifier K(+) channel alpha subunit 3) (Voltage-gated potassium channel subunit Kv9.3)	KCNS3_HUMAN	KCNS3	ENSG00000170745			Uniprot_MultiPass	Uniprot_CellMemb	Uniprot_Extracel_Domain				GO:0005886
Q9BQS2	Synaptotagmin-15 (Chr10Syt) (Synaptotagmin XV) (SytXV)	SYT15_HUMAN	SYT15	ENSG00000204176		Uniprot_SinglePass		Uniprot_CellMemb	Uniprot_Extracel_Domain				GO:0005886
Q9BSK0	MARVEL domain-containing protein 1	MALD1_HUMAN	MARVELD1 MRVLDC1	ENSG00000155254			Uniprot_MultiPass	Uniprot_CellMemb	Uniprot_Extracel_Domain				GO:0005886
Q9BX79	Receptor for retinol uptake STRA6 (Retinol-binding protein receptor STRA6) (Stimulated by retinoic acid gene 6 protein homolog)	STRA6_HUMAN	STRA6 PP14296 UNQ3126/PRO10282/PRO19578	ENSG00000137868			Uniprot_MultiPass	Uniprot_CellMemb	Uniprot_Extracel_Domain				GO:0005886
Q9BX84	Transient receptor potential cation channel subfamily M member 6 (EC 2.7.11.1) (Channel kinase 2) (Melastatin-related TRP cation channel 6)	TRPM6_HUMAN	TRPM6 CHAK2	ENSG00000119121			Uniprot_MultiPass	Uniprot_CellMemb	Uniprot_Extracel_Domain				GO:0005886
Q9BXJ8	Ion channel TACAN (Transmembrane protein 120A) (Transmembrane protein induced by tumor necrosis factor alpha)	TACAN_HUMAN	TMEM120A TACAN TMPIT				Uniprot_MultiPass	Uniprot_CellMemb	Uniprot_Extracel_Domain
Q9BXS4	Transmembrane protein 59 (Liver membrane-bound protein)	TMM59_HUMAN	TMEM59 C1orf8 HSPC001 UNQ169/PRO195	ENSG00000116209		Uniprot_SinglePass		Uniprot_CellMemb	Uniprot_Extracel_Domain				GO:0005886
Q9BXU9	Calcium-binding protein 8 (CaBP8) (Calneuron I) (Calneuron-1)	CABP8_HUMAN	CALN1 CABP8	ENSG00000183166		Uniprot_SinglePass		Uniprot_CellMemb	Uniprot_Extracel_Domain				GO:0005886
Q9GZY6	Linker for activation of T-cells family member 2 (Linker for activation of B-cells) (Membrane-associated adapter molecule) (Non-T-cell activation linker) (Williams-Beuren syndrome chromosomal region 15 protein) (Williams-Beuren syndrome chromosomal region 5 protein)	NTAL_HUMAN	LAT2 LAB NTAL WBS15 WBSCR15 WBSCR5 HSPC046	ENSG00000086730		Uniprot_SinglePass		Uniprot_CellMemb	Uniprot_Extracel_Domain				GO:0005886
Q9H0C3	Transmembrane protein 117	TM117_HUMAN	TMEM117	ENSG00000139173			Uniprot_MultiPass	Uniprot_CellMemb	Uniprot_Extracel_Domain				GO:0005886
Q9H0U3	Magnesium transporter protein 1 (MagT1) (Dolichyl-diphosphooligosaccharide--protein glycosyltransferase subunit MAGT1) (Oligosaccharyl transferase subunit MAGT1) (Implantation-associated protein) (IAP)	MAGT1_HUMAN	MAGT1 IAG2 PSEC0084 UNQ628/PRO1244	ENSG00000102158			Uniprot_MultiPass	Uniprot_CellMemb	Uniprot_Extracel_Domain				GO:0005886
Q9H0X4	Protein FAM234A (Protein ITFG3)	F234A_HUMAN	FAM234A C16orf9 ITFG3			Uniprot_SinglePass			Uniprot_Extracel_Domain	GO_CellSurf
Q9H221	ATP-binding cassette sub-family G member 8 (EC 7.6.2.-) (Sterolin-2)	ABCG8_HUMAN	ABCG8	ENSG00000143921			Uniprot_MultiPass	Uniprot_CellMemb	Uniprot_Extracel_Domain				GO:0005886
Q9H310	Ammonium transporter Rh type B (Rhesus blood group family type B glycoprotein) (Rh family type B glycoprotein) (Rh type B glycoprotein)	RHBG_HUMAN	RHBG	ENSG00000132677			Uniprot_MultiPass	Uniprot_CellMemb	Uniprot_Extracel_Domain				GO:0005886
Q9H400	Lck-interacting transmembrane adapter 1 (Lck-interacting membrane protein) (Lck-interacting molecule)	LIME1_HUMAN	LIME1 LIME LP8067	ENSG00000203896		Uniprot_SinglePass		Uniprot_CellMemb	Uniprot_Extracel_Domain				GO:0005886
Q9H6D3	XK-related protein 8 (hXkr8) [Cleaved into: XK-related protein 8, processed form]	XKR8_HUMAN	XKR8 XRG8	ENSG00000158156			Uniprot_MultiPass	Uniprot_CellMemb	Uniprot_Extracel_Domain				GO:0005886
Q9H7V2	Synapse differentiation-inducing gene protein 1 (SynDIG1) (Dispanin subfamily C member 2) (DSPC2) (Transmembrane protein 90B)	SYNG1_HUMAN	SYNDIG1 C20orf39 TMEM90B	ENSG00000101463		Uniprot_SinglePass		Uniprot_CellMemb	Uniprot_Extracel_Domain				GO:0005886
Q9H813	Proton-activated chloride channel (PAC) (hPAC) (Acid-sensitive outwardly-rectifying anion channel) (ASOR) (Proton-activated outwardly rectifying anion channel) (PAORAC) (Transmembrane protein 206) (hTMEM206)	PACC1_HUMAN	PACC1 C1orf75 TMEM206				Uniprot_MultiPass	Uniprot_CellMemb	Uniprot_Extracel_Domain	GO_CellSurf
Q9HBL7	Plasminogen receptor (KT) (Plg-R(KT))	PLRKT_HUMAN	PLGRKT C9orf46 AD025 MDS030	ENSG00000107020			Uniprot_MultiPass	Uniprot_CellMemb	Uniprot_Extracel_Domain				GO:0005886
Q9HC10	Otoferlin (Fer-1-like protein 2)	OTOF_HUMAN	OTOF FER1L2	ENSG00000115155		Uniprot_SinglePass		Uniprot_CellMemb	Uniprot_Extracel_Domain				GO:0005886
Q9HCE9	Anoctamin-8 (Transmembrane protein 16H)	ANO8_HUMAN	ANO8 KIAA1623 TMEM16H	ENSG00000074855			Uniprot_MultiPass	Uniprot_CellMemb	Uniprot_Extracel_Domain				GO:0005886
Q9HCX4	Short transient receptor potential channel 7 (TrpC7) (Transient receptor protein 7) (TRP-7) (hTRP7)	TRPC7_HUMAN	TRPC7 TRP7	ENSG00000069018			Uniprot_MultiPass	Uniprot_CellMemb	Uniprot_Extracel_Domain				GO:0005886
Q9HDC9	Adipocyte plasma membrane-associated protein (Protein BSCv)	APMAP_HUMAN	APMAP C20orf3 UNQ1869/PRO4305			Uniprot_SinglePass			Uniprot_Extracel_Domain	GO_CellSurf
Q9NNX6	CD209 antigen (C-type lectin domain family 4 member L) (Dendritic cell-specific ICAM-3-grabbing non-integrin 1) (DC-SIGN) (DC-SIGN1) (CD antigen CD209)	CD209_HUMAN	CD209 CLEC4L	ENSG00000090659		Uniprot_SinglePass		Uniprot_CellMemb	Uniprot_Extracel_Domain	GO_CellSurf	GO_ExternalSidePM		GO:0005886
Q9NP84	Tumor necrosis factor receptor superfamily member 12A (Fibroblast growth factor-inducible immediate-early response protein 14) (FGF-inducible 14) (Tweak-receptor) (TweakR) (CD antigen CD266)	TNR12_HUMAN	TNFRSF12A FN14	ENSG00000006327		Uniprot_SinglePass			Uniprot_Extracel_Domain	GO_CellSurf			GO:0005886
Q9NPC2	Potassium channel subfamily K member 9 (Acid-sensitive potassium channel protein TASK-3) (TWIK-related acid-sensitive K(+) channel 3) (Two pore potassium channel KT3.2) (Two pore K(+) channel KT3.2)	KCNK9_HUMAN	KCNK9 TASK3	ENSG00000169427			Uniprot_MultiPass	Uniprot_CellMemb	Uniprot_Extracel_Domain				GO:0005886
Q9NPI9	Inward rectifier potassium channel 16 (Inward rectifier K(+) channel Kir5.1) (Potassium channel, inwardly rectifying subfamily J member 16)	KCJ16_HUMAN	KCNJ16	ENSG00000153822			Uniprot_MultiPass	Uniprot_CellMemb	Uniprot_Extracel_Domain				GO:0005886
Q9NR82	Potassium voltage-gated channel subfamily KQT member 5 (KQT-like 5) (Potassium channel subunit alpha KvLQT5) (Voltage-gated potassium channel subunit Kv7.5)	KCNQ5_HUMAN	KCNQ5	ENSG00000185760			Uniprot_MultiPass	Uniprot_CellMemb	Uniprot_Extracel_Domain				GO:0005886
Q9NTI2	Phospholipid-transporting ATPase IB (EC 7.6.2.1) (ATPase class I type 8A member 2) (ML-1) (P4-ATPase flippase complex alpha subunit ATP8A2)	AT8A2_HUMAN	ATP8A2 ATPIB	ENSG00000132932			Uniprot_MultiPass	Uniprot_CellMemb	Uniprot_Extracel_Domain				GO:0005886
Q9NVV5	Androgen-induced gene 1 protein (AIG-1) (Fatty acid esters of hydroxy fatty acids hydrolase AIG1) (FAHFA hydrolase AIG1) (EC 3.1.-.-)	AIG1_HUMAN	AIG1 CGI-103				Uniprot_MultiPass	Uniprot_CellMemb	Uniprot_Extracel_Domain
Q9NW15	Anoctamin-10 (Transmembrane protein 16K)	ANO10_HUMAN	ANO10 TMEM16K	ENSG00000160746			Uniprot_MultiPass	Uniprot_CellMemb	Uniprot_Extracel_Domain				GO:0005886
Q9NWQ8	Phosphoprotein associated with glycosphingolipid-enriched microdomains 1 (Csk-binding protein) (Transmembrane adapter protein PAG) (Transmembrane phosphoprotein Cbp)	PHAG1_HUMAN	PAG1 CBP PAG	ENSG00000076641		Uniprot_SinglePass		Uniprot_CellMemb	Uniprot_Extracel_Domain				GO:0005886
Q9NX76	CKLF-like MARVEL transmembrane domain-containing protein 6 (Chemokine-like factor superfamily member 6)	CKLF6_HUMAN	CMTM6 CKLFSF6	ENSG00000091317			Uniprot_MultiPass	Uniprot_CellMemb	Uniprot_Extracel_Domain				GO:0005886
Q9NXK6	Membrane progestin receptor gamma (mPR gamma) (Membrane progesterone P4 receptor gamma) (Membrane progesterone receptor gamma) (Progesterone and adipoQ receptor family member 5) (Progestin and adipoQ receptor family member 5) (Progestin and adipoQ receptor family member V)	PAQR5_HUMAN	PAQR5 MPRG	ENSG00000137819			Uniprot_MultiPass	Uniprot_CellMemb	Uniprot_Extracel_Domain				GO:0005886
Q9NY26	Zinc transporter ZIP1 (Solute carrier family 39 member 1) (Zinc-iron-regulated transporter-like) (Zrt- and Irt-like protein 1) (ZIP-1) (hZIP1)	S39A1_HUMAN	SLC39A1 IRT1 ZIP1 ZIRTL CGI-08 CGI-71	ENSG00000143570			Uniprot_MultiPass	Uniprot_CellMemb	Uniprot_Extracel_Domain				GO:0005886
Q9NYG8	Potassium channel subfamily K member 4 (TWIK-related arachidonic acid-stimulated potassium channel protein) (TRAAK) (Two pore potassium channel KT4.1) (Two pore K(+) channel KT4.1)	KCNK4_HUMAN	KCNK4 TRAAK	ENSG00000182450			Uniprot_MultiPass	Uniprot_CellMemb	Uniprot_Extracel_Domain				GO:0005886
Q9NZQ8	Transient receptor potential cation channel subfamily M member 5 (Long transient receptor potential channel 5) (LTrpC-5) (LTrpC5) (MLSN1- and TRP-related gene 1 protein)	TRPM5_HUMAN	TRPM5 LTRPC5 MTR1	ENSG00000070985			Uniprot_MultiPass	Uniprot_CellMemb	Uniprot_Extracel_Domain				GO:0005886
Q9NZV8	Potassium voltage-gated channel subfamily D member 2 (Voltage-gated potassium channel subunit Kv4.2)	KCND2_HUMAN	KCND2 KIAA1044	ENSG00000184408			Uniprot_MultiPass	Uniprot_CellMemb	Uniprot_Extracel_Domain				GO:0005886
Q9P1P4	Putative trace amine-associated receptor 3 (TaR-3) (Trace amine receptor 3) (hTaar3) (G-protein coupled receptor 57)	TAAR3_HUMAN	TAAR3P GPR57 TAAR3				Uniprot_MultiPass	Uniprot_CellMemb	Uniprot_Extracel_Domain
Q9P1Z3	Potassium/sodium hyperpolarization-activated cyclic nucleotide-gated channel 3	HCN3_HUMAN	HCN3 KIAA1535	ENSG00000143630			Uniprot_MultiPass	Uniprot_CellMemb	Uniprot_Extracel_Domain				GO:0005886
Q9UBH6	Xenotropic and polytropic retrovirus receptor 1 (Protein SYG1 homolog) (Xenotropic and polytropic murine leukemia virus receptor X3) (X-receptor)	XPR1_HUMAN	XPR1 SYG1 XR	ENSG00000143324			Uniprot_MultiPass	Uniprot_CellMemb	Uniprot_Extracel_Domain				GO:0005886
Q9UBK5	Hematopoietic cell signal transducer (DNAX-activation protein 10) (Membrane protein DAP10) (Transmembrane adapter protein KAP10)	HCST_HUMAN	HCST DAP10 KAP10 PIK3AP UNQ587/PRO1157	ENSG00000126264		Uniprot_SinglePass			Uniprot_Extracel_Domain	GO_CellSurf			GO:0005886
Q9UBN4	Short transient receptor potential channel 4 (TrpC4) (Trp-related protein 4) (hTrp-4) (hTrp4)	TRPC4_HUMAN	TRPC4	ENSG00000133107			Uniprot_MultiPass	Uniprot_CellMemb	Uniprot_Extracel_Domain	GO_CellSurf			GO:0005886
Q9UEW3	Macrophage receptor MARCO (Macrophage receptor with collagenous structure) (Scavenger receptor class A member 2)	MARCO_HUMAN	MARCO SCARA2	ENSG00000019169		Uniprot_SinglePass		Uniprot_CellMemb	Uniprot_Extracel_Domain				GO:0005886
Q9UHC3	Acid-sensing ion channel 3 (ASIC3) (hASIC3) (Amiloride-sensitive cation channel 3) (Neuronal amiloride-sensitive cation channel 3) (Testis sodium channel 1) (hTNaC1)	ASIC3_HUMAN	ASIC3 ACCN3 SLNAC1 TNAC1	ENSG00000213199			Uniprot_MultiPass	Uniprot_CellMemb	Uniprot_Extracel_Domain				GO:0005886
Q9UHN6	Cell surface hyaluronidase (EC 3.2.1.35) (Cell migration-inducing hyaluronidase 2) (Transmembrane protein 2)	CEIP2_HUMAN	CEMIP2 KIAA1412 TMEM2	ENSG00000135048		Uniprot_SinglePass		Uniprot_CellMemb	Uniprot_Extracel_Domain				GO:0005886
Q9UIR0	Butyrophilin-like protein 2 (BTL-II)	BTNL2_HUMAN	BTNL2	ENSG00000204290		Uniprot_SinglePass			Uniprot_Extracel_Domain	GO_CellSurf	GO_ExternalSidePM		GO:0005886
Q9UIX4	Potassium voltage-gated channel subfamily G member 1 (Voltage-gated potassium channel subunit Kv6.1) (kH2)	KCNG1_HUMAN	KCNG1	ENSG00000026559			Uniprot_MultiPass	Uniprot_CellMemb	Uniprot_Extracel_Domain				GO:0005886
Q9UL51	Potassium/sodium hyperpolarization-activated cyclic nucleotide-gated channel 2 (Brain cyclic nucleotide-gated channel 2) (BCNG-2)	HCN2_HUMAN	HCN2 BCNG2	ENSG00000099822			Uniprot_MultiPass	Uniprot_CellMemb	Uniprot_Extracel_Domain				GO:0005886
Q9UL62	Short transient receptor potential channel 5 (TrpC5) (Transient receptor protein 5) (TRP-5) (hTRP-5) (hTRP5)	TRPC5_HUMAN	TRPC5 TRP5	ENSG00000072315			Uniprot_MultiPass	Uniprot_CellMemb	Uniprot_Extracel_Domain				GO:0005886
Q9ULK5	Vang-like protein 2 (Loop-tail protein 1 homolog) (Strabismus 1) (Van Gogh-like protein 2)	VANG2_HUMAN	VANGL2 KIAA1215 STB1	ENSG00000162738			Uniprot_MultiPass	Uniprot_CellMemb	Uniprot_Extracel_Domain				GO:0005886
Q9ULS6	Potassium voltage-gated channel subfamily S member 2 (Delayed-rectifier K(+) channel alpha subunit 2) (Voltage-gated potassium channel subunit Kv9.2)	KCNS2_HUMAN	KCNS2 KIAA1144	ENSG00000156486			Uniprot_MultiPass	Uniprot_CellMemb	Uniprot_Extracel_Domain				GO:0005886
Q9ULT6	E3 ubiquitin-protein ligase ZNRF3 (EC 2.3.2.27) (RING finger protein 203) (RING-type E3 ubiquitin transferase ZNRF3) (Zinc/RING finger protein 3)	ZNRF3_HUMAN	ZNRF3 KIAA1133 RNF203	ENSG00000183579		Uniprot_SinglePass		Uniprot_CellMemb	Uniprot_Extracel_Domain				GO:0005886
Q9UMR7	C-type lectin domain family 4 member A (C-type lectin DDB27) (C-type lectin superfamily member 6) (Dendritic cell immunoreceptor) (Lectin-like immunoreceptor) (CD antigen CD367)	CLC4A_HUMAN	CLEC4A CLECSF6 DCIR LLIR HDCGC13P	ENSG00000111729		Uniprot_SinglePass		Uniprot_CellMemb	Uniprot_Extracel_Domain				GO:0005886
Q9UP52	Transferrin receptor protein 2 (TfR2)	TFR2_HUMAN	TFR2	ENSG00000106327		Uniprot_SinglePass		Uniprot_CellMemb	Uniprot_Extracel_Domain	GO_CellSurf	GO_ExternalSidePM		GO:0005886
Q9UPX6	Major intrinsically disordered Notch2-binding receptor 1 (Membrane integral NOTCH2-associated receptor 1) (Ubiquitination and mTOR signaling protein)	MNAR1_HUMAN	MINAR1 KIAA1024 UBTOR	ENSG00000169330		Uniprot_SinglePass		Uniprot_CellMemb	Uniprot_Extracel_Domain				GO:0005886
Q9UPY5	Cystine/glutamate transporter (Amino acid transport system xc-) (Calcium channel blocker resistance protein CCBR1) (Solute carrier family 7 member 11) (xCT)	XCT_HUMAN	SLC7A11	ENSG00000151012			Uniprot_MultiPass		Uniprot_Extracel_Domain	GO_CellSurf			GO:0005886
Q9Y210	Short transient receptor potential channel 6 (TrpC6) (Transient receptor protein 6) (TRP-6)	TRPC6_HUMAN	TRPC6 TRP6	ENSG00000137672			Uniprot_MultiPass	Uniprot_CellMemb	Uniprot_Extracel_Domain				GO:0005886
Q9Y2Y6	Transmembrane protein 98 (Protein TADA1)	TMM98_HUMAN	TMEM98 UNQ536/PRO1079			Uniprot_SinglePass		Uniprot_CellMemb	Uniprot_Extracel_Domain
Q9Y3Q0	N-acetylated-alpha-linked acidic dipeptidase 2 (EC 3.4.17.21) (Glutamate carboxypeptidase III) (GCPIII) (N-acetylated-alpha-linked acidic dipeptidase II) (NAALADase II)	NALD2_HUMAN	NAALAD2	ENSG00000077616		Uniprot_SinglePass		Uniprot_CellMemb	Uniprot_Extracel_Domain				GO:0005886
Q9Y3Q4	Potassium/sodium hyperpolarization-activated cyclic nucleotide-gated channel 4	HCN4_HUMAN	HCN4	ENSG00000138622			Uniprot_MultiPass	Uniprot_CellMemb	Uniprot_Extracel_Domain				GO:0005886
Q9Y5L3	Ectonucleoside triphosphate diphosphohydrolase 2 (NTPDase 2) (EC 3.6.1.-) (CD39 antigen-like 1) (Ecto-ATP diphosphohydrolase 2) (Ecto-ATPDase 2) (Ecto-ATPase 2)	ENTP2_HUMAN	ENTPD2 CD39L1	ENSG00000054179			Uniprot_MultiPass	Uniprot_CellMemb	Uniprot_Extracel_Domain				GO:0005886
Q9Y5R2	Matrix metalloproteinase-24 (MMP-24) (EC 3.4.24.-) (Membrane-type matrix metalloproteinase 5) (MT-MMP 5) (MTMMP5) (Membrane-type-5 matrix metalloproteinase) (MT5-MMP) (MT5MMP) [Cleaved into: Processed matrix metalloproteinase-24]	MMP24_HUMAN	MMP24 MT5MMP	ENSG00000125966		Uniprot_SinglePass		Uniprot_CellMemb	Uniprot_Extracel_Domain				GO:0005886
Q9Y5S8	NADPH oxidase 1 (NOX-1) (EC 1.-.-.-) (Mitogenic oxidase 1) (MOX-1) (NADH/NADPH mitogenic oxidase subunit P65-MOX) (NOH-1)	NOX1_HUMAN	NOX1 MOX1 NOH1	ENSG00000007952			Uniprot_MultiPass	Uniprot_CellMemb	Uniprot_Extracel_Domain				GO:0005886
A0AV02	Solute carrier family 12 member 8 (Cation-chloride cotransporter 9)	S12A8_HUMAN	SLC12A8 CCC9	ENSG00000221955			Uniprot_MultiPass					Surfy
A0PJK1	Sodium/glucose cotransporter 5 (Na(+)/glucose cotransporter 5) (Solute carrier family 5 member 10)	SC5AA_HUMAN	SLC5A10 SGLT5	ENSG00000154025			Uniprot_MultiPass	Uniprot_CellMemb	Uniprot_Extracel_Domain			Surfy	GO:0005886
A1A5C7	Solute carrier family 22 member 23	S22AN_HUMAN	SLC22A23 C6orf85	ENSG00000137266			Uniprot_MultiPass					Surfy
A1L157	Tetraspanin-11 (Tspan-11)	TSN11_HUMAN	TSPAN11	ENSG00000110900			Uniprot_MultiPass					Surfy	GO:0005886
A2RRL7	Transmembrane protein 213	TM213_HUMAN	TMEM213	ENSG00000214128		Uniprot_SinglePass			Uniprot_Extracel_Domain			Surfy
A2VDJ0	Transmembrane protein 131-like	T131L_HUMAN	TMEM131L KIAA0922	ENSG00000121210		Uniprot_SinglePass		Uniprot_CellMemb	Uniprot_Extracel_Domain			Surfy	GO:0005886
A4IF30	Solute carrier family 35 member F4	S35F4_HUMAN	SLC35F4 C14orf36	ENSG00000151812			Uniprot_MultiPass					Surfy
A6NC51	Modulator of macroautophagy TMEM150B (Protein DRAM-3) (Transmembrane protein 150B) (Transmembrane protein 224)	T150B_HUMAN	TMEM150B TMEM224	ENSG00000180061			Uniprot_MultiPass	Uniprot_CellMemb	Uniprot_Extracel_Domain			Surfy	GO:0005886
A6NDV4	Transmembrane protein 8B (Nasopharyngeal carcinoma-associated gene 6 protein) (Protein NAG-5) (Protein NGX6)	TMM8B_HUMAN	TMEM8B C9orf127 NGX6	ENSG00000137103			Uniprot_MultiPass	Uniprot_CellMemb	Uniprot_Extracel_Domain	GO_CellSurf		Surfy	GO:0005886
A6NFA1	Metalloprotease TIKI2 (EC 3.4.-.-) (Heart, kidney and adipose-enriched transmembrane protein homolog) (TRAB domain-containing protein 2B)	TIKI2_HUMAN	TRABD2B HKAT TIKI2	ENSG00000269113		Uniprot_SinglePass		Uniprot_CellMemb	Uniprot_Extracel_Domain			Surfy	GO:0005886
A6NFC5	Transmembrane protein 235	TM235_HUMAN	TMEM235	ENSG00000204278			Uniprot_MultiPass					Surfy	GO:0005886
A6NH21	Serine incorporator 4	SERC4_HUMAN	SERINC4	ENSG00000184716			Uniprot_MultiPass					Surfy
A6NIM6	Solute carrier family 15 member 5	S15A5_HUMAN	SLC15A5	ENSG00000188991			Uniprot_MultiPass					Surfy
A6NK97	Solute carrier family 22 member 20 (Organic anion transporter 6) (Solute carrier family 22 member 20 pseudogene)	S22AK_HUMAN	SLC22A20P OAT6 SLC22A20				Uniprot_MultiPass		Uniprot_Extracel_Domain			Surfy
A6NL88	Protein shisa-7 (Cystine-knot AMPAR modulating protein of 59 kDa) (CKAMP59) (GABA(A) receptor auxiliary subunit Shisa7) (Protein shisa-6-like)	SHSA7_HUMAN	SHISA7	ENSG00000187902		Uniprot_SinglePass		Uniprot_CellMemb	Uniprot_Extracel_Domain			Surfy	GO:0005886
A6NMB1	Sialic acid-binding Ig-like lectin 16 (Siglec-16) (Siglec-P16)	SIG16_HUMAN	SIGLEC16 SIGLECP16			Uniprot_SinglePass			Uniprot_Extracel_Domain			Surfy
A6NNN8	Putative sodium-coupled neutral amino acid transporter 8 (Solute carrier family 38 member 8)	S38A8_HUMAN	SLC38A8	ENSG00000166558			Uniprot_MultiPass					Surfy
A8MXK1	V-set and transmembrane domain-containing protein 5	VSTM5_HUMAN	VSTM5 C11orf90	ENSG00000214376		Uniprot_SinglePass		Uniprot_CellMemb	Uniprot_Extracel_Domain			Surfy	GO:0005886
B0FP48	Uroplakin-3b-like protein 1	UPK3L_HUMAN	UPK3BL1 UPLP	ENSG00000267368		Uniprot_SinglePass			Uniprot_Extracel_Domain			Surfy
B3SHH9	Transmembrane protein 114	TM114_HUMAN	TMEM114	ENSG00000232258			Uniprot_MultiPass	Uniprot_CellMemb				Surfy
B4DS77	Protein shisa-9	SHSA9_HUMAN	SHISA9	ENSG00000237515		Uniprot_SinglePass		Uniprot_CellMemb	Uniprot_Extracel_Domain			Surfy	GO:0005886
B6A8C7	T-cell-interacting, activating receptor on myeloid cells protein 1 (OSCAR-like transcript-2 protein) (OLT-2)	TARM1_HUMAN	TARM1	ENSG00000248385		Uniprot_SinglePass		Uniprot_CellMemb	Uniprot_Extracel_Domain			Surfy	GO:0005886
B8ZZ34	Protein shisa-8 (Shisa family member 8)	SHSA8_HUMAN	SHISA8 C22orf17	ENSG00000234965		Uniprot_SinglePass			Uniprot_Extracel_Domain			Surfy	GO:0005886
G3V0H7	Putative solute carrier organic anion transporter family member 1B7 (Liver-specific organic anion transporter 3) (LST-3)	SO1B7_HUMAN	SLCO1B7 LST3 LST3TM12	ENSG00000205754			Uniprot_MultiPass	Uniprot_CellMemb	Uniprot_Extracel_Domain			Surfy	GO:0005886
H3BS89	Transmembrane protein 178B	T178B_HUMAN	TMEM178B	ENSG00000261115			Uniprot_MultiPass					Surfy
O00206	Toll-like receptor 4 (EC 3.2.2.6) (hToll) (CD antigen CD284)	TLR4_HUMAN	TLR4	ENSG00000136869		Uniprot_SinglePass		Uniprot_CellMemb	Uniprot_Extracel_Domain	GO_CellSurf	GO_ExternalSidePM	Surfy	GO:0005886
O00220	Tumor necrosis factor receptor superfamily member 10A (Death receptor 4) (TNF-related apoptosis-inducing ligand receptor 1) (TRAIL receptor 1) (TRAIL-R1) (CD antigen CD261)	TR10A_HUMAN	TNFRSF10A APO2 DR4 TRAILR1	ENSG00000104689		Uniprot_SinglePass		Uniprot_CellMemb	Uniprot_Extracel_Domain	GO_CellSurf		Surfy	GO:0005886
O00241	Signal-regulatory protein beta-1 (SIRP-beta-1) (CD172 antigen-like family member B) (CD antigen CD172b)	SIRB1_HUMAN	SIRPB1	ENSG00000101307		Uniprot_SinglePass		Uniprot_CellMemb	Uniprot_Extracel_Domain	GO_CellSurf		Surfy	GO:0005886
O00322	Uroplakin-1a (UP1a) (Tetraspanin-21) (Tspan-21) (Uroplakin Ia) (UPIa) (UPKa)	UPK1A_HUMAN	UPK1A TSPAN21	ENSG00000105668			Uniprot_MultiPass		Uniprot_Extracel_Domain	GO_CellSurf		Surfy	GO:0005886
O00337	Sodium/nucleoside cotransporter 1 (Concentrative nucleoside transporter 1) (CNT 1) (hCNT1) (Na(+)/nucleoside cotransporter 1) (Sodium-coupled nucleoside transporter 1) (Solute carrier family 28 member 1)	S28A1_HUMAN	SLC28A1 CNT1	ENSG00000156222			Uniprot_MultiPass	Uniprot_CellMemb	Uniprot_Extracel_Domain			Surfy	GO:0005886
O00526	Uroplakin-2 (UP2) (Uroplakin II) (UPII)	UPK2_HUMAN	UPK2	ENSG00000110375		Uniprot_SinglePass		Uniprot_CellMemb				Surfy	GO:0005886
O14788	Tumor necrosis factor ligand superfamily member 11 (Osteoclast differentiation factor) (ODF) (Osteoprotegerin ligand) (OPGL) (Receptor activator of nuclear factor kappa-B ligand) (RANKL) (TNF-related activation-induced cytokine) (TRANCE) (CD antigen CD254) [Cleaved into: Tumor necrosis factor ligand superfamily member 11, membrane form; Tumor necrosis factor ligand superfamily member 11, soluble …	TNF11_HUMAN	TNFSF11 OPGL RANKL TRANCE	ENSG00000120659		Uniprot_SinglePass		Uniprot_CellMemb	Uniprot_Extracel_Domain			Surfy	GO:0005886
O14798	Tumor necrosis factor receptor superfamily member 10C (Antagonist decoy receptor for TRAIL/Apo-2L) (Decoy TRAIL receptor without death domain) (Decoy receptor 1) (DcR1) (Lymphocyte inhibitor of TRAIL) (TNF-related apoptosis-inducing ligand receptor 3) (TRAIL receptor 3) (TRAIL-R3) (TRAIL receptor without an intracellular domain) (CD antigen CD263)	TR10C_HUMAN	TNFRSF10C DCR1 LIT TRAILR3 TRID UNQ321/PRO366	ENSG00000173535	Uniprot_GPI			Uniprot_CellMemb		GO_CellSurf		Surfy	GO:0005886
O14804	Trace amine-associated receptor 5 (TaR-5) (Trace amine receptor 5) (hTaar5) (Putative neurotransmitter receptor)	TAAR5_HUMAN	TAAR5 PNR	ENSG00000135569			Uniprot_MultiPass	Uniprot_CellMemb	Uniprot_Extracel_Domain			Surfy	GO:0005886
O14817	Tetraspanin-4 (Tspan-4) (Novel antigen 2) (NAG-2) (Transmembrane 4 superfamily member 7)	TSN4_HUMAN	TSPAN4 NAG2 TM4SF7	ENSG00000214063			Uniprot_MultiPass		Uniprot_Extracel_Domain			Surfy	GO:0005886
O14836	Tumor necrosis factor receptor superfamily member 13B (Transmembrane activator and CAML interactor) (CD antigen CD267)	TR13B_HUMAN	TNFRSF13B TACI	ENSG00000240505		Uniprot_SinglePass			Uniprot_Extracel_Domain			Surfy	GO:0005886
O14894	Transmembrane 4 L6 family member 5 (Tetraspan transmembrane protein L6H)	T4S5_HUMAN	TM4SF5	ENSG00000142484			Uniprot_MultiPass	Uniprot_CellMemb	Uniprot_Extracel_Domain			Surfy	GO:0005886
O15244	Solute carrier family 22 member 2 (Organic cation transporter 2) (hOCT2)	S22A2_HUMAN	SLC22A2 OCT2	ENSG00000112499			Uniprot_MultiPass		Uniprot_Extracel_Domain			Surfy	GO:0005886
O15245	Solute carrier family 22 member 1 (Organic cation transporter 1) (hOCT1)	S22A1_HUMAN	SLC22A1 OCT1	ENSG00000175003			Uniprot_MultiPass	Uniprot_CellMemb	Uniprot_Extracel_Domain			Surfy	GO:0005886
O15321	Transmembrane 9 superfamily member 1 (MP70 protein family member) (hMP70)	TM9S1_HUMAN	TM9SF1	ENSG00000100926			Uniprot_MultiPass					Surfy
O15389	Sialic acid-binding Ig-like lectin 5 (Siglec-5) (CD33 antigen-like 2) (Obesity-binding protein 2) (OB-BP2) (OB-binding protein 2) (CD antigen CD170)	SIGL5_HUMAN	SIGLEC5 CD33L2 OBBP2	ENSG00000105501		Uniprot_SinglePass			Uniprot_Extracel_Domain			Surfy	GO:0005886
O15455	Toll-like receptor 3 (CD antigen CD283)	TLR3_HUMAN	TLR3	ENSG00000164342		Uniprot_SinglePass						Surfy	GO:0005886
O43280	Trehalase (EC 3.2.1.28) (Alpha,alpha-trehalase) (Alpha,alpha-trehalose glucohydrolase)	TREA_HUMAN	TREH TREA	ENSG00000118094	Uniprot_GPI			Uniprot_CellMemb				Surfy	GO:0005886
O43291	Kunitz-type protease inhibitor 2 (Hepatocyte growth factor activator inhibitor type 2) (HAI-2) (Placental bikunin)	SPIT2_HUMAN	SPINT2 HAI2 KOP	ENSG00000167642		Uniprot_SinglePass			Uniprot_Extracel_Domain			Surfy	GO:0005886
O43493	Trans-Golgi network integral membrane protein 2 (Trans-Golgi network glycoprotein 46) (TGN38 homolog) (hTGN46) (Trans-Golgi network glycoprotein 48) (hTGN48) (Trans-Golgi network glycoprotein 51) (hTGN51) (Trans-Golgi network protein 2)	TGON2_HUMAN	TGOLN2 TGN46 TGN51	ENSG00000152291		Uniprot_SinglePass		Uniprot_CellMemb	Uniprot_Extracel_Domain			Surfy	GO:0005886
O43511	Pendrin (Sodium-independent chloride/iodide transporter) (Solute carrier family 26 member 4)	S26A4_HUMAN	SLC26A4 PDS	ENSG00000091137			Uniprot_MultiPass	Uniprot_CellMemb	Uniprot_Extracel_Domain			Surfy	GO:0005886
O43556	Epsilon-sarcoglycan (Epsilon-SG)	SGCE_HUMAN	SGCE ESG UNQ433/PRO840	ENSG00000127990		Uniprot_SinglePass		Uniprot_CellMemb	Uniprot_Extracel_Domain			Surfy	GO:0005886
O43657	Tetraspanin-6 (Tspan-6) (A15 homolog) (Putative NF-kappa-B-activating protein 321) (T245 protein) (Tetraspanin TM4-D) (Transmembrane 4 superfamily member 6)	TSN6_HUMAN	TSPAN6 TM4SF6 UNQ767/PRO1560	ENSG00000000003			Uniprot_MultiPass		Uniprot_Extracel_Domain			Surfy	GO:0005886
O43699	Sialic acid-binding Ig-like lectin 6 (Siglec-6) (CD33 antigen-like 1) (CDw327) (Obesity-binding protein 1) (OB-BP1) (CD antigen CD327)	SIGL6_HUMAN	SIGLEC6 CD33L CD33L1 OBBP1	ENSG00000105492		Uniprot_SinglePass		Uniprot_CellMemb	Uniprot_Extracel_Domain			Surfy	GO:0005886
O43868	Sodium/nucleoside cotransporter 2 (Concentrative nucleoside transporter 2) (CNT 2) (hCNT2) (Na(+)/nucleoside cotransporter 2) (Sodium-coupled nucleoside transporter 2) (Sodium/purine nucleoside co-transporter) (SPNT) (Solute carrier family 28 member 2)	S28A2_HUMAN	SLC28A2 CNT2	ENSG00000137860			Uniprot_MultiPass					Surfy	GO:0005886
O43895	Xaa-Pro aminopeptidase 2 (EC 3.4.11.9) (Aminoacylproline aminopeptidase) (Membrane-bound aminopeptidase P) (Membrane-bound APP) (Membrane-bound AmP) (mAmP) (X-Pro aminopeptidase 2)	XPP2_HUMAN	XPNPEP2	ENSG00000122121	Uniprot_GPI			Uniprot_CellMemb				Surfy	GO:0005886
O60235	Transmembrane protease serine 11D (EC 3.4.21.-) (Airway trypsin-like protease) [Cleaved into: Transmembrane protease serine 11D non-catalytic chain; Transmembrane protease serine 11D catalytic chain]	TM11D_HUMAN	TMPRSS11D HAT	ENSG00000153802		Uniprot_SinglePass		Uniprot_CellMemb	Uniprot_Extracel_Domain			Surfy	GO:0005886
O60279	Sushi domain-containing protein 5	SUSD5_HUMAN	SUSD5 KIAA0527	ENSG00000173705		Uniprot_SinglePass			Uniprot_Extracel_Domain			Surfy
O60602	Toll-like receptor 5 (Toll/interleukin-1 receptor-like protein 3)	TLR5_HUMAN	TLR5 TIL3	ENSG00000187554		Uniprot_SinglePass		Uniprot_CellMemb	Uniprot_Extracel_Domain			Surfy	GO:0005886
O60603	Toll-like receptor 2 (EC 3.2.2.6) (Toll/interleukin-1 receptor-like protein 4) (CD antigen CD282)	TLR2_HUMAN	TLR2 TIL4	ENSG00000137462		Uniprot_SinglePass			Uniprot_Extracel_Domain	GO_CellSurf		Surfy	GO:0005886
O60635	Tetraspanin-1 (Tspan-1) (Tetraspan NET-1) (Tetraspanin TM4-C)	TSN1_HUMAN	TSPAN1	ENSG00000117472			Uniprot_MultiPass		Uniprot_Extracel_Domain			Surfy	GO:0005886
O60636	Tetraspanin-2 (Tspan-2) (Tetraspan NET-3)	TSN2_HUMAN	TSPAN2	ENSG00000134198			Uniprot_MultiPass		Uniprot_Extracel_Domain			Surfy	GO:0005886
O60637	Tetraspanin-3 (Tspan-3) (Tetraspanin TM4-A) (Transmembrane 4 superfamily member 8)	TSN3_HUMAN	TSPAN3 TM4SF8	ENSG00000140391			Uniprot_MultiPass		Uniprot_Extracel_Domain			Surfy	GO:0005886
O60779	Thiamine transporter 1 (ThTr-1) (ThTr1) (Solute carrier family 19 member 2) (Thiamine carrier 1) (TC1)	S19A2_HUMAN	SLC19A2 THT1 TRMA	ENSG00000117479			Uniprot_MultiPass	Uniprot_CellMemb	Uniprot_Extracel_Domain			Surfy	GO:0005886
O60939	Sodium channel subunit beta-2	SCN2B_HUMAN	SCN2B UNQ326/PRO386	ENSG00000149575		Uniprot_SinglePass			Uniprot_Extracel_Domain			Surfy	GO:0005886
O75326	Semaphorin-7A (CDw108) (JMH blood group antigen) (John-Milton-Hargen human blood group Ag) (Semaphorin-K1) (Sema K1) (Semaphorin-L) (Sema L) (CD antigen CD108)	SEM7A_HUMAN	SEMA7A CD108 SEMAL	ENSG00000138623	Uniprot_GPI			Uniprot_CellMemb		GO_CellSurf	GO_ExternalSidePM	Surfy	GO:0005886
O75443	Alpha-tectorin	TECTA_HUMAN	TECTA	ENSG00000109927	Uniprot_GPI			Uniprot_CellMemb				Surfy	GO:0005886
O75445	Usherin (Usher syndrome type IIa protein) (Usher syndrome type-2A protein)	USH2A_HUMAN	USH2A	ENSG00000042781		Uniprot_SinglePass		Uniprot_CellMemb	Uniprot_Extracel_Domain			Surfy	GO:0005886
O75509	Tumor necrosis factor receptor superfamily member 21 (Death receptor 6) (CD antigen CD358)	TNR21_HUMAN	TNFRSF21 DR6 UNQ437/PRO868	ENSG00000146072		Uniprot_SinglePass		Uniprot_CellMemb	Uniprot_Extracel_Domain			Surfy	GO:0005886
O75631	Uroplakin-3a (UP3a) (Uroplakin III) (UPIII)	UPK3A_HUMAN	UPK3A UPK3	ENSG00000100373		Uniprot_SinglePass						Surfy	GO:0005886
O75751	Solute carrier family 22 member 3 (Extraneuronal monoamine transporter) (EMT) (Organic cation transporter 3)	S22A3_HUMAN	SLC22A3 EMTH OCT3	ENSG00000146477			Uniprot_MultiPass					Surfy	GO:0005886
O75841	Uroplakin-1b (UP1b) (Tetraspanin-20) (Tspan-20) (Uroplakin Ib) (UPIb)	UPK1B_HUMAN	UPK1B TSPAN20	ENSG00000114638			Uniprot_MultiPass		Uniprot_Extracel_Domain			Surfy	GO:0005886
O75954	Tetraspanin-9 (Tspan-9) (Tetraspan NET-5)	TSN9_HUMAN	TSPAN9 NET5	ENSG00000011105			Uniprot_MultiPass		Uniprot_Extracel_Domain			Surfy	GO:0005886
O76082	Solute carrier family 22 member 5 (High-affinity sodium-dependent carnitine cotransporter) (Organic cation/carnitine transporter 2)	S22A5_HUMAN	SLC22A5 OCTN2	ENSG00000197375			Uniprot_MultiPass		Uniprot_Extracel_Domain			Surfy	GO:0005886
O94933	SLIT and NTRK-like protein 3	SLIK3_HUMAN	SLITRK3 KIAA0848	ENSG00000121871		Uniprot_SinglePass			Uniprot_Extracel_Domain			Surfy	GO:0005886
O94956	Solute carrier organic anion transporter family member 2B1 (Organic anion transporter B) (OATP-B) (Organic anion transporter polypeptide-related protein 2) (OATP-RP2) (OATPRP2) (Solute carrier family 21 member 9)	SO2B1_HUMAN	SLCO2B1 KIAA0880 OATP2B1 OATPB SLC21A9	ENSG00000137491			Uniprot_MultiPass	Uniprot_CellMemb	Uniprot_Extracel_Domain			Surfy	GO:0005886
O94991	SLIT and NTRK-like protein 5 (Leucine-rich repeat-containing protein 11)	SLIK5_HUMAN	SLITRK5 KIAA0918 LRRC11	ENSG00000165300		Uniprot_SinglePass			Uniprot_Extracel_Domain			Surfy	GO:0005886
O95136	Sphingosine 1-phosphate receptor 2 (S1P receptor 2) (S1P2) (Endothelial differentiation G-protein coupled receptor 5) (Sphingosine 1-phosphate receptor Edg-5) (S1P receptor Edg-5)	S1PR2_HUMAN	S1PR2 EDG5	ENSG00000267534			Uniprot_MultiPass	Uniprot_CellMemb	Uniprot_Extracel_Domain			Surfy	GO:0005886
O95150	Tumor necrosis factor ligand superfamily member 15 (TNF ligand-related molecule 1) (Vascular endothelial cell growth inhibitor) [Cleaved into: Tumor necrosis factor ligand superfamily member 15, membrane form; Tumor necrosis factor ligand superfamily member 15, secreted form]	TNF15_HUMAN	TNFSF15 TL1 VEGI	ENSG00000181634		Uniprot_SinglePass			Uniprot_Extracel_Domain			Surfy	GO:0005886
O95185	Netrin receptor UNC5C (Protein unc-5 homolog 3) (Protein unc-5 homolog C)	UNC5C_HUMAN	UNC5C UNC5H3	ENSG00000182168		Uniprot_SinglePass		Uniprot_CellMemb	Uniprot_Extracel_Domain	GO_CellSurf		Surfy	GO:0005886
O95497	Pantetheinase (EC 3.5.1.92) (Pantetheine hydrolase) (Tiff66) (Vascular non-inflammatory molecule 1) (Vanin-1)	VNN1_HUMAN	VNN1	ENSG00000112299	Uniprot_GPI			Uniprot_CellMemb				Surfy	GO:0005886
O95498	Vascular non-inflammatory molecule 2 (Vanin-2) (EC 3.5.1.92) (Glycosylphosphatidyl inositol-anchored protein GPI-80) (Protein FOAP-4)	VNN2_HUMAN	VNN2	ENSG00000112303	Uniprot_GPI			Uniprot_CellMemb				Surfy	GO:0005886
O95754	Semaphorin-4F (Semaphorin-M) (Sema M) (Semaphorin-W) (Sema W)	SEM4F_HUMAN	SEMA4F SEMAM SEMAW	ENSG00000135622		Uniprot_SinglePass		Uniprot_CellMemb	Uniprot_Extracel_Domain			Surfy	GO:0005886
O95857	Tetraspanin-13 (Tspan-13) (Tetraspan NET-6) (Transmembrane 4 superfamily member 13)	TSN13_HUMAN	TSPAN13 NET6 TM4SF13 UNQ260/PRO296	ENSG00000106537			Uniprot_MultiPass		Uniprot_Extracel_Domain			Surfy	GO:0005886
O95858	Tetraspanin-15 (Tspan-15) (Tetraspan NET-7) (Transmembrane 4 superfamily member 15)	TSN15_HUMAN	TSPAN15 NET7 TM4SF15 UNQ677/PRO1311	ENSG00000099282			Uniprot_MultiPass	Uniprot_CellMemb	Uniprot_Extracel_Domain	GO_CellSurf		Surfy	GO:0005886
O95977	Sphingosine 1-phosphate receptor 4 (S1P receptor 4) (S1P4) (Endothelial differentiation G-protein coupled receptor 6) (Sphingosine 1-phosphate receptor Edg-6) (S1P receptor Edg-6)	S1PR4_HUMAN	S1PR4 EDG6	ENSG00000125910			Uniprot_MultiPass	Uniprot_CellMemb	Uniprot_Extracel_Domain			Surfy	GO:0005886
P01135	Protransforming growth factor alpha [Cleaved into: Transforming growth factor alpha (TGF-alpha) (EGF-like TGF) (ETGF) (TGF type 1)]	TGFA_HUMAN	TGFA	ENSG00000163235		Uniprot_SinglePass		Uniprot_CellMemb	Uniprot_Extracel_Domain	GO_CellSurf		Surfy	GO:0005886
P03986	T cell receptor gamma constant 2	TRGC2_HUMAN	TRGC2 TCRGC2					Uniprot_CellMemb		GO_CellSurf	GO_ExternalSidePM	Surfy
P04216	Thy-1 membrane glycoprotein (CDw90) (Thy-1 antigen) (CD antigen CD90)	THY1_HUMAN	THY1	ENSG00000154096	Uniprot_GPI			Uniprot_CellMemb		GO_CellSurf	GO_ExternalSidePM	Surfy	GO:0005886
P07204	Thrombomodulin (TM) (Fetomodulin) (CD antigen CD141)	TRBM_HUMAN	THBD THRM	ENSG00000178726		Uniprot_SinglePass			Uniprot_Extracel_Domain	GO_CellSurf		Surfy	GO:0005886
P07911	Uromodulin (Tamm-Horsfall urinary glycoprotein) (THP) [Cleaved into: Uromodulin, secreted form]	UROM_HUMAN	UMOD	ENSG00000169344	Uniprot_GPI			Uniprot_CellMemb		GO_CellSurf		Surfy	GO:0005886
P08138	Tumor necrosis factor receptor superfamily member 16 (Gp80-LNGFR) (Low affinity neurotrophin receptor p75NTR) (Low-affinity nerve growth factor receptor) (NGF receptor) (p75 ICD) (CD antigen CD271)	TNR16_HUMAN	NGFR TNFRSF16	ENSG00000064300		Uniprot_SinglePass		Uniprot_CellMemb	Uniprot_Extracel_Domain	GO_CellSurf		Surfy	GO:0005886
P08247	Synaptophysin (Major synaptic vesicle protein p38)	SYPH_HUMAN	SYP	ENSG00000102003			Uniprot_MultiPass					Surfy	GO:0005886
P08582	Melanotransferrin (Melanoma-associated antigen p97) (CD antigen CD228)	TRFM_HUMAN	MELTF MAP97 MFI2	ENSG00000163975	Uniprot_GPI			Uniprot_CellMemb		GO_CellSurf		Surfy	GO:0005886
P08842	Steryl-sulfatase (EC 3.1.6.2) (Arylsulfatase C) (ASC) (Estrone sulfatase) (Steroid sulfatase) (Steryl-sulfate sulfohydrolase)	STS_HUMAN	STS ARSC1	ENSG00000101846			Uniprot_MultiPass					Surfy	GO:0005886
P09758	Tumor-associated calcium signal transducer 2 (Cell surface glycoprotein Trop-2) (Membrane component chromosome 1 surface marker 1) (Pancreatic carcinoma marker protein GA733-1)	TACD2_HUMAN	TACSTD2 GA733-1 M1S1 TROP2	ENSG00000184292		Uniprot_SinglePass			Uniprot_Extracel_Domain			Surfy	GO:0005886
P0C7U3	Probable palmitoyltransferase ZDHHC11B (EC 2.3.1.225) (Zinc finger DHHC domain-containing protein 11B) (DHHC-11B)	ZH11B_HUMAN	ZDHHC11B	ENSG00000206077			Uniprot_MultiPass					Surfy
P0DKB5	Trophoblast glycoprotein-like	TPBGL_HUMAN	TPBGL	ENSG00000261594		Uniprot_SinglePass			Uniprot_Extracel_Domain			Surfy
P10646	Tissue factor pathway inhibitor (TFPI) (Extrinsic pathway inhibitor) (EPI) (Lipoprotein-associated coagulation inhibitor) (LACI)	TFPI1_HUMAN	TFPI LACI TFPI1	ENSG00000003436	Uniprot_GPI					GO_CellSurf		Surfy	GO:0005886
P13385	Teratocarcinoma-derived growth factor 1 (Cripto-1 growth factor) (CRGF) (Epidermal growth factor-like cripto protein CR1)	TDGF1_HUMAN	TDGF1 CRIPTO	ENSG00000241186	Uniprot_GPI			Uniprot_CellMemb		GO_CellSurf		Surfy	GO:0005886
P13726	Tissue factor (TF) (Coagulation factor III) (Thromboplastin) (CD antigen CD142)	TF_HUMAN	F3	ENSG00000117525		Uniprot_SinglePass			Uniprot_Extracel_Domain	GO_CellSurf	GO_ExternalSidePM	Surfy	GO:0005886
P13866	Sodium/glucose cotransporter 1 (Na(+)/glucose cotransporter 1) (High affinity sodium-glucose cotransporter) (Solute carrier family 5 member 1)	SC5A1_HUMAN	SLC5A1 NAGT SGLT1	ENSG00000100170			Uniprot_MultiPass		Uniprot_Extracel_Domain			Surfy	GO:0005886
P14679	Tyrosinase (EC 1.14.18.1) (LB24-AB) (Monophenol monooxygenase) (SK29-AB) (Tumor rejection antigen AB)	TYRO_HUMAN	TYR	ENSG00000077498		Uniprot_SinglePass						Surfy
P16473	Thyrotropin receptor (Thyroid-stimulating hormone receptor) (TSH-R)	TSHR_HUMAN	TSHR LGR3	ENSG00000165409			Uniprot_MultiPass	Uniprot_CellMemb	Uniprot_Extracel_Domain	GO_CellSurf		Surfy	GO:0005886
P17643	5,6-dihydroxyindole-2-carboxylic acid oxidase (DHICA oxidase) (EC 1.14.18.-) (Catalase B) (Glycoprotein 75) (Melanoma antigen gp75) (Tyrosinase-related protein 1) (TRP) (TRP-1) (TRP1)	TYRP1_HUMAN	TYRP1 CAS2 TYRP TYRRP	ENSG00000107165		Uniprot_SinglePass						Surfy
P17948	Vascular endothelial growth factor receptor 1 (VEGFR-1) (EC 2.7.10.1) (Fms-like tyrosine kinase 1) (FLT-1) (Tyrosine-protein kinase FRT) (Tyrosine-protein kinase receptor FLT) (FLT) (Vascular permeability factor receptor)	VGFR1_HUMAN	FLT1 FLT FRT VEGFR1	ENSG00000102755		Uniprot_SinglePass		Uniprot_CellMemb	Uniprot_Extracel_Domain			Surfy	GO:0005886
P18827	Syndecan-1 (SYND1) (CD antigen CD138)	SDC1_HUMAN	SDC1 SDC	ENSG00000115884		Uniprot_SinglePass			Uniprot_Extracel_Domain	GO_CellSurf	GO_ExternalSidePM	Surfy	GO:0005886
P19075	Tetraspanin-8 (Tspan-8) (Transmembrane 4 superfamily member 3) (Tumor-associated antigen CO-029)	TSN8_HUMAN	TSPAN8 TM4SF3	ENSG00000127324			Uniprot_MultiPass		Uniprot_Extracel_Domain	GO_CellSurf		Surfy	GO:0005886
P19320	Vascular cell adhesion protein 1 (V-CAM 1) (VCAM-1) (INCAM-100) (CD antigen CD106)	VCAM1_HUMAN	VCAM1	ENSG00000162692		Uniprot_SinglePass			Uniprot_Extracel_Domain	GO_CellSurf	GO_ExternalSidePM	Surfy	GO:0005886
P19438	Tumor necrosis factor receptor superfamily member 1A (Tumor necrosis factor receptor 1) (TNF-R1) (Tumor necrosis factor receptor type I) (TNF-RI) (TNFR-I) (p55) (p60) (CD antigen CD120a) [Cleaved into: Tumor necrosis factor receptor superfamily member 1A, membrane form; Tumor necrosis factor-binding protein 1 (TBPI)]	TNR1A_HUMAN	TNFRSF1A TNFAR TNFR1	ENSG00000067182		Uniprot_SinglePass		Uniprot_CellMemb	Uniprot_Extracel_Domain	GO_CellSurf		Surfy	GO:0005886
P19634	Sodium/hydrogen exchanger 1 (APNH) (Na(+)/H(+) antiporter, amiloride-sensitive) (Na(+)/H(+) exchanger 1) (NHE-1) (Solute carrier family 9 member 1)	SL9A1_HUMAN	SLC9A1 APNH1 NHE1	ENSG00000090020			Uniprot_MultiPass	Uniprot_CellMemb	Uniprot_Extracel_Domain	GO_CellSurf		Surfy	GO:0005886
P20333	Tumor necrosis factor receptor superfamily member 1B (Tumor necrosis factor receptor 2) (TNF-R2) (Tumor necrosis factor receptor type II) (TNF-RII) (TNFR-II) (p75) (p80 TNF-alpha receptor) (CD antigen CD120b) (Etanercept) [Cleaved into: Tumor necrosis factor receptor superfamily member 1b, membrane form; Tumor necrosis factor-binding protein 2 (TBP-2) (TBPII)]	TNR1B_HUMAN	TNFRSF1B TNFBR TNFR2	ENSG00000028137		Uniprot_SinglePass		Uniprot_CellMemb	Uniprot_Extracel_Domain			Surfy	GO:0005886
P21453	Sphingosine 1-phosphate receptor 1 (S1P receptor 1) (S1P1) (Endothelial differentiation G-protein coupled receptor 1) (Sphingosine 1-phosphate receptor Edg-1) (S1P receptor Edg-1) (CD antigen CD363)	S1PR1_HUMAN	S1PR1 CHEDG1 EDG1	ENSG00000170989			Uniprot_MultiPass	Uniprot_CellMemb	Uniprot_Extracel_Domain	GO_CellSurf	GO_ExternalSidePM	Surfy	GO:0005886
P21583	Kit ligand (Mast cell growth factor) (MGF) (Stem cell factor) (SCF) (c-Kit ligand) [Cleaved into: Soluble KIT ligand (sKITLG)]	SCF_HUMAN	KITLG MGF SCF	ENSG00000049130		Uniprot_SinglePass		Uniprot_CellMemb	Uniprot_Extracel_Domain			Surfy	GO:0005886
P21731	Thromboxane A2 receptor (TXA2-R) (Prostanoid TP receptor)	TA2R_HUMAN	TBXA2R	ENSG00000006638			Uniprot_MultiPass	Uniprot_CellMemb	Uniprot_Extracel_Domain			Surfy	GO:0005886
P21754	Zona pellucida sperm-binding protein 3 (Sperm receptor) (ZP3A/ZP3B) (Zona pellucida glycoprotein 3) (Zp-3) (Zona pellucida protein C) [Cleaved into: Processed zona pellucida sperm-binding protein 3]	ZP3_HUMAN	ZP3 ZP3A ZP3B ZPC	ENSG00000188372		Uniprot_SinglePass		Uniprot_CellMemb	Uniprot_Extracel_Domain			Surfy	GO:0005886
P23510	Tumor necrosis factor ligand superfamily member 4 (Glycoprotein Gp34) (OX40 ligand) (OX40L) (TAX transcriptionally-activated glycoprotein 1) (CD antigen CD252)	TNFL4_HUMAN	TNFSF4 TXGP1	ENSG00000117586		Uniprot_SinglePass			Uniprot_Extracel_Domain	GO_CellSurf		Surfy	GO:0005886
P23975	Sodium-dependent noradrenaline transporter (Norepinephrine transporter) (NET) (Solute carrier family 6 member 2)	SC6A2_HUMAN	SLC6A2 NAT1 NET1 SLC6A5	ENSG00000103546			Uniprot_MultiPass	Uniprot_CellMemb	Uniprot_Extracel_Domain	GO_CellSurf		Surfy	GO:0005886
P25445	Tumor necrosis factor receptor superfamily member 6 (Apo-1 antigen) (Apoptosis-mediating surface antigen FAS) (FASLG receptor) (CD antigen CD95)	TNR6_HUMAN	FAS APT1 FAS1 TNFRSF6	ENSG00000026103		Uniprot_SinglePass		Uniprot_CellMemb	Uniprot_Extracel_Domain	GO_CellSurf	GO_ExternalSidePM	Surfy	GO:0005886
P25942	Tumor necrosis factor receptor superfamily member 5 (B-cell surface antigen CD40) (Bp50) (CD40L receptor) (CDw40) (CD antigen CD40)	TNR5_HUMAN	CD40 TNFRSF5	ENSG00000101017		Uniprot_SinglePass		Uniprot_CellMemb	Uniprot_Extracel_Domain	GO_CellSurf	GO_ExternalSidePM	Surfy	GO:0005886
P28908	Tumor necrosis factor receptor superfamily member 8 (CD30L receptor) (Ki-1 antigen) (Lymphocyte activation antigen CD30) (CD antigen CD30)	TNR8_HUMAN	TNFRSF8 CD30 D1S166E	ENSG00000120949		Uniprot_SinglePass		Uniprot_CellMemb	Uniprot_Extracel_Domain			Surfy	GO:0005886
P30408	Transmembrane 4 L6 family member 1 (Membrane component chromosome 3 surface marker 1) (Tumor-associated antigen L6)	T4S1_HUMAN	TM4SF1 M3S1 TAAL6	ENSG00000169908			Uniprot_MultiPass		Uniprot_Extracel_Domain			Surfy	GO:0005886
P30518	Vasopressin V2 receptor (V2R) (AVPR V2) (Antidiuretic hormone receptor) (Renal-type arginine vasopressin receptor)	V2R_HUMAN	AVPR2 ADHR DIR DIR3 V2R	ENSG00000126895			Uniprot_MultiPass	Uniprot_CellMemb	Uniprot_Extracel_Domain			Surfy	GO:0005886
P30530	Tyrosine-protein kinase receptor UFO (EC 2.7.10.1) (AXL oncogene)	UFO_HUMAN	AXL UFO	ENSG00000167601		Uniprot_SinglePass		Uniprot_CellMemb	Uniprot_Extracel_Domain	GO_CellSurf		Surfy	GO:0005886
P30531	Sodium- and chloride-dependent GABA transporter 1 (GAT-1) (Solute carrier family 6 member 1)	SC6A1_HUMAN	SLC6A1 GABATR GABT1 GAT1	ENSG00000157103			Uniprot_MultiPass	Uniprot_CellMemb	Uniprot_Extracel_Domain	GO_CellSurf		Surfy	GO:0005886
P30825	High affinity cationic amino acid transporter 1 (CAT-1) (CAT1) (Ecotropic retroviral leukemia receptor homolog) (Ecotropic retrovirus receptor homolog) (Solute carrier family 7 member 1) (System Y+ basic amino acid transporter)	SL7A1_HUMAN	SLC7A1 ATRC1 ERR REC1L	ENSG00000139514			Uniprot_MultiPass	Uniprot_CellMemb	Uniprot_Extracel_Domain			Surfy	GO:0005886
P30872	Somatostatin receptor type 1 (SS-1-R) (SS1-R) (SS1R) (SRIF-2)	SSR1_HUMAN	SSTR1	ENSG00000139874			Uniprot_MultiPass	Uniprot_CellMemb	Uniprot_Extracel_Domain			Surfy	GO:0005886
P30874	Somatostatin receptor type 2 (SS-2-R) (SS2-R) (SS2R) (SRIF-1)	SSR2_HUMAN	SSTR2	ENSG00000180616			Uniprot_MultiPass	Uniprot_CellMemb	Uniprot_Extracel_Domain			Surfy	GO:0005886
P31391	Somatostatin receptor type 4 (SS-4-R) (SS4-R) (SS4R)	SSR4_HUMAN	SSTR4	ENSG00000132671			Uniprot_MultiPass	Uniprot_CellMemb	Uniprot_Extracel_Domain			Surfy	GO:0005886
P31639	Sodium/glucose cotransporter 2 (Na(+)/glucose cotransporter 2) (Low affinity sodium-glucose cotransporter) (Solute carrier family 5 member 2)	SC5A2_HUMAN	SLC5A2 SGLT2	ENSG00000140675			Uniprot_MultiPass		Uniprot_Extracel_Domain			Surfy	GO:0005886
P31641	Sodium- and chloride-dependent taurine transporter (Solute carrier family 6 member 6)	SC6A6_HUMAN	SLC6A6	ENSG00000131389			Uniprot_MultiPass	Uniprot_CellMemb	Uniprot_Extracel_Domain			Surfy	GO:0005886
P31645	Sodium-dependent serotonin transporter (SERT) (5HT transporter) (5HTT) (Solute carrier family 6 member 4)	SC6A4_HUMAN	SLC6A4 HTT SERT	ENSG00000108576			Uniprot_MultiPass	Uniprot_CellMemb	Uniprot_Extracel_Domain			Surfy	GO:0005886
P32241	Vasoactive intestinal polypeptide receptor 1 (VIP-R-1) (Pituitary adenylate cyclase-activating polypeptide type II receptor) (PACAP type II receptor) (PACAP-R-2) (PACAP-R2) (VPAC1)	VIPR1_HUMAN	VIPR1	ENSG00000114812			Uniprot_MultiPass	Uniprot_CellMemb	Uniprot_Extracel_Domain			Surfy	GO:0005886
P32745	Somatostatin receptor type 3 (SS-3-R) (SS3-R) (SS3R) (SSR-28)	SSR3_HUMAN	SSTR3	ENSG00000183473			Uniprot_MultiPass	Uniprot_CellMemb	Uniprot_Extracel_Domain			Surfy	GO:0005886
P32971	Tumor necrosis factor ligand superfamily member 8 (CD30 ligand) (CD30-L) (CD antigen CD153)	TNFL8_HUMAN	TNFSF8 CD30L CD30LG	ENSG00000106952		Uniprot_SinglePass			Uniprot_Extracel_Domain			Surfy	GO:0005886
P34741	Syndecan-2 (SYND2) (Fibroglycan) (Heparan sulfate proteoglycan core protein) (HSPG) (CD antigen CD362)	SDC2_HUMAN	SDC2 HSPG1	ENSG00000169439		Uniprot_SinglePass			Uniprot_Extracel_Domain	GO_CellSurf		Surfy	GO:0005886
P34981	Thyrotropin-releasing hormone receptor (TRH-R) (Thyroliberin receptor)	TRFR_HUMAN	TRHR	ENSG00000174417			Uniprot_MultiPass	Uniprot_CellMemb	Uniprot_Extracel_Domain			Surfy	GO:0005886
P35346	Somatostatin receptor type 5 (SS-5-R) (SS5-R) (SS5R)	SSR5_HUMAN	SSTR5	ENSG00000162009			Uniprot_MultiPass	Uniprot_CellMemb	Uniprot_Extracel_Domain			Surfy	GO:0005886
P35498	Sodium channel protein type 1 subunit alpha (Sodium channel protein brain I subunit alpha) (Sodium channel protein type I subunit alpha) (Voltage-gated sodium channel subunit alpha Nav1.1)	SCN1A_HUMAN	SCN1A NAC1 SCN1	ENSG00000144285			Uniprot_MultiPass	Uniprot_CellMemb	Uniprot_Extracel_Domain			Surfy	GO:0005886
P35499	Sodium channel protein type 4 subunit alpha (SkM1) (Sodium channel protein skeletal muscle subunit alpha) (Sodium channel protein type IV subunit alpha) (Voltage-gated sodium channel subunit alpha Nav1.4)	SCN4A_HUMAN	SCN4A	ENSG00000007314			Uniprot_MultiPass	Uniprot_CellMemb	Uniprot_Extracel_Domain			Surfy	GO:0005886
P35590	Tyrosine-protein kinase receptor Tie-1 (EC 2.7.10.1)	TIE1_HUMAN	TIE1 TIE	ENSG00000066056		Uniprot_SinglePass		Uniprot_CellMemb	Uniprot_Extracel_Domain			Surfy	GO:0005886
P35916	Vascular endothelial growth factor receptor 3 (VEGFR-3) (EC 2.7.10.1) (Fms-like tyrosine kinase 4) (FLT-4) (Tyrosine-protein kinase receptor FLT4)	VGFR3_HUMAN	FLT4 VEGFR3	ENSG00000037280		Uniprot_SinglePass		Uniprot_CellMemb	Uniprot_Extracel_Domain			Surfy	GO:0005886
P35968	Vascular endothelial growth factor receptor 2 (VEGFR-2) (EC 2.7.10.1) (Fetal liver kinase 1) (FLK-1) (Kinase insert domain receptor) (KDR) (Protein-tyrosine kinase receptor flk-1) (CD antigen CD309)	VGFR2_HUMAN	KDR FLK1 VEGFR2	ENSG00000128052		Uniprot_SinglePass		Uniprot_CellMemb	Uniprot_Extracel_Domain			Surfy	GO:0005886
P36897	TGF-beta receptor type-1 (TGFR-1) (EC 2.7.11.30) (Activin A receptor type II-like protein kinase of 53kD) (Activin receptor-like kinase 5) (ALK-5) (ALK5) (Serine/threonine-protein kinase receptor R4) (SKR4) (TGF-beta type I receptor) (Transforming growth factor-beta receptor type I) (TGF-beta receptor type I) (TbetaR-I)	TGFR1_HUMAN	TGFBR1 ALK5 SKR4	ENSG00000106799		Uniprot_SinglePass		Uniprot_CellMemb	Uniprot_Extracel_Domain	GO_CellSurf		Surfy	GO:0005886
P36941	Tumor necrosis factor receptor superfamily member 3 (Lymphotoxin-beta receptor) (Tumor necrosis factor C receptor) (Tumor necrosis factor receptor 2-related protein) (Tumor necrosis factor receptor type III) (TNF-RIII) (TNFR-III)	TNR3_HUMAN	LTBR D12S370 TNFCR TNFR3 TNFRSF3	ENSG00000111321		Uniprot_SinglePass			Uniprot_Extracel_Domain			Surfy	GO:0005886
P37088	Amiloride-sensitive sodium channel subunit alpha (Alpha-NaCH) (Epithelial Na(+) channel subunit alpha) (Alpha-ENaC) (ENaCA) (Nonvoltage-gated sodium channel 1 subunit alpha) (SCNEA)	SCNNA_HUMAN	SCNN1A SCNN1	ENSG00000111319			Uniprot_MultiPass	Uniprot_CellMemb	Uniprot_Extracel_Domain			Surfy	GO:0005886
P37173	TGF-beta receptor type-2 (TGFR-2) (EC 2.7.11.30) (TGF-beta type II receptor) (Transforming growth factor-beta receptor type II) (TGF-beta receptor type II) (TbetaR-II)	TGFR2_HUMAN	TGFBR2	ENSG00000163513		Uniprot_SinglePass		Uniprot_CellMemb	Uniprot_Extracel_Domain	GO_CellSurf	GO_ExternalSidePM	Surfy	GO:0005886
P37288	Vasopressin V1a receptor (V1aR) (AVPR V1a) (Antidiuretic hormone receptor 1a) (Vascular/hepatic-type arginine vasopressin receptor)	V1AR_HUMAN	AVPR1A AVPR1	ENSG00000166148			Uniprot_MultiPass	Uniprot_CellMemb	Uniprot_Extracel_Domain			Surfy	GO:0005886
P40126	L-dopachrome tautomerase (DCT) (DT) (EC 5.3.3.12) (L-dopachrome Delta-isomerase) (Tyrosinase-related protein 2) (TRP-2) (TRP2)	TYRP2_HUMAN	DCT TYRP2	ENSG00000080166		Uniprot_SinglePass						Surfy
P40200	T-cell surface protein tactile (Cell surface antigen CD96) (T cell-activated increased late expression protein) (CD antigen CD96)	TACT_HUMAN	CD96	ENSG00000153283		Uniprot_SinglePass			Uniprot_Extracel_Domain			Surfy	GO:0005886
P40238	Thrombopoietin receptor (TPO-R) (Myeloproliferative leukemia protein) (Proto-oncogene c-Mpl) (CD antigen CD110)	TPOR_HUMAN	MPL TPOR	ENSG00000117400		Uniprot_SinglePass		Uniprot_CellMemb	Uniprot_Extracel_Domain	GO_CellSurf		Surfy	GO:0005886
P40879	Chloride anion exchanger (Down-regulated in adenoma) (Protein DRA) (Solute carrier family 26 member 3)	S26A3_HUMAN	SLC26A3 DRA	ENSG00000091138			Uniprot_MultiPass	Uniprot_CellMemb	Uniprot_Extracel_Domain			Surfy	GO:0005886
P41440	Reduced folate transporter (FOLT) (Intestinal folate carrier 1) (IFC-1) (Placental folate transporter) (Reduced folate carrier protein) (RFC) (hRFC) (Reduced folate transporter 1) (RFT-1) (Solute carrier family 19 member 1) (hSLC19A1)	S19A1_HUMAN	SLC19A1 FLOT1 RFC1	ENSG00000173638			Uniprot_MultiPass	Uniprot_CellMemb	Uniprot_Extracel_Domain			Surfy	GO:0005886
P41587	Vasoactive intestinal polypeptide receptor 2 (VIP-R-2) (Helodermin-preferring VIP receptor) (Pituitary adenylate cyclase-activating polypeptide type III receptor) (PACAP type III receptor) (PACAP-R-3) (PACAP-R3) (VPAC2)	VIPR2_HUMAN	VIPR2 VIP2R	ENSG00000106018			Uniprot_MultiPass	Uniprot_CellMemb	Uniprot_Extracel_Domain			Surfy	GO:0005886
P41732	Tetraspanin-7 (Tspan-7) (Cell surface glycoprotein A15) (Membrane component chromosome X surface marker 1) (T-cell acute lymphoblastic leukemia-associated antigen 1) (TALLA-1) (Transmembrane 4 superfamily member 2) (CD antigen CD231)	TSN7_HUMAN	TSPAN7 A15 DXS1692E MXS1 TM4SF2	ENSG00000156298			Uniprot_MultiPass		Uniprot_Extracel_Domain			Surfy	GO:0005886
P43007	Neutral amino acid transporter A (Alanine/serine/cysteine/threonine transporter 1) (ASCT-1) (SATT) (Solute carrier family 1 member 4)	SATT_HUMAN	SLC1A4 ASCT1 SATT	ENSG00000115902			Uniprot_MultiPass		Uniprot_Extracel_Domain	GO_CellSurf		Surfy	GO:0005886
P43307	Translocon-associated protein subunit alpha (TRAP-alpha) (Signal sequence receptor subunit alpha) (SSR-alpha)	SSRA_HUMAN	SSR1 TRAPA PSEC0262	ENSG00000124783		Uniprot_SinglePass						Surfy
P43489	Tumor necrosis factor receptor superfamily member 4 (ACT35 antigen) (OX40L receptor) (TAX transcriptionally-activated glycoprotein 1 receptor) (CD antigen CD134)	TNR4_HUMAN	TNFRSF4 TXGP1L	ENSG00000186827		Uniprot_SinglePass			Uniprot_Extracel_Domain	GO_CellSurf	GO_ExternalSidePM	Surfy	GO:0005886
P46059	Solute carrier family 15 member 1 (Intestinal H(+)/peptide cotransporter) (Oligopeptide transporter, small intestine isoform) (Peptide transporter 1)	S15A1_HUMAN	SLC15A1 PEPT1	ENSG00000088386			Uniprot_MultiPass		Uniprot_Extracel_Domain			Surfy	GO:0005886
P46094	Chemokine XC receptor 1 (G-protein coupled receptor 5) (Lymphotactin receptor) (XC chemokine receptor 1)	XCR1_HUMAN	XCR1 CCXCR1 GPR5	ENSG00000173578			Uniprot_MultiPass	Uniprot_CellMemb	Uniprot_Extracel_Domain	GO_CellSurf	GO_ExternalSidePM	Surfy	GO:0005886
P46721	Solute carrier organic anion transporter family member 1A2 (OATP-A) (Organic anion-transporting polypeptide 1) (OATP-1) (Sodium-independent organic anion transporter) (Solute carrier family 21 member 3)	SO1A2_HUMAN	SLCO1A2 OATP OATP1 OATP1A2 SLC21A3	ENSG00000084453			Uniprot_MultiPass	Uniprot_CellMemb	Uniprot_Extracel_Domain			Surfy	GO:0005886
P47872	Secretin receptor (SCT-R)	SCTR_HUMAN	SCTR	ENSG00000080293			Uniprot_MultiPass	Uniprot_CellMemb	Uniprot_Extracel_Domain			Surfy	GO:0005886
P47901	Vasopressin V1b receptor (V1bR) (AVPR V1b) (AVPR V3) (Antidiuretic hormone receptor 1b) (Vasopressin V3 receptor)	V1BR_HUMAN	AVPR1B AVPR3 VPR3	ENSG00000198049			Uniprot_MultiPass	Uniprot_CellMemb	Uniprot_Extracel_Domain			Surfy	GO:0005886
P48023	Tumor necrosis factor ligand superfamily member 6 (Apoptosis antigen ligand) (APTL) (CD95 ligand) (CD95-L) (Fas antigen ligand) (Fas ligand) (FasL) (CD antigen CD178) [Cleaved into: Tumor necrosis factor ligand superfamily member 6, membrane form; Tumor necrosis factor ligand superfamily member 6, soluble form (Receptor-binding FasL ectodomain) (Soluble Fas ligand) (sFasL); ADAM10-processed FasL …	TNFL6_HUMAN	FASLG APT1LG1 CD95L FASL TNFSF6	ENSG00000117560		Uniprot_SinglePass		Uniprot_CellMemb	Uniprot_Extracel_Domain	GO_CellSurf	GO_ExternalSidePM	Surfy	GO:0005886
P48029	Sodium- and chloride-dependent creatine transporter 1 (CT1) (Creatine transporter 1) (Solute carrier family 6 member 8)	SC6A8_HUMAN	SLC6A8	ENSG00000130821			Uniprot_MultiPass		Uniprot_Extracel_Domain			Surfy	GO:0005886
P48065	Sodium- and chloride-dependent betaine transporter (BGT-1) (Na(+)/Cl(-) betaine/GABA transporter) (Solute carrier family 6 member 12)	S6A12_HUMAN	SLC6A12	ENSG00000111181			Uniprot_MultiPass		Uniprot_Extracel_Domain			Surfy	GO:0005886
P48066	Sodium- and chloride-dependent GABA transporter 3 (GAT-3) (Solute carrier family 6 member 11)	S6A11_HUMAN	SLC6A11 GABT3 GAT3	ENSG00000132164			Uniprot_MultiPass		Uniprot_Extracel_Domain			Surfy	GO:0005886
P48067	Sodium- and chloride-dependent glycine transporter 1 (GlyT-1) (GlyT1) (Solute carrier family 6 member 9)	SC6A9_HUMAN	SLC6A9	ENSG00000196517			Uniprot_MultiPass		Uniprot_Extracel_Domain			Surfy	GO:0005886
P48230	Transmembrane 4 L6 family member 4 (Intestine and liver tetraspan membrane protein) (IL-TMP)	T4S4_HUMAN	TM4SF4 ILTMP	ENSG00000169903			Uniprot_MultiPass		Uniprot_Extracel_Domain			Surfy
P48764	Sodium/hydrogen exchanger 3 (Na(+)/H(+) exchanger 3) (NHE-3) (Solute carrier family 9 member 3)	SL9A3_HUMAN	SLC9A3 NHE3	ENSG00000066230			Uniprot_MultiPass	Uniprot_CellMemb	Uniprot_Extracel_Domain	GO_CellSurf		Surfy	GO:0005886
P50443	Sulfate transporter (Diastrophic dysplasia protein) (Solute carrier family 26 member 2)	S26A2_HUMAN	SLC26A2 DTD DTDST	ENSG00000155850			Uniprot_MultiPass	Uniprot_CellMemb				Surfy	GO:0005886
P51168	Amiloride-sensitive sodium channel subunit beta (Beta-NaCH) (Epithelial Na(+) channel subunit beta) (Beta-ENaC) (ENaCB) (Nonvoltage-gated sodium channel 1 subunit beta) (SCNEB)	SCNNB_HUMAN	SCNN1B	ENSG00000168447			Uniprot_MultiPass	Uniprot_CellMemb	Uniprot_Extracel_Domain	GO_CellSurf	GO_ExternalSidePM	Surfy	GO:0005886
P51170	Amiloride-sensitive sodium channel subunit gamma (Epithelial Na(+) channel subunit gamma) (ENaCG) (Gamma-ENaC) (Gamma-NaCH) (Nonvoltage-gated sodium channel 1 subunit gamma) (SCNEG)	SCNNG_HUMAN	SCNN1G	ENSG00000166828			Uniprot_MultiPass	Uniprot_CellMemb	Uniprot_Extracel_Domain	GO_CellSurf	GO_ExternalSidePM	Surfy	GO:0005886
P51172	Amiloride-sensitive sodium channel subunit delta (Delta-NaCH) (Epithelial Na(+) channel subunit delta) (Delta-ENaC) (ENaCD) (Nonvoltage-gated sodium channel 1 subunit delta) (SCNED)	SCNND_HUMAN	SCNN1D DNACH	ENSG00000162572			Uniprot_MultiPass	Uniprot_CellMemb	Uniprot_Extracel_Domain			Surfy	GO:0005886
P53794	Sodium/myo-inositol cotransporter (Na(+)/myo-inositol cotransporter) (Sodium/myo-inositol transporter 1) (SMIT1) (Solute carrier family 5 member 3)	SC5A3_HUMAN	SLC5A3	ENSG00000198743			Uniprot_MultiPass		Uniprot_Extracel_Domain			Surfy	GO:0005886
P54219	Chromaffin granule amine transporter (Solute carrier family 18 member 1) (Vesicular amine transporter 1) (VAT1)	VMAT1_HUMAN	SLC18A1 VAT1 VMAT1	ENSG00000036565			Uniprot_MultiPass					Surfy
P58743	Prestin (Solute carrier family 26 member 5)	S26A5_HUMAN	SLC26A5 PRES	ENSG00000170615			Uniprot_MultiPass	Uniprot_CellMemb	Uniprot_Extracel_Domain			Surfy	GO:0005886
P59533	Taste receptor type 2 member 38 (T2R38) (PTC bitter taste receptor) (Taste receptor type 2 member 61) (T2R61)	T2R38_HUMAN	TAS2R38 PTC	ENSG00000257138			Uniprot_MultiPass		Uniprot_Extracel_Domain			Surfy	GO:0005886
P59534	Taste receptor type 2 member 39 (T2R39) (Taste receptor type 2 member 57) (T2R57)	T2R39_HUMAN	TAS2R39	ENSG00000236398			Uniprot_MultiPass		Uniprot_Extracel_Domain			Surfy	GO:0005886
P59540	Taste receptor type 2 member 46 (T2R46) (Taste receptor type 2 member 54) (T2R54)	T2R46_HUMAN	TAS2R46	ENSG00000226761			Uniprot_MultiPass	Uniprot_CellMemb	Uniprot_Extracel_Domain			Surfy	GO:0005886
P59541	Taste receptor type 2 member 30 (T2R30) (Taste receptor type 2 member 47) (T2R47)	T2R30_HUMAN	TAS2R30 TAS2R47	ENSG00000256188;ENSG00000262111			Uniprot_MultiPass		Uniprot_Extracel_Domain			Surfy
P59542	Taste receptor type 2 member 19 (Taste receptor type 2 member 23) (Taste receptor type 2 member 48) (T2R48)	T2R19_HUMAN	TAS2R19 TAS2R23 TAS2R48	ENSG00000212124			Uniprot_MultiPass		Uniprot_Extracel_Domain			Surfy	GO:0005886
P59543	Taste receptor type 2 member 20 (Taste receptor type 2 member 49) (T2R49) (Taste receptor type 2 member 56) (T2R56)	T2R20_HUMAN	TAS2R20 TAS2R49	ENSG00000255837			Uniprot_MultiPass		Uniprot_Extracel_Domain			Surfy	GO:0005886
P60508	Syncytin-2 (Endogenous retrovirus group FRD member 1) (Envelope polyprotein) (HERV-FRD) (HERV-FRD_6p24.1 provirus ancestral Env polyprotein) [Cleaved into: Surface protein (SU); Transmembrane protein (TM)]	SYCY2_HUMAN	ERVFRD-1 ERVFRDE1 UNQ6191/PRO20218	ENSG00000244476		Uniprot_SinglePass		Uniprot_CellMemb	Uniprot_Extracel_Domain			Surfy	GO:0005886
P60852	Zona pellucida sperm-binding protein 1 (Zona pellucida glycoprotein 1) (Zp-1) [Cleaved into: Processed zona pellucida sperm-binding protein 1]	ZP1_HUMAN	ZP1	ENSG00000149506		Uniprot_SinglePass		Uniprot_CellMemb	Uniprot_Extracel_Domain			Surfy	GO:0005886
P62079	Tetraspanin-5 (Tspan-5) (Tetraspan NET-4) (Transmembrane 4 superfamily member 9)	TSN5_HUMAN	TSPAN5 TM4SF9	ENSG00000168785			Uniprot_MultiPass	Uniprot_CellMemb	Uniprot_Extracel_Domain			Surfy	GO:0005886
P78324	Tyrosine-protein phosphatase non-receptor type substrate 1 (SHP substrate 1) (SHPS-1) (Brain Ig-like molecule with tyrosine-based activation motifs) (Bit) (CD172 antigen-like family member A) (Inhibitory receptor SHPS-1) (Macrophage fusion receptor) (MyD-1 antigen) (Signal-regulatory protein alpha-1) (Sirp-alpha-1) (Signal-regulatory protein alpha-2) (Sirp-alpha-2) (Signal-regulatory protein alph…	SHPS1_HUMAN	SIRPA BIT MFR MYD1 PTPNS1 SHPS1 SIRP	ENSG00000198053		Uniprot_SinglePass			Uniprot_Extracel_Domain	GO_CellSurf		Surfy	GO:0005886
P78423	Fractalkine (C-X3-C motif chemokine 1) (CX3C membrane-anchored chemokine) (Neurotactin) (Small-inducible cytokine D1) [Cleaved into: Processed fractalkine]	X3CL1_HUMAN	CX3CL1 FKN NTT SCYD1 A-152E5.2	ENSG00000006210		Uniprot_SinglePass		Uniprot_CellMemb	Uniprot_Extracel_Domain	GO_CellSurf		Surfy	GO:0005886
P98155	Very low-density lipoprotein receptor (VLDL receptor) (VLDL-R)	VLDLR_HUMAN	VLDLR	ENSG00000147852		Uniprot_SinglePass			Uniprot_Extracel_Domain			Surfy	GO:0005886
Q01118	Sodium channel protein type 7 subunit alpha (Putative voltage-gated sodium channel subunit alpha Nax) (Sodium channel protein cardiac and skeletal muscle subunit alpha) (Sodium channel protein type VII subunit alpha)	SCN7A_HUMAN	SCN7A SCN6A	ENSG00000136546			Uniprot_MultiPass	Uniprot_CellMemb	Uniprot_Extracel_Domain			Surfy	GO:0005886
Q01959	Sodium-dependent dopamine transporter (DA transporter) (DAT) (Solute carrier family 6 member 3)	SC6A3_HUMAN	SLC6A3 DAT1	ENSG00000142319			Uniprot_MultiPass	Uniprot_CellMemb	Uniprot_Extracel_Domain	GO_CellSurf		Surfy	GO:0005886
Q02223	Tumor necrosis factor receptor superfamily member 17 (B-cell maturation protein) (CD antigen CD269)	TNR17_HUMAN	TNFRSF17 BCM BCMA	ENSG00000048462		Uniprot_SinglePass		Uniprot_CellMemb	Uniprot_Extracel_Domain			Surfy	GO:0005886
Q02763	Angiopoietin-1 receptor (EC 2.7.10.1) (Endothelial tyrosine kinase) (Tunica interna endothelial cell kinase) (Tyrosine kinase with Ig and EGF homology domains-2) (Tyrosine-protein kinase receptor TEK) (Tyrosine-protein kinase receptor TIE-2) (hTIE2) (p140 TEK) (CD antigen CD202b)	TIE2_HUMAN	TEK TIE2 VMCM VMCM1	ENSG00000120156		Uniprot_SinglePass		Uniprot_CellMemb	Uniprot_Extracel_Domain	GO_CellSurf		Surfy	GO:0005886
Q03167	Transforming growth factor beta receptor type 3 (TGF-beta receptor type 3) (TGFR-3) (Betaglycan) (Transforming growth factor beta receptor III) (TGF-beta receptor type III)	TGBR3_HUMAN	TGFBR3	ENSG00000069702		Uniprot_SinglePass		Uniprot_CellMemb	Uniprot_Extracel_Domain	GO_CellSurf	GO_ExternalSidePM	Surfy	GO:0005886
Q03405	Urokinase plasminogen activator surface receptor (U-PAR) (uPAR) (Monocyte activation antigen Mo3) (CD antigen CD87)	UPAR_HUMAN	PLAUR MO3 UPAR	ENSG00000011422	Uniprot_GPI			Uniprot_CellMemb		GO_CellSurf		Surfy	GO:0005886
Q05940	Synaptic vesicular amine transporter (Monoamine transporter) (Solute carrier family 18 member 2) (Vesicular amine transporter 2) (VAT2)	VMAT2_HUMAN	SLC18A2 SVMT VMAT2	ENSG00000165646			Uniprot_MultiPass					Surfy	GO:0005886
Q05996	Zona pellucida sperm-binding protein 2 (Zona pellucida glycoprotein 2) (Zp-2) (Zona pellucida protein A) [Cleaved into: Processed zona pellucida sperm-binding protein 2]	ZP2_HUMAN	ZP2 ZPA	ENSG00000103310		Uniprot_SinglePass		Uniprot_CellMemb	Uniprot_Extracel_Domain			Surfy	GO:0005886
Q06418	Tyrosine-protein kinase receptor TYRO3 (EC 2.7.10.1) (Tyrosine-protein kinase BYK) (Tyrosine-protein kinase DTK) (Tyrosine-protein kinase RSE) (Tyrosine-protein kinase SKY) (Tyrosine-protein kinase TIF)	TYRO3_HUMAN	TYRO3 BYK DTK RSE SKY TIF	ENSG00000092445		Uniprot_SinglePass		Uniprot_CellMemb	Uniprot_Extracel_Domain	GO_CellSurf		Surfy	GO:0005886
Q07011	Tumor necrosis factor receptor superfamily member 9 (4-1BB ligand receptor) (CDw137) (T-cell antigen 4-1BB homolog) (T-cell antigen ILA) (CD antigen CD137)	TNR9_HUMAN	TNFRSF9 CD137 ILA	ENSG00000049249		Uniprot_SinglePass			Uniprot_Extracel_Domain	GO_CellSurf	GO_ExternalSidePM	Surfy	GO:0005886
Q07699	Sodium channel subunit beta-1	SCN1B_HUMAN	SCN1B	ENSG00000105711		Uniprot_SinglePass		Uniprot_CellMemb	Uniprot_Extracel_Domain			Surfy	GO:0005886
Q07837	Neutral and basic amino acid transport protein rBAT (NBAT) (D2h) (Solute carrier family 3 member 1) (b(0,+)-type amino acid transport protein)	SLC31_HUMAN	SLC3A1 RBAT	ENSG00000138079		Uniprot_SinglePass			Uniprot_Extracel_Domain			Surfy	GO:0005886
Q08357	Sodium-dependent phosphate transporter 2 (Gibbon ape leukemia virus receptor 2) (GLVR-2) (Phosphate transporter 2) (PiT-2) (Pit2) (hPit2) (Solute carrier family 20 member 2)	S20A2_HUMAN	SLC20A2 GLVR2 PIT2	ENSG00000168575			Uniprot_MultiPass	Uniprot_CellMemb	Uniprot_Extracel_Domain			Surfy	GO:0005886
Q08AI6	Putative sodium-coupled neutral amino acid transporter 11 (Solute carrier family 38 member 11)	S38AB_HUMAN	SLC38A11 AVT2	ENSG00000169507			Uniprot_MultiPass					Surfy
Q08ET2	Sialic acid-binding Ig-like lectin 14 (Siglec-14)	SIG14_HUMAN	SIGLEC14 UNQ294/PRO333	ENSG00000254415		Uniprot_SinglePass		Uniprot_CellMemb	Uniprot_Extracel_Domain			Surfy	GO:0005886
Q0P6H9	Transmembrane protein 62	TMM62_HUMAN	TMEM62	ENSG00000137842			Uniprot_MultiPass					Surfy
Q12770	Sterol regulatory element-binding protein cleavage-activating protein (SCAP) (SREBP cleavage-activating protein)	SCAP_HUMAN	SCAP KIAA0199 PSEC0227	ENSG00000114650			Uniprot_MultiPass					Surfy
Q12836	Zona pellucida sperm-binding protein 4 (Zona pellucida glycoprotein 4) (Zp-4) (Zona pellucida protein B) [Cleaved into: Processed zona pellucida sperm-binding protein 4]	ZP4_HUMAN	ZP4 ZPB	ENSG00000116996		Uniprot_SinglePass		Uniprot_CellMemb	Uniprot_Extracel_Domain			Surfy	GO:0005886
Q12884	Prolyl endopeptidase FAP (EC 3.4.21.26) (170 kDa melanoma membrane-bound gelatinase) (Dipeptidyl peptidase FAP) (EC 3.4.14.5) (Fibroblast activation protein alpha) (FAPalpha) (Gelatine degradation protease FAP) (EC 3.4.21.-) (Integral membrane serine protease) (Post-proline cleaving enzyme) (Serine integral membrane protease) (SIMP) (Surface-expressed protease) (Seprase) [Cleaved into: Antiplasmi…	SEPR_HUMAN	FAP	ENSG00000078098		Uniprot_SinglePass		Uniprot_CellMemb	Uniprot_Extracel_Domain	GO_CellSurf		Surfy	GO:0005886
Q12999	Tetraspanin-31 (Tspan-31) (Sarcoma-amplified sequence)	TSN31_HUMAN	TSPAN31 SAS	ENSG00000135452			Uniprot_MultiPass		Uniprot_Extracel_Domain			Surfy	GO:0005886
Q13183	Solute carrier family 13 member 2 (Na(+)/dicarboxylate cotransporter 1) (NaDC-1) (Renal sodium/dicarboxylate cotransporter)	S13A2_HUMAN	SLC13A2 NADC1 SDCT1	ENSG00000007216			Uniprot_MultiPass					Surfy	GO:0005886
Q13291	Signaling lymphocytic activation molecule (CDw150) (IPO-3) (SLAM family member 1) (CD antigen CD150)	SLAF1_HUMAN	SLAMF1 SLAM	ENSG00000117090		Uniprot_SinglePass		Uniprot_CellMemb	Uniprot_Extracel_Domain	GO_CellSurf		Surfy	GO:0005886
Q13336	Urea transporter 1 (Solute carrier family 14 member 1) (Urea transporter, erythrocyte)	UT1_HUMAN	SLC14A1 HUT11 JK RACH1 UT1 UTE	ENSG00000141469			Uniprot_MultiPass	Uniprot_CellMemb				Surfy	GO:0005886
Q13433	Zinc transporter ZIP6 (Estrogen-regulated protein LIV-1) (Solute carrier family 39 member 6) (Zrt- and Irt-like protein 6) (ZIP-6)	S39A6_HUMAN	SLC39A6 LIV1 ZIP6	ENSG00000141424			Uniprot_MultiPass	Uniprot_CellMemb	Uniprot_Extracel_Domain	GO_CellSurf		Surfy	GO:0005886
Q13488	V-type proton ATPase 116 kDa subunit a3 (V-ATPase 116 kDa subunit a3) (Osteoclastic proton pump 116 kDa subunit) (OC-116 kDa) (OC116) (T-cell immune regulator 1) (T-cell immune response cDNA7 protein) (TIRC7) (Vacuolar proton translocating ATPase 116 kDa subunit a isoform 3)	VPP3_HUMAN	TCIRG1 ATP6N1C ATP6V0A3	ENSG00000110719			Uniprot_MultiPass					Surfy	GO:0005886
Q13530	Serine incorporator 3 (Tumor differentially expressed protein 1)	SERC3_HUMAN	SERINC3 DIFF33 TDE1 SBBI99	ENSG00000132824			Uniprot_MultiPass	Uniprot_CellMemb	Uniprot_Extracel_Domain			Surfy	GO:0005886
Q13586	Stromal interaction molecule 1	STIM1_HUMAN	STIM1 GOK	ENSG00000167323		Uniprot_SinglePass		Uniprot_CellMemb	Uniprot_Extracel_Domain			Surfy	GO:0005886
Q13591	Semaphorin-5A (Semaphorin-F) (Sema F)	SEM5A_HUMAN	SEMA5A SEMAF	ENSG00000112902		Uniprot_SinglePass			Uniprot_Extracel_Domain			Surfy	GO:0005886
Q13641	Trophoblast glycoprotein (5T4 oncofetal antigen) (5T4 oncofetal trophoblast glycoprotein) (5T4 oncotrophoblast glycoprotein) (M6P1) (Wnt-activated inhibitory factor 1) (WAIF1)	TPBG_HUMAN	TPBG 5T4	ENSG00000146242		Uniprot_SinglePass		Uniprot_CellMemb	Uniprot_Extracel_Domain	GO_CellSurf		Surfy	GO:0005886
Q14108	Lysosome membrane protein 2 (85 kDa lysosomal membrane sialoglycoprotein) (LGP85) (CD36 antigen-like 2) (Lysosome membrane protein II) (LIMP II) (Scavenger receptor class B member 2) (CD antigen CD36)	SCRB2_HUMAN	SCARB2 CD36L2 LIMP2 LIMPII	ENSG00000138760			Uniprot_MultiPass					Surfy	GO:0005886
Q14162	Scavenger receptor class F member 1 (Acetyl LDL receptor) (Scavenger receptor expressed by endothelial cells 1) (SREC-I)	SREC_HUMAN	SCARF1 KIAA0149 SREC	ENSG00000074660		Uniprot_SinglePass			Uniprot_Extracel_Domain			Surfy	GO:0005886
Q14242	P-selectin glycoprotein ligand 1 (PSGL-1) (Selectin P ligand) (CD antigen CD162)	SELPL_HUMAN	SELPLG	ENSG00000110876		Uniprot_SinglePass			Uniprot_Extracel_Domain			Surfy	GO:0005886
Q14524	Sodium channel protein type 5 subunit alpha (Sodium channel protein cardiac muscle subunit alpha) (Sodium channel protein type V subunit alpha) (Voltage-gated sodium channel subunit alpha Nav1.5) (hH1)	SCN5A_HUMAN	SCN5A	ENSG00000183873			Uniprot_MultiPass	Uniprot_CellMemb	Uniprot_Extracel_Domain	GO_CellSurf		Surfy	GO:0005886
Q14542	Equilibrative nucleoside transporter 2 (36 kDa nucleolar protein HNP36) (Delayed-early response protein 12) (Equilibrative nitrobenzylmercaptopurine riboside-insensitive nucleoside transporter) (Equilibrative NBMPR-insensitive nucleoside transporter) (Hydrophobic nucleolar protein, 36 kDa) (Nucleoside transporter, ei-type) (Solute carrier family 29 member 2)	S29A2_HUMAN	SLC29A2 DER12 ENT2 HNP36	ENSG00000174669			Uniprot_MultiPass	Uniprot_CellMemb				Surfy	GO:0005886
Q14714	Sarcospan (K-ras oncogene-associated protein) (Kirsten-ras-associated protein)	SSPN_HUMAN	SSPN KRAG	ENSG00000123096			Uniprot_MultiPass	Uniprot_CellMemb	Uniprot_Extracel_Domain			Surfy	GO:0005886
Q14C87	Transmembrane protein 132D (Mature oligodendrocytes transmembrane protein) (Mature OL transmembrane protein)	T132D_HUMAN	TMEM132D HBE120 KIAA1944 MOLT	ENSG00000151952		Uniprot_SinglePass			Uniprot_Extracel_Domain			Surfy
Q14DG7	Transmembrane protein 132B	T132B_HUMAN	TMEM132B KIAA1786 KIAA1906	ENSG00000139364		Uniprot_SinglePass			Uniprot_Extracel_Domain			Surfy
Q15043	Metal cation symporter ZIP14 (LIV-1 subfamily of ZIP zinc transporter 4) (LZT-Hs4) (Solute carrier family 39 member 14) (Zrt- and Irt-like protein 14) (ZIP-14)	S39AE_HUMAN	SLC39A14 KIAA0062 ZIP14	ENSG00000104635			Uniprot_MultiPass	Uniprot_CellMemb	Uniprot_Extracel_Domain			Surfy	GO:0005886
Q15399	Toll-like receptor 1 (EC 3.2.2.6) (Toll/interleukin-1 receptor-like protein) (TIL) (CD antigen CD281)	TLR1_HUMAN	TLR1 KIAA0012	ENSG00000174125		Uniprot_SinglePass		Uniprot_CellMemb	Uniprot_Extracel_Domain			Surfy	GO:0005886
Q15849	Urea transporter 2 (Solute carrier family 14 member 2) (Urea transporter, kidney)	UT2_HUMAN	SLC14A2 HUT2 UT2	ENSG00000132874			Uniprot_MultiPass	Uniprot_CellMemb				Surfy	GO:0005886
Q15858	Sodium channel protein type 9 subunit alpha (Neuroendocrine sodium channel) (hNE-Na) (Peripheral sodium channel 1) (PN1) (Sodium channel protein type IX subunit alpha) (Voltage-gated sodium channel subunit alpha Nav1.7)	SCN9A_HUMAN	SCN9A NENA	ENSG00000169432			Uniprot_MultiPass	Uniprot_CellMemb	Uniprot_Extracel_Domain			Surfy	GO:0005886
Q16348	Solute carrier family 15 member 2 (Kidney H(+)/peptide cotransporter) (Oligopeptide transporter, kidney isoform) (Peptide transporter 2)	S15A2_HUMAN	SLC15A2 PEPT2	ENSG00000163406			Uniprot_MultiPass	Uniprot_CellMemb	Uniprot_Extracel_Domain			Surfy	GO:0005886
Q16563	Synaptophysin-like protein 1 (Pantophysin)	SYPL1_HUMAN	SYPL1 SYPL	ENSG00000008282			Uniprot_MultiPass					Surfy	GO:0005886
Q16572	Vesicular acetylcholine transporter (VAChT) (Solute carrier family 18 member 3)	VACHT_HUMAN	SLC18A3 VACHT	ENSG00000187714			Uniprot_MultiPass					Surfy	GO:0005886
Q16585	Beta-sarcoglycan (Beta-SG) (43 kDa dystrophin-associated glycoprotein) (43DAG) (A3b)	SGCB_HUMAN	SGCB	ENSG00000163069		Uniprot_SinglePass		Uniprot_CellMemb	Uniprot_Extracel_Domain			Surfy	GO:0005886
Q16586	Alpha-sarcoglycan (Alpha-SG) (50 kDa dystrophin-associated glycoprotein) (50DAG) (Adhalin) (Dystroglycan-2)	SGCA_HUMAN	SGCA ADL DAG2	ENSG00000108823		Uniprot_SinglePass		Uniprot_CellMemb	Uniprot_Extracel_Domain			Surfy	GO:0005886
Q1EHB4	Sodium-coupled monocarboxylate transporter 2 (Electroneutral sodium monocarboxylate cotransporter) (Low-affinity sodium-lactate cotransporter) (Solute carrier family 5 member 12)	SC5AC_HUMAN	SLC5A12 SMCT2	ENSG00000148942			Uniprot_MultiPass	Uniprot_CellMemb	Uniprot_Extracel_Domain			Surfy	GO:0005886
Q24JP5	Transmembrane protein 132A (HSPA5-binding protein 1)	T132A_HUMAN	TMEM132A HSPA5BP1 KIAA1583	ENSG00000006118		Uniprot_SinglePass			Uniprot_Extracel_Domain			Surfy
Q2M3M2	Sodium/glucose cotransporter 4 (Na(+)/glucose cotransporter 4) (hSGLT4) (Solute carrier family 5 member 9)	SC5A9_HUMAN	SLC5A9 SGLT4	ENSG00000117834			Uniprot_MultiPass		Uniprot_Extracel_Domain			Surfy	GO:0005886
Q2Y0W8	Electroneutral sodium bicarbonate exchanger 1 (Electroneutral Na(+)-driven Cl-HCO3 exchanger) (Solute carrier family 4 member 8) (k-NBC3)	S4A8_HUMAN	SLC4A8 KIAA0739 NBC NBC3 NDCBE1	ENSG00000050438			Uniprot_MultiPass		Uniprot_Extracel_Domain			Surfy	GO:0005886
Q3KNT9	Sperm-egg fusion protein TMEM95 (Transmembrane protein 95)	TMM95_HUMAN	TMEM95 UNQ9390/PRO34281	ENSG00000182896		Uniprot_SinglePass			Uniprot_Extracel_Domain			Surfy
Q3KNW5	Solute carrier family 10 member 6 (Sodium-dependent organic anion transporter)	SOAT_HUMAN	SLC10A6 SOAT	ENSG00000145283			Uniprot_MultiPass		Uniprot_Extracel_Domain			Surfy	GO:0005886
Q3SXP7	Protein shisa-like-1	SHSL1_HUMAN	SHISAL1 KIAA1644	ENSG00000138944		Uniprot_SinglePass			Uniprot_Extracel_Domain			Surfy
Q401N2	Zinc-activated ligand-gated ion channel (Ligand-gated ion channel zinc-activated 1) (Ligand-gated ion-channel receptor L2)	ZACN_HUMAN	ZACN L2 LGICZ LGICZ1 ZAC	ENSG00000186919			Uniprot_MultiPass	Uniprot_CellMemb	Uniprot_Extracel_Domain			Surfy	GO:0005886
Q495A1	T-cell immunoreceptor with Ig and ITIM domains (V-set and immunoglobulin domain-containing protein 9) (V-set and transmembrane domain-containing protein 3)	TIGIT_HUMAN	TIGIT VSIG9 VSTM3	ENSG00000181847		Uniprot_SinglePass		Uniprot_CellMemb	Uniprot_Extracel_Domain	GO_CellSurf		Surfy	GO:0005886
Q495M3	Proton-coupled amino acid transporter 2 (Proton/amino acid transporter 2) (Solute carrier family 36 member 2) (Tramdorin-1)	S36A2_HUMAN	SLC36A2 PAT2 TRAMD1	ENSG00000186335			Uniprot_MultiPass	Uniprot_CellMemb	Uniprot_Extracel_Domain			Surfy	GO:0005886
Q495N2	Proton-coupled amino acid transporter 3 (Proton/amino acid transporter 3) (Solute carrier family 36 member 3) (Tramdorin-2)	S36A3_HUMAN	SLC36A3 PAT3 TRAMD2	ENSG00000186334			Uniprot_MultiPass		Uniprot_Extracel_Domain			Surfy
Q496J9	Synaptic vesicle glycoprotein 2C	SV2C_HUMAN	SV2C KIAA1054	ENSG00000122012			Uniprot_MultiPass		Uniprot_Extracel_Domain			Surfy	GO:0005886
Q4G0T1	Scavenger receptor cysteine-rich domain-containing protein SCART1	SRCRM_HUMAN				Uniprot_SinglePass			Uniprot_Extracel_Domain	GO_CellSurf	GO_ExternalSidePM	Surfy
Q4U2R8	Solute carrier family 22 member 6 (Organic anion transporter 1) (hOAT1) (PAH transporter) (hPAHT) (Renal organic anion transporter 1) (hROAT1)	S22A6_HUMAN	SLC22A6 OAT1 PAHT	ENSG00000197901			Uniprot_MultiPass	Uniprot_CellMemb	Uniprot_Extracel_Domain			Surfy	GO:0005886
Q504Y0	Zinc transporter ZIP12 (LIV-1 subfamily of ZIP zinc transporter 8) (LZT-Hs8) (Solute carrier family 39 member 12) (Zrt- and Irt-like protein 12) (ZIP-12)	S39AC_HUMAN	SLC39A12 ZIP12	ENSG00000148482			Uniprot_MultiPass		Uniprot_Extracel_Domain			Surfy	GO:0005886
Q53EL9	Seizure protein 6 homolog (SEZ-6) (hSEZ-6)	SEZ6_HUMAN	SEZ6	ENSG00000063015		Uniprot_SinglePass		Uniprot_CellMemb	Uniprot_Extracel_Domain			Surfy	GO:0005886
Q53R12	Transmembrane 4 L6 family member 20	T4S20_HUMAN	TM4SF20 UNQ518/PRO994	ENSG00000168955			Uniprot_MultiPass					Surfy	GO:0005886
Q58EX2	Protein sidekick-2	SDK2_HUMAN	SDK2 KIAA1514	ENSG00000069188		Uniprot_SinglePass		Uniprot_CellMemb	Uniprot_Extracel_Domain			Surfy	GO:0005886
Q5BIV9	Shadow of prion protein (Protein shadoo)	SPRN_HUMAN	SPRN SHO	ENSG00000203772	Uniprot_GPI			Uniprot_CellMemb				Surfy	GO:0005886
Q5BKX6	Solute carrier family 45 member 4	S45A4_HUMAN	SLC45A4 KIAA1126	ENSG00000022567			Uniprot_MultiPass					Surfy
Q5DID0	Uromodulin-like 1 (Olfactorin)	UROL1_HUMAN	UMODL1	ENSG00000177398		Uniprot_SinglePass		Uniprot_CellMemb	Uniprot_Extracel_Domain	GO_CellSurf	GO_ExternalSidePM	Surfy	GO:0005886
Q5GH77	XK-related protein 3 (X Kell blood group-related 3) (XTES)	XKR3_HUMAN	XKR3 XRG3	ENSG00000172967			Uniprot_MultiPass	Uniprot_CellMemb				Surfy	GO:0005886
Q5JRV8	Transmembrane protein 255A (Protein FAM70A)	T255A_HUMAN	TMEM255A FAM70A	ENSG00000125355			Uniprot_MultiPass					Surfy
Q5JXA9	Signal-regulatory protein beta-2 (SIRP-beta-2) (Protein tyrosine phosphatase non-receptor type substrate 1-like 3) (Protein tyrosine phosphatase non-receptor type substrate protein)	SIRB2_HUMAN	SIRPB2 PTPN1L PTPNS1L3	ENSG00000196209		Uniprot_SinglePass			Uniprot_Extracel_Domain			Surfy	GO:0005886
Q5T2D2	Trem-like transcript 2 protein (TLT-2) (Triggering receptor expressed on myeloid cells-like protein 2)	TRML2_HUMAN	TREML2 C6orf76 TLT2 UNQ6268/PRO20473	ENSG00000112195		Uniprot_SinglePass		Uniprot_CellMemb	Uniprot_Extracel_Domain	GO_CellSurf		Surfy	GO:0005886
Q5T4F4	Protrudin (Spastic paraplegia 33 protein) (Zinc finger FYVE domain-containing protein 27)	ZFY27_HUMAN	ZFYVE27 SPG33	ENSG00000155256			Uniprot_MultiPass	Uniprot_CellMemb				Surfy	GO:0005886
Q5TFQ8	Signal-regulatory protein beta-1 isoform 3 (SIRP-beta-1 isoform 3)	SIRBL_HUMAN	SIRPB1	ENSG00000101307		Uniprot_SinglePass			Uniprot_Extracel_Domain			Surfy	GO:0005886
Q5VU13		VSIG8_HUMAN		ENSG00000243284;ENSG00000188004								Surfy
Q5VX71	Sushi domain-containing protein 4	SUSD4_HUMAN	SUSD4 UNQ196/PRO222	ENSG00000143502		Uniprot_SinglePass			Uniprot_Extracel_Domain			Surfy
Q5VY80	UL16-binding protein 6 (Retinoic acid early transcript 1L protein)	ULBP6_HUMAN	RAET1L ULBP6	ENSG00000155918	Uniprot_GPI			Uniprot_CellMemb		GO_CellSurf	GO_ExternalSidePM	Surfy	GO:0005886
Q687X5	Metalloreductase STEAP4 (EC 1.16.1.9) (Six-transmembrane epithelial antigen of prostate 4) (SixTransMembrane protein of prostate 2) (Tumor necrosis factor, alpha-induced protein 9)	STEA4_HUMAN	STEAP4 STAMP2 TNFAIP9	ENSG00000127954			Uniprot_MultiPass	Uniprot_CellMemb				Surfy	GO:0005886
Q695T7	Sodium-dependent neutral amino acid transporter B(0)AT1 (Solute carrier family 6 member 19) (System B(0) neutral amino acid transporter AT1)	S6A19_HUMAN	SLC6A19 B0AT1	ENSG00000174358			Uniprot_MultiPass	Uniprot_CellMemb	Uniprot_Extracel_Domain			Surfy	GO:0005886
Q6EMK4	Vasorin (Protein slit-like 2)	VASN_HUMAN	VASN SLITL2 UNQ314/PRO357/PRO1282	ENSG00000168140		Uniprot_SinglePass			Uniprot_Extracel_Domain	GO_CellSurf		Surfy	GO:0005886
Q6GV28	Transmembrane protein 225	TM225_HUMAN	TMEM225 PMP22CD	ENSG00000204300			Uniprot_MultiPass		Uniprot_Extracel_Domain			Surfy
Q6H3X3	UL-16 binding protein 5 (Retinoic acid early transcript 1G protein)	ULBP5_HUMAN	RAET1G ULBP5	ENSG00000203722	Uniprot_GPI			Uniprot_CellMemb	Uniprot_Extracel_Domain	GO_CellSurf	GO_ExternalSidePM	Surfy	GO:0005886
Q6IA17	Single Ig IL-1-related receptor (Single Ig IL-1R-related molecule) (Single immunoglobulin domain-containing IL1R-related protein) (Toll/interleukin-1 receptor 8) (TIR8)	SIGIR_HUMAN	SIGIRR UNQ301/PRO342	ENSG00000185187		Uniprot_SinglePass			Uniprot_Extracel_Domain			Surfy	GO:0005886
Q6ICI0	Transmembrane protein 211	TM211_HUMAN	TMEM211	ENSG00000206069			Uniprot_MultiPass					Surfy
Q6IEE7	Transmembrane protein 132E	T132E_HUMAN	TMEM132E	ENSG00000181291		Uniprot_SinglePass			Uniprot_Extracel_Domain			Surfy
Q6N022	Teneurin-4 (Ten-4) (Protein Odd Oz/ten-m homolog 4) (Tenascin-M4) (Ten-m4) (Teneurin transmembrane protein 4)	TEN4_HUMAN	TENM4 KIAA1302 ODZ4 TNM4	ENSG00000149256		Uniprot_SinglePass		Uniprot_CellMemb	Uniprot_Extracel_Domain			Surfy	GO:0005886
Q6NUS6	Tectonic-3	TECT3_HUMAN	TCTN3 C10orf61 TECT3 PSEC0041 UNQ1881/PRO4324	ENSG00000119977		Uniprot_SinglePass			Uniprot_Extracel_Domain			Surfy	GO:0005886
Q6P5W5	Zinc transporter ZIP4 (Solute carrier family 39 member 4) (Zrt- and Irt-like protein 4) (ZIP-4)	S39A4_HUMAN	SLC39A4 ZIP4	ENSG00000147804			Uniprot_MultiPass	Uniprot_CellMemb	Uniprot_Extracel_Domain			Surfy	GO:0005886
Q6P9G4	Transmembrane protein 154	TM154_HUMAN	TMEM154	ENSG00000170006		Uniprot_SinglePass			Uniprot_Extracel_Domain			Surfy
Q6PIZ9	T-cell receptor-associated transmembrane adapter 1 (T-cell receptor-interacting molecule) (TRIM) (pp29/30)	TRAT1_HUMAN	TRAT1 TCRIM HSPC062	ENSG00000163519		Uniprot_SinglePass		Uniprot_CellMemb	Uniprot_Extracel_Domain			Surfy	GO:0005886
Q6T423	Solute carrier family 22 member 25 (Organic anion transporter UST6)	S22AP_HUMAN	SLC22A25 UST6	ENSG00000196600			Uniprot_MultiPass		Uniprot_Extracel_Domain			Surfy
Q6U841	Sodium-driven chloride bicarbonate exchanger (Solute carrier family 4 member 10)	S4A10_HUMAN	SLC4A10 NBCN2 NCBE	ENSG00000144290			Uniprot_MultiPass	Uniprot_CellMemb	Uniprot_Extracel_Domain			Surfy	GO:0005886
Q6UWJ1	Transmembrane and coiled-coil domain-containing protein 3 (Putative LAG1-interacting protein)	TMCO3_HUMAN	TMCO3 C13orf11 UNQ2419/PRO4976	ENSG00000150403			Uniprot_MultiPass					Surfy
Q6UWL2	Sushi domain-containing protein 1	SUSD1_HUMAN	SUSD1 UNQ2438/PRO4999	ENSG00000106868		Uniprot_SinglePass			Uniprot_Extracel_Domain			Surfy
Q6UX27	V-set and transmembrane domain-containing protein 1 (Signal inhibitory receptor on leukocytes-1) (SIRL-1)	VSTM1_HUMAN	VSTM1 UNQ3033/PRO9835	ENSG00000189068;ENSG00000274953;ENSG00000276159;ENSG00000274887;ENSG00000275330;ENSG00000275577;ENSG00000276066;ENSG00000275962;ENSG00000277607;ENSG00000276363		Uniprot_SinglePass			Uniprot_Extracel_Domain			Surfy
Q6UXD5	Seizure 6-like protein 2	SE6L2_HUMAN	SEZ6L2 PSK UNQ1903/PRO4349	ENSG00000174938		Uniprot_SinglePass		Uniprot_CellMemb	Uniprot_Extracel_Domain			Surfy	GO:0005886
Q6UXD7	Solute carrier family 49 member A3 (Major facilitator superfamily domain-containing protein 7) (Myosin light polypeptide 5 regulatory protein) (MYL5)	S49A3_HUMAN	SLC49A3 MFSD7 LP2561 UNQ385/PRO717	ENSG00000169026			Uniprot_MultiPass					Surfy
Q6UXF1	Transmembrane protein 108 (Retrolinkin)	TM108_HUMAN	TMEM108 KIAA1690 RTLN UNQ1875/PRO4318	ENSG00000144868			Uniprot_MultiPass					Surfy	GO:0005886
Q6UXZ0	Transmembrane and immunoglobulin domain-containing protein 1	TMIG1_HUMAN	TMIGD1 TMIGD UNQ9372/PRO34164	ENSG00000182271		Uniprot_SinglePass		Uniprot_CellMemb	Uniprot_Extracel_Domain			Surfy	GO:0005886
Q6UXZ4	Netrin receptor UNC5D (Protein unc-5 homolog 4) (Protein unc-5 homolog D)	UNC5D_HUMAN	UNC5D KIAA1777 UNC5H4 UNQ6012/PRO34692	ENSG00000156687		Uniprot_SinglePass		Uniprot_CellMemb	Uniprot_Extracel_Domain	GO_CellSurf		Surfy	GO:0005886
Q6YBV0	Proton-coupled amino acid transporter 4 (Proton/amino acid transporter 4) (Solute carrier family 36 member 4)	S36A4_HUMAN	SLC36A4 PAT4	ENSG00000180773			Uniprot_MultiPass					Surfy	GO:0005886
Q6ZMB5	Transmembrane protein 184A	T184A_HUMAN	TMEM184A	ENSG00000164855			Uniprot_MultiPass	Uniprot_CellMemb				Surfy	GO:0005886
Q6ZMC9	Sialic acid-binding Ig-like lectin 15 (Siglec-15) (CD33 antigen-like 3)	SIG15_HUMAN	SIGLEC15 CD33L3	ENSG00000197046		Uniprot_SinglePass			Uniprot_Extracel_Domain			Surfy	GO:0005886
Q6ZMD2	Protein spinster homolog 3	SPNS3_HUMAN	SPNS3	ENSG00000182557			Uniprot_MultiPass					Surfy
Q6ZMH5	Zinc transporter ZIP5 (Solute carrier family 39 member 5) (Zrt- and Irt-like protein 5) (ZIP-5)	S39A5_HUMAN	SLC39A5 ZIP5	ENSG00000139540			Uniprot_MultiPass	Uniprot_CellMemb	Uniprot_Extracel_Domain			Surfy	GO:0005886
Q6ZMJ2	Scavenger receptor class A member 5 (Scavenger receptor hlg)	SCAR5_HUMAN	SCARA5 UNQ2938/PRO28700	ENSG00000168079		Uniprot_SinglePass		Uniprot_CellMemb	Uniprot_Extracel_Domain	GO_CellSurf	GO_ExternalSidePM	Surfy	GO:0005886
Q6ZN44	Netrin receptor UNC5A (Protein unc-5 homolog 1) (Protein unc-5 homolog A)	UNC5A_HUMAN	UNC5A KIAA1976 UNC5H1	ENSG00000113763		Uniprot_SinglePass		Uniprot_CellMemb	Uniprot_Extracel_Domain			Surfy	GO:0005886
Q6ZP80	Transmembrane protein 182	TM182_HUMAN	TMEM182 UNQ6974/PRO21957	ENSG00000170417			Uniprot_MultiPass		Uniprot_Extracel_Domain			Surfy
Q6ZQN7	Solute carrier organic anion transporter family member 4C1 (OATP-H) (Organic anion transporter M1) (OATP-M1) (Solute carrier family 21 member 20)	SO4C1_HUMAN	SLCO4C1 OATP4C1 OATPX SLC21A20	ENSG00000173930			Uniprot_MultiPass	Uniprot_CellMemb	Uniprot_Extracel_Domain			Surfy	GO:0005886
Q6ZSJ9	Protein shisa-6	SHSA6_HUMAN	SHISA6	ENSG00000188803		Uniprot_SinglePass			Uniprot_Extracel_Domain			Surfy	GO:0005886
Q6ZUK4	Transmembrane protein 26	TMM26_HUMAN	TMEM26	ENSG00000196932			Uniprot_MultiPass					Surfy
Q7L0J3	Synaptic vesicle glycoprotein 2A	SV2A_HUMAN	SV2A KIAA0736 PSEC0174	ENSG00000159164			Uniprot_MultiPass		Uniprot_Extracel_Domain			Surfy	GO:0005886
Q7L0X0	TLR4 interactor with leucine rich repeats (Leucine-rich repeat-containing protein KIAA0644)	TRIL_HUMAN	TRIL KIAA0644	ENSG00000255690		Uniprot_SinglePass			Uniprot_Extracel_Domain			Surfy
Q7L1I2	Synaptic vesicle glycoprotein 2B	SV2B_HUMAN	SV2B KIAA0735	ENSG00000185518			Uniprot_MultiPass		Uniprot_Extracel_Domain			Surfy	GO:0005886
Q7LBE3	Solute carrier family 26 member 9 (Anion transporter/exchanger protein 9)	S26A9_HUMAN	SLC26A9	ENSG00000174502			Uniprot_MultiPass	Uniprot_CellMemb	Uniprot_Extracel_Domain	GO_CellSurf		Surfy	GO:0005886
Q7RTT9	Equilibrative nucleoside transporter 4 (hENT4) (Plasma membrane monoamine transporter) (Solute carrier family 29 member 4)	S29A4_HUMAN	SLC29A4 ENT4 PMAT PSEC0113	ENSG00000164638			Uniprot_MultiPass	Uniprot_CellMemb	Uniprot_Extracel_Domain			Surfy	GO:0005886
Q7RTX0	Taste receptor type 1 member 3 (Sweet taste receptor T1R3)	TS1R3_HUMAN	TAS1R3 T1R3 TR3	ENSG00000169962			Uniprot_MultiPass	Uniprot_CellMemb	Uniprot_Extracel_Domain			Surfy	GO:0005886
Q7RTX1	Taste receptor type 1 member 1 (G-protein coupled receptor 70)	TS1R1_HUMAN	TAS1R1 GPR70 T1R1 TR1 GM148	ENSG00000173662			Uniprot_MultiPass	Uniprot_CellMemb	Uniprot_Extracel_Domain			Surfy	GO:0005886
Q7Z2H8	Proton-coupled amino acid transporter 1 (Proton/amino acid transporter 1) (hPAT1) (Solute carrier family 36 member 1)	S36A1_HUMAN	SLC36A1 PAT1	ENSG00000123643			Uniprot_MultiPass	Uniprot_CellMemb	Uniprot_Extracel_Domain			Surfy	GO:0005886
Q7Z3Q1	Solute carrier family 46 member 3	S46A3_HUMAN	SLC46A3 FKSG16	ENSG00000139508			Uniprot_MultiPass		Uniprot_Extracel_Domain			Surfy
Q7Z402	Transmembrane channel-like protein 7	TMC7_HUMAN	TMC7	ENSG00000170537			Uniprot_MultiPass		Uniprot_Extracel_Domain			Surfy	GO:0005886
Q7Z5H5	Vomeronasal type-1 receptor 4 (G-protein coupled receptor GPCR27) (hGPCR27) (V1r-like receptor 4)	VN1R4_HUMAN	VN1R4 V1RL4	ENSG00000228567			Uniprot_MultiPass	Uniprot_CellMemb	Uniprot_Extracel_Domain			Surfy	GO:0005886
Q7Z5N4	Protein sidekick-1	SDK1_HUMAN	SDK1	ENSG00000146555		Uniprot_SinglePass		Uniprot_CellMemb	Uniprot_Extracel_Domain			Surfy	GO:0005886
Q7Z7D3	V-set domain-containing T-cell activation inhibitor 1 (B7 homolog 4) (B7-H4) (B7h.5) (Immune costimulatory protein B7-H4) (Protein B7S1) (T-cell costimulatory molecule B7x)	VTCN1_HUMAN	VTCN1 B7H4 UNQ659/PRO1291	ENSG00000134258		Uniprot_SinglePass		Uniprot_CellMemb	Uniprot_Extracel_Domain	GO_CellSurf	GO_ExternalSidePM	Surfy	GO:0005886
Q7Z7N9	Transmembrane protein 179B	T179B_HUMAN	TMEM179B	ENSG00000185475			Uniprot_MultiPass					Surfy	GO:0005886
Q86T26	Transmembrane protease serine 11B (EC 3.4.21.-) (Airway trypsin-like protease 5)	TM11B_HUMAN	TMPRSS11B HATL5	ENSG00000185873		Uniprot_SinglePass		Uniprot_CellMemb	Uniprot_Extracel_Domain			Surfy	GO:0005886
Q86TG1	Transmembrane protein 150A (Transmembrane protein 150)	T150A_HUMAN	TMEM150A TMEM150	ENSG00000168890			Uniprot_MultiPass	Uniprot_CellMemb	Uniprot_Extracel_Domain			Surfy	GO:0005886
Q86TL2	Store-operated calcium entry regulator STIMATE (STIM-activating enhancer encoded by TMEM110) (Transmembrane protein 110)	STIMA_HUMAN	STIMATE TMEM110	ENSG00000213533			Uniprot_MultiPass					Surfy
Q86UF1	Tetraspanin-33 (Tspan-33) (Penumbra) (hPen) (Proerythroblast new membrane)	TSN33_HUMAN	TSPAN33 PEN	ENSG00000158457			Uniprot_MultiPass	Uniprot_CellMemb	Uniprot_Extracel_Domain	GO_CellSurf		Surfy	GO:0005886
Q86UG4	Solute carrier organic anion transporter family member 6A1 (Cancer/testis antigen 48) (CT48) (Gonad-specific transporter) (GST) (Organic anion-transporting polypeptide 6A1) (Organic anion-transporting polypeptide I) (OATP-I) (Solute carrier family 21 member 19)	SO6A1_HUMAN	SLCO6A1 OATP6A1 SLC21A19	ENSG00000205359			Uniprot_MultiPass	Uniprot_CellMemb	Uniprot_Extracel_Domain			Surfy	GO:0005886
Q86V40	Metalloprotease TIKI1 (EC 3.4.-.-) (TRAB domain-containing protein 2A)	TIKI1_HUMAN	TRABD2A C2orf89 TIKI1	ENSG00000186854		Uniprot_SinglePass		Uniprot_CellMemb	Uniprot_Extracel_Domain			Surfy	GO:0005886
Q86VE9	Serine incorporator 5	SERC5_HUMAN	SERINC5 C5orf12	ENSG00000164300			Uniprot_MultiPass	Uniprot_CellMemb	Uniprot_Extracel_Domain			Surfy	GO:0005886
Q86VR7	V-set and immunoglobulin domain-containing protein 10-like (VSIG10-like protein)	VS10L_HUMAN	VSIG10L	ENSG00000186806		Uniprot_SinglePass			Uniprot_Extracel_Domain			Surfy
Q86VW1	Solute carrier family 22 member 16 (Carnitine transporter 2) (CT2) (Fly-like putative transporter 2) (FLIPT2) (Flipt 2) (Organic cation transporter OKB1) (Organic cation/carnitine transporter 6)	S22AG_HUMAN	SLC22A16 OCT6	ENSG00000004809			Uniprot_MultiPass	Uniprot_CellMemb				Surfy	GO:0005886
Q86W33	Transmembrane protein adipocyte-associated 1 (Integral membrane protein GPR175) (Transmembrane protein 227)	TPRA1_HUMAN	TPRA1 GPR175 TMEM227 PP6566	ENSG00000163870			Uniprot_MultiPass					Surfy
Q86WB7	Protein unc-93 homolog A (HmUnc-93A) (Unc-93A)	UN93A_HUMAN	UNC93A	ENSG00000112494			Uniprot_MultiPass	Uniprot_CellMemb				Surfy	GO:0005886
Q86XK7	V-set and immunoglobulin domain-containing protein 1 (Cell surface A33 antigen) (Glycoprotein A34)	VSIG1_HUMAN	VSIG1 GPA34	ENSG00000101842		Uniprot_SinglePass			Uniprot_Extracel_Domain			Surfy	GO:0005886
Q86XT9	Insulin-like growth factor-binding protein 3 receptor (IGFBP-3R) (Transmembrane protein 219)	TM219_HUMAN	TMEM219	ENSG00000149932		Uniprot_SinglePass		Uniprot_CellMemb	Uniprot_Extracel_Domain			Surfy	GO:0005886
Q86YD3	Transmembrane protein 25	TMM25_HUMAN	TMEM25 UNQ2531/PRO6030	ENSG00000149582		Uniprot_SinglePass		Uniprot_CellMemb	Uniprot_Extracel_Domain			Surfy	GO:0005886
Q8IU80	Transmembrane protease serine 6 (EC 3.4.21.-) (Matriptase-2)	TMPS6_HUMAN	TMPRSS6 UNQ354/PRO618	ENSG00000187045		Uniprot_SinglePass		Uniprot_CellMemb	Uniprot_Extracel_Domain			Surfy	GO:0005886
Q8IUH8	Signal peptide peptidase-like 2C (SPP-like 2C) (SPPL2c) (EC 3.4.23.-) (Intramembrane protease 5) (IMP-5)	SPP2C_HUMAN	SPPL2C IMP5	ENSG00000185294			Uniprot_MultiPass					Surfy
Q8IVJ1	Solute carrier family 41 member 1	S41A1_HUMAN	SLC41A1	ENSG00000133065			Uniprot_MultiPass	Uniprot_CellMemb				Surfy	GO:0005886
Q8IVM8	Solute carrier family 22 member 9 (Organic anion transporter 7)	S22A9_HUMAN	SLC22A9 hOAT4 OAT7 UST3	ENSG00000149742			Uniprot_MultiPass	Uniprot_CellMemb	Uniprot_Extracel_Domain			Surfy	GO:0005886
Q8IVW8	Protein spinster homolog 2	SPNS2_HUMAN	SPNS2	ENSG00000183018			Uniprot_MultiPass	Uniprot_CellMemb				Surfy
Q8IW00	V-set and transmembrane domain-containing protein 4 [Cleaved into: Peptide Lv]	VSTM4_HUMAN	VSTM4 C10orf72	ENSG00000165633		Uniprot_SinglePass		Uniprot_CellMemb	Uniprot_Extracel_Domain			Surfy	GO:0005886
Q8IW52	SLIT and NTRK-like protein 4	SLIK4_HUMAN	SLITRK4	ENSG00000179542		Uniprot_SinglePass		Uniprot_CellMemb	Uniprot_Extracel_Domain			Surfy	GO:0005886
Q8IWT1	Sodium channel subunit beta-4	SCN4B_HUMAN	SCN4B	ENSG00000177098		Uniprot_SinglePass		Uniprot_CellMemb	Uniprot_Extracel_Domain			Surfy	GO:0005886
Q8IY34	Solute carrier family 15 member 3 (Osteoclast transporter) (Peptide transporter 3) (Peptide/histidine transporter 2)	S15A3_HUMAN	SLC15A3 OCTP PHT2 PTR3	ENSG00000110446			Uniprot_MultiPass					Surfy
Q8IYR6	Tomoregulin-1 (TR-1) (H7365) (Transmembrane protein with EGF-like and one follistatin-like domain)	TEFF1_HUMAN	TMEFF1 C9orf2	ENSG00000241697		Uniprot_SinglePass		Uniprot_CellMemb	Uniprot_Extracel_Domain			Surfy	GO:0005886
Q8IZD6	Solute carrier family 22 member 15 (Fly-like putative transporter 1) (Flipt 1)	S22AF_HUMAN	SLC22A15 FLIPT1 UNQ9429/PRO34686	ENSG00000163393			Uniprot_MultiPass					Surfy
Q8IZJ1	Netrin receptor UNC5B (Protein unc-5 homolog 2) (Protein unc-5 homolog B) (p53-regulated receptor for death and life protein 1) (p53RDL1)	UNC5B_HUMAN	UNC5B P53RDL1 UNC5H2 UNQ1883/PRO4326	ENSG00000107731		Uniprot_SinglePass		Uniprot_CellMemb	Uniprot_Extracel_Domain			Surfy	GO:0005886
Q8N0Z9	V-set and immunoglobulin domain-containing protein 10	VSI10_HUMAN	VSIG10	ENSG00000176834		Uniprot_SinglePass			Uniprot_Extracel_Domain			Surfy
Q8N3T6	Transmembrane protein 132C	T132C_HUMAN	TMEM132C	ENSG00000181234		Uniprot_SinglePass			Uniprot_Extracel_Domain			Surfy
Q8N434	Putative transporter SVOPL (SV2-related protein-like) (SVOP-like protein)	SVOPL_HUMAN	SVOPL	ENSG00000157703			Uniprot_MultiPass					Surfy
Q8N695	Sodium-coupled monocarboxylate transporter 1 (Apical iodide transporter) (Electrogenic sodium monocarboxylate cotransporter) (Sodium iodide-related cotransporter) (Solute carrier family 5 member 8)	SC5A8_HUMAN	SLC5A8 AIT SMCT SMCT1	ENSG00000256870			Uniprot_MultiPass	Uniprot_CellMemb	Uniprot_Extracel_Domain			Surfy	GO:0005886
Q8N697	Solute carrier family 15 member 4 (Peptide transporter 4) (Peptide/histidine transporter 1) (hPHT1)	S15A4_HUMAN	SLC15A4 PHT1 PTR4 FP12591	ENSG00000139370			Uniprot_MultiPass					Surfy	GO:0005886
Q8N7C4	Transmembrane protein 217	TM217_HUMAN	TMEM217 C6orf128	ENSG00000172738			Uniprot_MultiPass					Surfy
Q8N7X8	SIGLEC family-like protein 1	SIGL1_HUMAN	SIGLECL1 C19orf75	ENSG00000179213		Uniprot_SinglePass						Surfy
Q8NBI5	Solute carrier family 43 member 3 (Protein FOAP-13)	S43A3_HUMAN	SLC43A3 PSEC0252	ENSG00000134802			Uniprot_MultiPass					Surfy
Q8NBJ9	SID1 transmembrane family member 2	SIDT2_HUMAN	SIDT2 CGI-40 PSEC0072 UNQ685/PRO1325	ENSG00000149577			Uniprot_MultiPass	Uniprot_CellMemb	Uniprot_Extracel_Domain			Surfy	GO:0005886
Q8NBL3	Transmembrane protein 178A	T178A_HUMAN	TMEM178A TMEM178 PSEC0131 UNQ5926/PRO19820	ENSG00000152154			Uniprot_MultiPass		Uniprot_Extracel_Domain			Surfy
Q8NBM4	Ubiquitin-associated domain-containing protein 2 (UBA domain-containing protein 2) (Phosphoglycerate dehydrogenase-like protein 1)	UBAC2_HUMAN	UBAC2 PHGDHL1 PSEC0110	ENSG00000134882			Uniprot_MultiPass		Uniprot_Extracel_Domain			Surfy
Q8NBN3	Transmembrane protein 87A	TM87A_HUMAN	TMEM87A PSEC0094	ENSG00000103978			Uniprot_MultiPass					Surfy
Q8NBT3	Transmembrane protein 145	TM145_HUMAN	TMEM145	ENSG00000167619			Uniprot_MultiPass					Surfy
Q8NBW4	Sodium-coupled neutral amino acid transporter 9 (Solute carrier family 38 member 9) (Up-regulated in lung cancer 11)	S38A9_HUMAN	SLC38A9 URLC11	ENSG00000177058			Uniprot_MultiPass					Surfy
Q8NCC5	Sugar phosphate exchanger 3 (Solute carrier family 37 member 3)	SPX3_HUMAN	SLC37A3 SPX3	ENSG00000157800			Uniprot_MultiPass					Surfy
Q8NCL8	Transmembrane protein 116	TM116_HUMAN	TMEM116	ENSG00000198270			Uniprot_MultiPass					Surfy
Q8NDX2	Vesicular glutamate transporter 3 (VGluT3) (Solute carrier family 17 member 8)	VGLU3_HUMAN	SLC17A8 VGLUT3	ENSG00000179520			Uniprot_MultiPass					Surfy
Q8NE00	Transmembrane protein 104	TM104_HUMAN	TMEM104	ENSG00000109066			Uniprot_MultiPass		Uniprot_Extracel_Domain			Surfy
Q8NFY4	Semaphorin-6D	SEM6D_HUMAN	SEMA6D KIAA1479	ENSG00000137872		Uniprot_SinglePass		Uniprot_CellMemb	Uniprot_Extracel_Domain			Surfy	GO:0005886
Q8NFZ6	Vomeronasal type-1 receptor 2 (G-protein coupled receptor GPCR25) (hGPCR25) (V1r-like receptor 2)	VN1R2_HUMAN	VN1R2 V1RL2	ENSG00000196131			Uniprot_MultiPass	Uniprot_CellMemb	Uniprot_Extracel_Domain			Surfy	GO:0005886
Q8NG11	Tetraspanin-14 (Tspan-14) (DC-TM4F2) (Transmembrane 4 superfamily member 14)	TSN14_HUMAN	TSPAN14 TM4SF14	ENSG00000108219			Uniprot_MultiPass	Uniprot_CellMemb	Uniprot_Extracel_Domain	GO_CellSurf		Surfy	GO:0005886
Q8TB96	T-cell immunomodulatory protein (Protein TIP) (Integrin-alpha FG-GAP repeat-containing protein 1) (Linkin)	TIP_HUMAN	ITFG1 LNKN-1 TIP CDA08	ENSG00000129636		Uniprot_SinglePass						Surfy
Q8TBB6	Probable cationic amino acid transporter (Solute carrier family 7 member 14)	S7A14_HUMAN	SLC7A14 KIAA1613	ENSG00000013293			Uniprot_MultiPass					Surfy
Q8TBG9	Synaptoporin	SYNPR_HUMAN	SYNPR	ENSG00000163630			Uniprot_MultiPass					Surfy
Q8TCC7	Solute carrier family 22 member 8 (Organic anion transporter 3) (hOAT3)	S22A8_HUMAN	SLC22A8 OAT3	ENSG00000149452			Uniprot_MultiPass	Uniprot_CellMemb	Uniprot_Extracel_Domain			Surfy	GO:0005886
Q8TCJ2	Dolichyl-diphosphooligosaccharide--protein glycosyltransferase subunit STT3B (Oligosaccharyl transferase subunit STT3B) (STT3-B) (EC 2.4.99.18) (Source of immunodominant MHC-associated peptides homolog)	STT3B_HUMAN	STT3B SIMP	ENSG00000163527			Uniprot_MultiPass					Surfy
Q8TCT7	Signal peptide peptidase-like 2B (SPP-like 2B) (SPPL2b) (EC 3.4.23.-) (Intramembrane protease 4) (IMP-4) (Presenilin homologous protein 4) (PSH4) (Presenilin-like protein 1)	SPP2B_HUMAN	SPPL2B IMP4 KIAA1532 PSL1	ENSG00000005206			Uniprot_MultiPass	Uniprot_CellMemb				Surfy
Q8TCT8	Signal peptide peptidase-like 2A (SPP-like 2A) (SPPL2a) (EC 3.4.23.-) (Intramembrane protease 3) (IMP-3) (Presenilin-like protein 2)	SPP2A_HUMAN	SPPL2A IMP3 PSL2 PSEC0147	ENSG00000138600			Uniprot_MultiPass					Surfy	GO:0005886
Q8TCW7	Zona pellucida-like domain-containing protein 1 (ZP domain-containing protein 1) (Cupulin) [Cleaved into: Zona pellucida-like domain-containing protein 1, secreted form]	ZPLD1_HUMAN	ZPLD1	ENSG00000170044		Uniprot_SinglePass			Uniprot_Extracel_Domain	GO_CellSurf		Surfy
Q8TDM5	Sperm acrosome membrane-associated protein 4 (Sperm acrosomal membrane-associated protein 14)	SACA4_HUMAN	SPACA4 SAMP14 UNQ3046/PRO9862	ENSG00000177202	Uniprot_GPI			Uniprot_CellMemb				Surfy	GO:0005886
Q8TE23	Taste receptor type 1 member 2 (G-protein coupled receptor 71) (Sweet taste receptor T1R2)	TS1R2_HUMAN	TAS1R2 GPR71 T1R2 TR2	ENSG00000179002			Uniprot_MultiPass	Uniprot_CellMemb	Uniprot_Extracel_Domain			Surfy	GO:0005886
Q8WTV0	Scavenger receptor class B member 1 (SRB1) (CD36 and LIMPII analogous 1) (CLA-1) (CD36 antigen-like 1) (Collagen type I receptor, thrombospondin receptor-like 1) (SR-BI) (CD antigen CD36)	SCRB1_HUMAN	SCARB1 CD36L1 CLA1	ENSG00000073060			Uniprot_MultiPass	Uniprot_CellMemb	Uniprot_Extracel_Domain	GO_CellSurf		Surfy	GO:0005886
Q8WUG5	Solute carrier family 22 member 17 (24p3 receptor) (24p3R) (Brain-type organic cation transporter) (Lipocalin-2 receptor) (Neutrophil gelatinase-associated lipocalin receptor) (NgalR)	S22AH_HUMAN	SLC22A17 BOCT BOIT	ENSG00000092096			Uniprot_MultiPass	Uniprot_CellMemb				Surfy	GO:0005886
Q8WUX1	Sodium-coupled neutral amino acid transporter 5 (Solute carrier family 38 member 5) (System N transporter 2)	S38A5_HUMAN	SLC38A5 JM24 SN2 SNAT5 PP7194	ENSG00000017483			Uniprot_MultiPass	Uniprot_CellMemb	Uniprot_Extracel_Domain			Surfy	GO:0005886
Q8WV15	Transmembrane protein 255B (Protein FAM70B)	T255B_HUMAN	TMEM255B FAM70B	ENSG00000184497			Uniprot_MultiPass					Surfy
Q8WVE6	Transmembrane protein 171	TM171_HUMAN	TMEM171	ENSG00000157111			Uniprot_MultiPass					Surfy
Q8WVN6	Secreted and transmembrane protein 1 (Protein K-12)	SCTM1_HUMAN	SECTM1 K12	ENSG00000141574		Uniprot_SinglePass		Uniprot_CellMemb	Uniprot_Extracel_Domain			Surfy	GO:0005886
Q8WWF5	E3 ubiquitin-protein ligase ZNRF4 (EC 2.3.2.27) (Nixin) (RING finger protein 204) (RING-type E3 ubiquitin transferase ZNRF4) (Zinc/RING finger protein 4)	ZNRF4_HUMAN	ZNRF4 RNF204	ENSG00000105428		Uniprot_SinglePass						Surfy
Q8WWQ8	Stabilin-2 (FAS1 EGF-like and X-link domain-containing adhesion molecule 2) (Fasciclin, EGF-like, laminin-type EGF-like and link domain-containing scavenger receptor 2) (FEEL-2) (Hyaluronan receptor for endocytosis) [Cleaved into: 190 kDa form stabilin-2 (190 kDa hyaluronan receptor for endocytosis)]	STAB2_HUMAN	STAB2 FEEL2 FELL FEX2 HARE	ENSG00000136011		Uniprot_SinglePass		Uniprot_CellMemb	Uniprot_Extracel_Domain	GO_CellSurf	GO_ExternalSidePM	Surfy	GO:0005886
Q8WWT9	Solute carrier family 13 member 3 (Na(+)/dicarboxylate cotransporter 3) (NaDC-3) (hNaDC3) (Sodium-dependent high-affinity dicarboxylate transporter 2)	S13A3_HUMAN	SLC13A3 NADC3 SDCT2	ENSG00000158296			Uniprot_MultiPass	Uniprot_CellMemb	Uniprot_Extracel_Domain			Surfy	GO:0005886
Q8WWX8	Sodium/myo-inositol cotransporter 2 (Na(+)/myo-inositol cotransporter 2) (Sodium-dependent glucose cotransporter) (Sodium/glucose cotransporter KST1) (Sodium/myo-inositol transporter 2) (SMIT2) (Solute carrier family 5 member 11)	SC5AB_HUMAN	SLC5A11 KST1 SLGTX SMIT2	ENSG00000158865			Uniprot_MultiPass		Uniprot_Extracel_Domain			Surfy	GO:0005886
Q8WY21	VPS10 domain-containing receptor SorCS1 (hSorCS)	SORC1_HUMAN	SORCS1 SORCS	ENSG00000108018		Uniprot_SinglePass						Surfy
Q8WZ71	Transmembrane protein 158 (40 kDa BINP-binding protein) (p40BBP) (Ras-induced senescence protein 1)	TM158_HUMAN	TMEM158 HBBP RIS1	ENSG00000249992			Uniprot_MultiPass					Surfy
Q92536	Y+L amino acid transporter 2 (Cationic amino acid transporter, y+ system) (Solute carrier family 7 member 6) (y(+)L-type amino acid transporter 2) (Y+LAT2) (y+LAT-2)	YLAT2_HUMAN	SLC7A6 KIAA0245	ENSG00000103064			Uniprot_MultiPass	Uniprot_CellMemb	Uniprot_Extracel_Domain			Surfy	GO:0005886
Q92537	Sushi domain-containing protein 6 (Drug-activated gene overexpressed protein)	SUSD6_HUMAN	SUSD6 DRAGO KIAA0247	ENSG00000100647		Uniprot_SinglePass			Uniprot_Extracel_Domain			Surfy
Q92544	Transmembrane 9 superfamily member 4 (Tumor cannibalism associated protein 1)	TM9S4_HUMAN	TM9SF4 KIAA0255 TUCAP1	ENSG00000101337			Uniprot_MultiPass		Uniprot_Extracel_Domain			Surfy
Q92581	Sodium/hydrogen exchanger 6 (Na(+)/H(+) exchanger 6) (NHE-6) (Solute carrier family 9 member 6)	SL9A6_HUMAN	SLC9A6 KIAA0267 NHE6	ENSG00000198689			Uniprot_MultiPass					Surfy	GO:0005886
Q92629	Delta-sarcoglycan (Delta-SG) (35 kDa dystrophin-associated glycoprotein) (35DAG)	SGCD_HUMAN	SGCD	ENSG00000170624		Uniprot_SinglePass		Uniprot_CellMemb	Uniprot_Extracel_Domain			Surfy	GO:0005886
Q92673	Sortilin-related receptor (Low-density lipoprotein receptor relative with 11 ligand-binding repeats) (LDLR relative with 11 ligand-binding repeats) (LR11) (SorLA-1) (Sorting protein-related receptor containing LDLR class A repeats) (SorLA)	SORL_HUMAN	SORL1 C11orf32	ENSG00000137642		Uniprot_SinglePass		Uniprot_CellMemb		GO_CellSurf		Surfy	GO:0005886
Q92854	Semaphorin-4D (A8) (BB18) (GR3) (CD antigen CD100)	SEM4D_HUMAN	SEMA4D C9orf164 CD100 SEMAJ	ENSG00000187764		Uniprot_SinglePass		Uniprot_CellMemb	Uniprot_Extracel_Domain			Surfy	GO:0005886
Q92911	Sodium/iodide cotransporter (Na(+)/I(-) cotransporter) (Sodium-iodide symporter) (Na(+)/I(-) symporter) (Solute carrier family 5 member 5)	SC5A5_HUMAN	SLC5A5 NIS	ENSG00000105641			Uniprot_MultiPass		Uniprot_Extracel_Domain			Surfy	GO:0005886
Q92956	Tumor necrosis factor receptor superfamily member 14 (Herpes virus entry mediator A) (Herpesvirus entry mediator A) (HveA) (Tumor necrosis factor receptor-like 2) (TR2) (CD antigen CD270)	TNR14_HUMAN	TNFRSF14 HVEA HVEM UNQ329/PRO509	ENSG00000157873		Uniprot_SinglePass		Uniprot_CellMemb	Uniprot_Extracel_Domain	GO_CellSurf	GO_ExternalSidePM	Surfy	GO:0005886
Q92959	Solute carrier organic anion transporter family member 2A1 (Prostaglandin transporter) (PGT) (Solute carrier family 21 member 2)	SO2A1_HUMAN	SLCO2A1 OATP2A1 SLC21A2	ENSG00000174640			Uniprot_MultiPass	Uniprot_CellMemb	Uniprot_Extracel_Domain			Surfy	GO:0005886
Q93038	Tumor necrosis factor receptor superfamily member 25 (Apo-3) (Apoptosis-inducing receptor AIR) (Apoptosis-mediating receptor DR3) (Apoptosis-mediating receptor TRAMP) (Death receptor 3) (Lymphocyte-associated receptor of death) (LARD) (Protein WSL) (Protein WSL-1)	TNR25_HUMAN	TNFRSF25 APO3 DDR3 DR3 TNFRSF12 WSL WSL1 UNQ455/PRO779	ENSG00000215788		Uniprot_SinglePass		Uniprot_CellMemb	Uniprot_Extracel_Domain			Surfy	GO:0005886
Q969I6	Sodium-coupled neutral amino acid transporter 4 (Amino acid transporter A3) (Na(+)-coupled neutral amino acid transporter 4) (Solute carrier family 38 member 4) (System A amino acid transporter 3) (System N amino acid transporter 3)	S38A4_HUMAN	SLC38A4 ATA3 NAT3 SNAT4	ENSG00000139209			Uniprot_MultiPass	Uniprot_CellMemb	Uniprot_Extracel_Domain			Surfy	GO:0005886
Q969N4	Trace amine-associated receptor 8 (TaR-8) (Trace amine receptor 8) (G-protein coupled receptor 102) (Trace amine receptor 5) (TaR-5)	TAAR8_HUMAN	TAAR8 GPR102 TA5 TAR5 TRAR5	ENSG00000146385			Uniprot_MultiPass	Uniprot_CellMemb	Uniprot_Extracel_Domain			Surfy	GO:0005886
Q969Z4	Tumor necrosis factor receptor superfamily member 19L (Receptor expressed in lymphoid tissues)	TR19L_HUMAN	RELT TNFRSF19L	ENSG00000054967		Uniprot_SinglePass		Uniprot_CellMemb	Uniprot_Extracel_Domain			Surfy	GO:0005886
Q96A25	Transmembrane protein 106A	T106A_HUMAN	TMEM106A	ENSG00000184988		Uniprot_SinglePass		Uniprot_CellMemb				Surfy
Q96A28	SLAM family member 9 (CD2 family member 10) (CD2F-10) (CD84 homolog 1) (CD84-H1)	SLAF9_HUMAN	SLAMF9 CD2F10 UNQ1938/PRO4421	ENSG00000162723		Uniprot_SinglePass			Uniprot_Extracel_Domain			Surfy
Q96BD0	Solute carrier organic anion transporter family member 4A1 (OATP4A1) (Colon organic anion transporter) (Organic anion transporter polypeptide-related protein 1) (OATP-RP1) (OATPRP1) (POAT) (Organic anion-transporting polypeptide E) (OATP-E) (Sodium-independent organic anion transporter E) (Solute carrier family 21 member 12)	SO4A1_HUMAN	SLCO4A1 OATP1 OATP4A1 OATPE SLC21A12	ENSG00000101187			Uniprot_MultiPass	Uniprot_CellMemb	Uniprot_Extracel_Domain			Surfy	GO:0005886
Q96BF3	Transmembrane and immunoglobulin domain-containing protein 2 (CD28 homolog) (Immunoglobulin and proline-rich receptor 1) (IGPR-1)	TMIG2_HUMAN	TMIGD2 CD28H IGPR1 UNQ3059/PRO9879	ENSG00000167664		Uniprot_SinglePass		Uniprot_CellMemb	Uniprot_Extracel_Domain			Surfy	GO:0005886
Q96CE8	Transmembrane 4 L6 family member 18	T4S18_HUMAN	TM4SF18	ENSG00000163762			Uniprot_MultiPass		Uniprot_Extracel_Domain			Surfy
Q96DD7	Protein shisa-4 (Transmembrane protein 58)	SHSA4_HUMAN	SHISA4 C1orf40 TMEM58 UNQ583/PRO1153	ENSG00000198892		Uniprot_SinglePass			Uniprot_Extracel_Domain			Surfy
Q96DU3	SLAM family member 6 (Activating NK receptor) (NK-T-B-antigen) (NTB-A) (CD antigen CD352)	SLAF6_HUMAN	SLAMF6 KALI UNQ6123/PRO20080	ENSG00000162739		Uniprot_SinglePass		Uniprot_CellMemb	Uniprot_Extracel_Domain			Surfy	GO:0005886
Q96FL8	Multidrug and toxin extrusion protein 1 (MATE-1) (hMATE-1) (Solute carrier family 47 member 1)	S47A1_HUMAN	SLC47A1 MATE1	ENSG00000142494			Uniprot_MultiPass	Uniprot_CellMemb	Uniprot_Extracel_Domain			Surfy	GO:0005886
Q96FV3	Tetraspanin-17 (Tspan-17) (F-box only protein 23) (Tetraspan protein SB134) (Transmembrane 4 superfamily member 17)	TSN17_HUMAN	TSPAN17 FBXO23 TM4SF17	ENSG00000048140			Uniprot_MultiPass		Uniprot_Extracel_Domain			Surfy	GO:0005886
Q96GP6	Scavenger receptor class F member 2 (SRECRP-1) (Scavenger receptor expressed by endothelial cells 2 protein) (SREC-II)	SREC2_HUMAN	SCARF2 SREC2 SREPCR	ENSG00000244486		Uniprot_SinglePass			Uniprot_Extracel_Domain			Surfy
Q96GX1	Tectonic-2	TECT2_HUMAN	TCTN2 C12orf38 TECT2	ENSG00000168778		Uniprot_SinglePass			Uniprot_Extracel_Domain			Surfy	GO:0005886
Q96GZ6	Solute carrier family 41 member 3	S41A3_HUMAN	SLC41A3	ENSG00000114544			Uniprot_MultiPass	Uniprot_CellMemb				Surfy	GO:0005886
Q96H15	T-cell immunoglobulin and mucin domain-containing protein 4 (TIMD-4) (T-cell immunoglobulin mucin receptor 4) (TIM-4) (T-cell membrane protein 4)	TIMD4_HUMAN	TIMD4 TIM4	ENSG00000145850		Uniprot_SinglePass			Uniprot_Extracel_Domain			Surfy
Q96IQ7	V-set and immunoglobulin domain-containing protein 2 (Cortical thymocyte-like protein) (CT-like protein)	VSIG2_HUMAN	VSIG2 CTH CTXL UNQ2770/PRO7154	ENSG00000019102		Uniprot_SinglePass			Uniprot_Extracel_Domain			Surfy	GO:0005886
Q96J42	Thioredoxin domain-containing protein 15	TXD15_HUMAN	TXNDC15 C5orf14 UNQ335/PRO534	ENSG00000113621		Uniprot_SinglePass		Uniprot_CellMemb	Uniprot_Extracel_Domain			Surfy
Q96JJ7	Protein disulfide-isomerase TMX3 (EC 5.3.4.1) (Thioredoxin domain-containing protein 10) (Thioredoxin-related transmembrane protein 3)	TMX3_HUMAN	TMX3 KIAA1830 TXNDC10	ENSG00000166479		Uniprot_SinglePass				GO_CellSurf		Surfy	GO:0005886
Q96JW4	Solute carrier family 41 member 2	S41A2_HUMAN	SLC41A2	ENSG00000136052			Uniprot_MultiPass	Uniprot_CellMemb	Uniprot_Extracel_Domain			Surfy	GO:0005886
Q96K49	Transmembrane protein 87B	TM87B_HUMAN	TMEM87B	ENSG00000153214			Uniprot_MultiPass					Surfy
Q96L08	Sushi domain-containing protein 3	SUSD3_HUMAN	SUSD3 UNQ9387/PRO34275	ENSG00000157303		Uniprot_SinglePass		Uniprot_CellMemb	Uniprot_Extracel_Domain			Surfy	GO:0005886
Q96LC7	Sialic acid-binding Ig-like lectin 10 (Siglec-10) (Siglec-like protein 2)	SIG10_HUMAN	SIGLEC10 SLG2 UNQ477/PRO940	ENSG00000142512		Uniprot_SinglePass		Uniprot_CellMemb	Uniprot_Extracel_Domain			Surfy	GO:0005886
Q96LD1	Zeta-sarcoglycan (Zeta-SG) (ZSG1)	SGCZ_HUMAN	SGCZ	ENSG00000185053		Uniprot_SinglePass		Uniprot_CellMemb	Uniprot_Extracel_Domain			Surfy	GO:0005886
Q96N87	Inactive sodium-dependent neutral amino acid transporter B(0)AT3 (Sodium- and chloride-dependent transporter XTRP2) (Solute carrier family 6 member 18) (System B(0) neutral amino acid transporter AT3)	S6A18_HUMAN	SLC6A18 XTRP2	ENSG00000164363			Uniprot_MultiPass		Uniprot_Extracel_Domain			Surfy	GO:0005886
Q96PL2	Beta-tectorin	TECTB_HUMAN	TECTB	ENSG00000119913	Uniprot_GPI			Uniprot_CellMemb		GO_CellSurf		Surfy	GO:0005886
Q96PQ0	VPS10 domain-containing receptor SorCS2 [Cleaved into: SorCS2 122 kDa chain; SorCS2 104 kDa chain; SorCS2 18 kDa chain]	SORC2_HUMAN	SORCS2 KIAA1329	ENSG00000184985		Uniprot_SinglePass		Uniprot_CellMemb	Uniprot_Extracel_Domain			Surfy
Q96PQ1	Sialic acid-binding Ig-like lectin 12 (Siglec-12) (Sialic acid-binding Ig-like lectin-like 1) (Siglec-L1)	SIG12_HUMAN	SIGLEC12 SIGLECL1 SLG UNQ9215/PRO34042	ENSG00000254521		Uniprot_SinglePass			Uniprot_Extracel_Domain			Surfy
Q96PX8	SLIT and NTRK-like protein 1 (Leucine-rich repeat-containing protein 12)	SLIK1_HUMAN	SLITRK1 KIAA1910 LRRC12 UNQ233/PRO266	ENSG00000178235		Uniprot_SinglePass			Uniprot_Extracel_Domain			Surfy	GO:0005886
Q96QD8	Sodium-coupled neutral amino acid transporter 2 (Amino acid transporter A2) (Protein 40-9-1) (Solute carrier family 38 member 2) (System A amino acid transporter 2) (System A transporter 1) (System N amino acid transporter 2)	S38A2_HUMAN	SLC38A2 ATA2 KIAA1382 SAT2 SNAT2	ENSG00000134294			Uniprot_MultiPass	Uniprot_CellMemb	Uniprot_Extracel_Domain			Surfy	GO:0005886
Q96RI8	Trace amine-associated receptor 6 (TaR-6) (Trace amine receptor 6) (Trace amine receptor 4) (TaR-4)	TAAR6_HUMAN	TAAR6 TA4 TAR4 TRAR4	ENSG00000146383			Uniprot_MultiPass	Uniprot_CellMemb	Uniprot_Extracel_Domain			Surfy	GO:0005886
Q96RI9	Trace amine-associated receptor 9 (TaR-9) (Trace amine receptor 9) (Trace amine receptor 3) (TaR-3)	TAAR9_HUMAN	TAAR9 TA3 TAR3 TRAR3	ENSG00000237110			Uniprot_MultiPass	Uniprot_CellMemb	Uniprot_Extracel_Domain			Surfy
Q96RJ0	Trace amine-associated receptor 1 (TaR-1) (Trace amine receptor 1)	TAAR1_HUMAN	TAAR1 TA1 TAR1 TRAR1	ENSG00000146399			Uniprot_MultiPass	Uniprot_CellMemb	Uniprot_Extracel_Domain			Surfy	GO:0005886
Q96RL6	Sialic acid-binding Ig-like lectin 11 (Sialic acid-binding lectin 11) (Siglec-11)	SIG11_HUMAN	SIGLEC11 UNQ9222/PRO28718	ENSG00000161640		Uniprot_SinglePass			Uniprot_Extracel_Domain			Surfy
Q96RN1	Testis anion transporter 1 (Anion exchange transporter) (Solute carrier family 26 member 8)	S26A8_HUMAN	SLC26A8 TAT1	ENSG00000112053			Uniprot_MultiPass		Uniprot_Extracel_Domain			Surfy	GO:0005886
Q96S37	Solute carrier family 22 member 12 (Organic anion transporter 4-like protein) (Renal-specific transporter) (RST) (Urate anion exchanger 1)	S22AC_HUMAN	SLC22A12 OATL4 URAT1 UNQ6453/PRO34004	ENSG00000197891			Uniprot_MultiPass	Uniprot_CellMemb				Surfy	GO:0005886
Q96SA4	Serine incorporator 2 (Tumor differentially expressed protein 2-like)	SERC2_HUMAN	SERINC2 TDE2L FKSG84 UNQ263/PRO300	ENSG00000168528			Uniprot_MultiPass					Surfy
Q96SJ8	Tetraspanin-18 (Tspan-18)	TSN18_HUMAN	TSPAN18 UNQ3042/PRO9858	ENSG00000157570			Uniprot_MultiPass		Uniprot_Extracel_Domain			Surfy	GO:0005886
Q96T83	Sodium/hydrogen exchanger 7 (Na(+)/H(+) exchanger 7) (NHE-7) (Solute carrier family 9 member 7)	SL9A7_HUMAN	SLC9A7 NHE7	ENSG00000065923			Uniprot_MultiPass	Uniprot_CellMemb				Surfy	GO:0005886
Q99250	Sodium channel protein type 2 subunit alpha (HBSC II) (Sodium channel protein brain II subunit alpha) (Sodium channel protein type II subunit alpha) (Voltage-gated sodium channel subunit alpha Nav1.2)	SCN2A_HUMAN	SCN2A NAC2 SCN2A1 SCN2A2	ENSG00000136531			Uniprot_MultiPass	Uniprot_CellMemb	Uniprot_Extracel_Domain			Surfy	GO:0005886
Q99500	Sphingosine 1-phosphate receptor 3 (S1P receptor 3) (S1P3) (Endothelial differentiation G-protein coupled receptor 3) (Sphingosine 1-phosphate receptor Edg-3) (S1P receptor Edg-3)	S1PR3_HUMAN	S1PR3 EDG3	ENSG00000213694			Uniprot_MultiPass	Uniprot_CellMemb	Uniprot_Extracel_Domain			Surfy	GO:0005886
Q99523	Sortilin (100 kDa NT receptor) (Glycoprotein 95) (Gp95) (Neurotensin receptor 3) (NT3) (NTR3)	SORT_HUMAN	SORT1	ENSG00000134243		Uniprot_SinglePass		Uniprot_CellMemb	Uniprot_Extracel_Domain	GO_CellSurf		Surfy	GO:0005886
Q99805	Transmembrane 9 superfamily member 2 (p76)	TM9S2_HUMAN	TM9SF2	ENSG00000125304			Uniprot_MultiPass					Surfy	GO:0005886
Q99808	Equilibrative nucleoside transporter 1 (Equilibrative nitrobenzylmercaptopurine riboside-sensitive nucleoside transporter) (Equilibrative NBMPR-sensitive nucleoside transporter) (Nucleoside transporter, es-type) (Solute carrier family 29 member 1)	S29A1_HUMAN	SLC29A1 ENT1	ENSG00000112759			Uniprot_MultiPass	Uniprot_CellMemb	Uniprot_Extracel_Domain			Surfy	GO:0005886
Q99835	Smoothened homolog (SMO) (Protein Gx)	SMO_HUMAN	SMO SMOH	ENSG00000128602			Uniprot_MultiPass		Uniprot_Extracel_Domain			Surfy	GO:0005886
Q99884	Sodium-dependent proline transporter (Solute carrier family 6 member 7)	SC6A7_HUMAN	SLC6A7 PROT	ENSG00000011083			Uniprot_MultiPass		Uniprot_Extracel_Domain			Surfy	GO:0005886
Q9BS91	Probable UDP-sugar transporter protein SLC35A5 (Solute carrier family 35 member A5)	S35A5_HUMAN	SLC35A5 UNQ164/PRO190	ENSG00000138459			Uniprot_MultiPass					Surfy
Q9BSA4	Protein tweety homolog 2 (hTTY2)	TTYH2_HUMAN	TTYH2 C17orf29	ENSG00000141540			Uniprot_MultiPass	Uniprot_CellMemb	Uniprot_Extracel_Domain			Surfy	GO:0005886
Q9BSN7	Transmembrane protein 204 (Claudin-like protein 24)	TM204_HUMAN	TMEM204 C16orf30 CLP24 UNQ6509/PRO21434	ENSG00000131634			Uniprot_MultiPass	Uniprot_CellMemb	Uniprot_Extracel_Domain			Surfy	GO:0005886
Q9BT76	Uroplakin-3b (UP3b) (Uroplakin IIIb) (UPIIIb) (p35)	UPK3B_HUMAN	UPK3B	ENSG00000243566		Uniprot_SinglePass		Uniprot_CellMemb				Surfy	GO:0005886
Q9BXA5	Succinate receptor 1 (G-protein coupled receptor 91) (P2Y purinoceptor 1-like)	SUCR1_HUMAN	SUCNR1 GPR91	ENSG00000198829			Uniprot_MultiPass	Uniprot_CellMemb	Uniprot_Extracel_Domain			Surfy	GO:0005886
Q9BXE9	Vomeronasal type-1 receptor 3 (V1r-like receptor 3)	VN1R3_HUMAN	VN1R3 V1RL3 FKSG46				Uniprot_MultiPass	Uniprot_CellMemb	Uniprot_Extracel_Domain			Surfy
Q9BXP2	Solute carrier family 12 member 9 (Cation-chloride cotransporter 6) (hCCC6) (Cation-chloride cotransporter-interacting protein 1) (CCC-interacting protein 1) (hCIP1) (Potassium-chloride transporter 9) (WO3.3)	S12A9_HUMAN	SLC12A9 CCC6 CIP1	ENSG00000146828			Uniprot_MultiPass	Uniprot_CellMemb	Uniprot_Extracel_Domain			Surfy	GO:0005886
Q9BXR5	Toll-like receptor 10 (EC 3.2.2.6) (CD antigen CD290)	TLR10_HUMAN	TLR10 UNQ315/PRO358	ENSG00000174123		Uniprot_SinglePass			Uniprot_Extracel_Domain			Surfy	GO:0005886
Q9BXS9	Solute carrier family 26 member 6 (Anion exchange transporter) (Pendrin-like protein 1) (Pendrin-L1)	S26A6_HUMAN	SLC26A6	ENSG00000225697			Uniprot_MultiPass	Uniprot_CellMemb	Uniprot_Extracel_Domain			Surfy	GO:0005886
Q9BY07	Electrogenic sodium bicarbonate cotransporter 4 (NBCe2) (Solute carrier family 4 member 5)	S4A5_HUMAN	SLC4A5 NBC4	ENSG00000188687			Uniprot_MultiPass	Uniprot_CellMemb	Uniprot_Extracel_Domain			Surfy	GO:0005886
Q9BY10	Thymic stromal cotransporter homolog (Solute carrier family 46 member 2)	TSCOT_HUMAN	SLC46A2 TSCOT	ENSG00000119457			Uniprot_MultiPass	Uniprot_CellMemb	Uniprot_Extracel_Domain	GO_CellSurf		Surfy	GO:0005886
Q9BY14	Testis-expressed protein 101 (Cell surface receptor NYD-SP8) (Scleroderma-associated autoantigen) (Spermatogenesis-related gene protein)	TX101_HUMAN	TEX101 SGRG UNQ867/PRO1884	ENSG00000131126	Uniprot_GPI			Uniprot_CellMemb				Surfy	GO:0005886
Q9BYE2	Transmembrane protease serine 13 (EC 3.4.21.-) (Membrane-type mosaic serine protease) (Mosaic serine protease)	TMPSD_HUMAN	TMPRSS13 MSP TMPRSS11	ENSG00000137747		Uniprot_SinglePass			Uniprot_Extracel_Domain			Surfy
Q9BYT1	Solute carrier family 17 member 9	S17A9_HUMAN	SLC17A9 C20orf59	ENSG00000101194			Uniprot_MultiPass					Surfy
Q9BZD2	Equilibrative nucleoside transporter 3 (hENT3) (Solute carrier family 29 member 3)	S29A3_HUMAN	SLC29A3 ENT3 UNQ717/PRO1380	ENSG00000198246			Uniprot_MultiPass		Uniprot_Extracel_Domain			Surfy
Q9BZM4	UL16-binding protein 3 (ALCAN-gamma) (NKG2D ligand 3) (N2DL-3) (NKG2DL3) (Retinoic acid early transcript 1N)	ULBP3_HUMAN	ULBP3 N2DL3 RAET1N	ENSG00000131019	Uniprot_GPI			Uniprot_CellMemb		GO_CellSurf	GO_ExternalSidePM	Surfy	GO:0005886
Q9BZM5	UL16-binding protein 2 (ALCAN-alpha) (NKG2D ligand 2) (N2DL-2) (NKG2DL2) (Retinoic acid early transcript 1H)	ULBP2_HUMAN	ULBP2 N2DL2 RAET1H UNQ463/PRO791	ENSG00000131015	Uniprot_GPI			Uniprot_CellMemb		GO_CellSurf	GO_ExternalSidePM	Surfy	GO:0005886
Q9BZM6	UL16-binding protein 1 (ALCAN-beta) (NKG2D ligand 1) (N2DL-1) (NKG2DL1) (Retinoic acid early transcript 1I)	ULBP1_HUMAN	ULBP1 N2DL1 RAET1I	ENSG00000111981	Uniprot_GPI			Uniprot_CellMemb		GO_CellSurf	GO_ExternalSidePM	Surfy	GO:0005886
Q9BZV2	Thiamine transporter 2 (ThTr-2) (ThTr2) (Solute carrier family 19 member 3)	S19A3_HUMAN	SLC19A3	ENSG00000135917			Uniprot_MultiPass		Uniprot_Extracel_Domain			Surfy	GO:0005886
Q9BZW2	Solute carrier family 13 member 1 (Renal sodium/sulfate cotransporter) (Na(+)/sulfate cotransporter) (hNaSi-1)	S13A1_HUMAN	SLC13A1 NAS1 NASI1	ENSG00000081800			Uniprot_MultiPass					Surfy	GO:0005886
Q9BZZ2	Sialoadhesin (Sialic acid-binding Ig-like lectin 1) (Siglec-1) (CD antigen CD169)	SN_HUMAN	SIGLEC1 SN	ENSG00000088827		Uniprot_SinglePass		Uniprot_CellMemb	Uniprot_Extracel_Domain			Surfy	GO:0005886
Q9C0B5	Palmitoyltransferase ZDHHC5 (EC 2.3.1.225) (Zinc finger DHHC domain-containing protein 5) (DHHC-5) (Zinc finger protein 375)	ZDHC5_HUMAN	ZDHHC5 KIAA1748 ZNF375	ENSG00000156599			Uniprot_MultiPass	Uniprot_CellMemb	Uniprot_Extracel_Domain			Surfy	GO:0005886
Q9C0C4	Semaphorin-4C	SEM4C_HUMAN	SEMA4C KIAA1739 SEMAI UNQ5855/PRO34487	ENSG00000168758		Uniprot_SinglePass		Uniprot_CellMemb	Uniprot_Extracel_Domain			Surfy	GO:0005886
Q9C0H2	Protein tweety homolog 3 (hTTY3)	TTYH3_HUMAN	TTYH3 KIAA1691	ENSG00000136295			Uniprot_MultiPass	Uniprot_CellMemb	Uniprot_Extracel_Domain			Surfy	GO:0005886
Q9C0I4	Thrombospondin type-1 domain-containing protein 7B	THS7B_HUMAN	THSD7B KIAA1679	ENSG00000144229		Uniprot_SinglePass			Uniprot_Extracel_Domain			Surfy	GO:0005886
Q9C0K1	Metal cation symporter ZIP8 (BCG-induced integral membrane protein in monocyte clone 103 protein) (LIV-1 subfamily of ZIP zinc transporter 6) (LZT-Hs6) (Solute carrier family 39 member 8) (Zrt- and Irt-like protein 8) (ZIP-8)	S39A8_HUMAN	SLC39A8 BIGM103 ZIP8 PP3105	ENSG00000138821			Uniprot_MultiPass	Uniprot_CellMemb	Uniprot_Extracel_Domain			Surfy	GO:0005886
Q9GZN6	Orphan sodium- and chloride-dependent neurotransmitter transporter NTT5 (Solute carrier family 6 member 16)	S6A16_HUMAN	SLC6A16 NTT5	ENSG00000063127			Uniprot_MultiPass		Uniprot_Extracel_Domain			Surfy	GO:0005886
Q9GZP7	Vomeronasal type-1 receptor 1 (G-protein coupled receptor GPCR24) (hGPCR24) (V1r-like receptor 1) (V3r-related gene protein) (Vomeronasal olfactory receptor chromosome 19 subtype I member 1)	VN1R1_HUMAN	VN1R1 V1RL1 VNR19I1	ENSG00000178201			Uniprot_MultiPass	Uniprot_CellMemb	Uniprot_Extracel_Domain			Surfy	GO:0005886
Q9GZV3	High affinity choline transporter 1 (Hemicholinium-3-sensitive choline transporter) (CHT) (Solute carrier family 5 member 7)	SC5A7_HUMAN	SLC5A7 CHT1	ENSG00000115665			Uniprot_MultiPass	Uniprot_CellMemb	Uniprot_Extracel_Domain			Surfy	GO:0005886
Q9H015	Solute carrier family 22 member 4 (Ergothioneine transporter) (ET transporter) (Organic cation/carnitine transporter 1)	S22A4_HUMAN	SLC22A4 ETT OCTN1 UT2H	ENSG00000197208			Uniprot_MultiPass		Uniprot_Extracel_Domain			Surfy	GO:0005886
Q9H156	SLIT and NTRK-like protein 2	SLIK2_HUMAN	SLITRK2 CXorf2 KIAA1854 SLITL1 UNQ9197/PRO34756	ENSG00000185985		Uniprot_SinglePass		Uniprot_CellMemb	Uniprot_Extracel_Domain			Surfy	GO:0005886
Q9H1C4	Protein unc-93 homolog B1 (Unc-93B1) (hUNC93B1)	UN93B_HUMAN	UNC93B1 UNC93 UNC93B	ENSG00000110057			Uniprot_MultiPass					Surfy
Q9H1D0	Transient receptor potential cation channel subfamily V member 6 (TrpV6) (CaT-like) (CaT-L) (Calcium transport protein 1) (CaT1) (Epithelial calcium channel 2) (ECaC2)	TRPV6_HUMAN	TRPV6 ECAC2	ENSG00000165125			Uniprot_MultiPass	Uniprot_CellMemb	Uniprot_Extracel_Domain			Surfy	GO:0005886
Q9H1E5	Thioredoxin-related transmembrane protein 4 (Thioredoxin domain-containing protein 13)	TMX4_HUMAN	TMX4 KIAA1162 TXNDC13 PSEC0095 UNQ475/PRO938	ENSG00000125827		Uniprot_SinglePass						Surfy
Q9H1V8	Sodium-dependent neutral amino acid transporter SLC6A17 (Sodium-dependent neurotransmitter transporter NTT4) (Solute carrier family 6 member 17)	S6A17_HUMAN	SLC6A17 NTT4	ENSG00000197106			Uniprot_MultiPass		Uniprot_Extracel_Domain			Surfy	GO:0005886
Q9H228	Sphingosine 1-phosphate receptor 5 (S1P receptor 5) (S1P5) (Endothelial differentiation G-protein-coupled receptor 8) (Sphingosine 1-phosphate receptor Edg-8) (S1P receptor Edg-8)	S1PR5_HUMAN	S1PR5 EDG8	ENSG00000180739			Uniprot_MultiPass	Uniprot_CellMemb	Uniprot_Extracel_Domain			Surfy	GO:0005886
Q9H2B4	Sulfate anion transporter 1 (SAT-1) (Solute carrier family 26 member 1)	S26A1_HUMAN	SLC26A1 SAT1	ENSG00000145217			Uniprot_MultiPass	Uniprot_CellMemb				Surfy	GO:0005886
Q9H2E6	Semaphorin-6A (Semaphorin VIA) (Sema VIA) (Semaphorin-6A-1) (SEMA6A-1)	SEM6A_HUMAN	SEMA6A KIAA1368 SEMAQ	ENSG00000092421		Uniprot_SinglePass		Uniprot_CellMemb	Uniprot_Extracel_Domain			Surfy	GO:0005886
Q9H2H9	Sodium-coupled neutral amino acid transporter 1 (Amino acid transporter A1) (N-system amino acid transporter 2) (Solute carrier family 38 member 1) (System A amino acid transporter 1) (System N amino acid transporter 1)	S38A1_HUMAN	SLC38A1 ATA1 NAT2 SAT1 SNAT1	ENSG00000111371			Uniprot_MultiPass	Uniprot_CellMemb	Uniprot_Extracel_Domain	GO_CellSurf	GO_ExternalSidePM	Surfy	GO:0005886
Q9H2J7	Sodium-dependent neutral amino acid transporter B(0)AT2 (Sodium- and chloride-dependent neurotransmitter transporter NTT73) (Sodium-coupled branched-chain amino-acid transporter 1) (Solute carrier family 6 member 15) (Transporter v7-3)	S6A15_HUMAN	SLC6A15 B0AT2 NTT73 SBAT1	ENSG00000072041			Uniprot_MultiPass		Uniprot_Extracel_Domain			Surfy	GO:0005886
Q9H2Y9	Solute carrier organic anion transporter family member 5A1 (Organic anion transporter polypeptide-related protein 4) (OATP-RP4) (OATPRP4) (Solute carrier family 21 member 15)	SO5A1_HUMAN	SLCO5A1 OATP5A1 SLC21A15	ENSG00000137571			Uniprot_MultiPass	Uniprot_CellMemb	Uniprot_Extracel_Domain			Surfy	GO:0005886
Q9H313	Protein tweety homolog 1 (hTTY1)	TTYH1_HUMAN	TTYH1	ENSG00000167614			Uniprot_MultiPass	Uniprot_CellMemb	Uniprot_Extracel_Domain			Surfy	GO:0005886
Q9H330	Transmembrane protein 245 (Protein CG-2)	TM245_HUMAN	TMEM245 C9orf5	ENSG00000106771			Uniprot_MultiPass					Surfy
Q9H3S1	Semaphorin-4A (Semaphorin-B) (Sema B)	SEM4A_HUMAN	SEMA4A SEMAB SEMB UNQ783/PRO1317	ENSG00000196189		Uniprot_SinglePass		Uniprot_CellMemb	Uniprot_Extracel_Domain			Surfy	GO:0005886
Q9H3S3	Transmembrane protease serine 5 (EC 3.4.21.-) (Spinesin)	TMPS5_HUMAN	TMPRSS5	ENSG00000166682		Uniprot_SinglePass		Uniprot_CellMemb	Uniprot_Extracel_Domain			Surfy	GO:0005886
Q9H3T2	Semaphorin-6C (Semaphorin-Y) (Sema Y)	SEM6C_HUMAN	SEMA6C KIAA1869 SEMAY	ENSG00000143434		Uniprot_SinglePass		Uniprot_CellMemb	Uniprot_Extracel_Domain			Surfy	GO:0005886
Q9H3T3	Semaphorin-6B (Semaphorin-Z) (Sema Z)	SEM6B_HUMAN	SEMA6B SEMAN SEMAZ UNQ1907/PRO4353	ENSG00000167680		Uniprot_SinglePass		Uniprot_CellMemb	Uniprot_Extracel_Domain			Surfy	GO:0005886
Q9H598	Vesicular inhibitory amino acid transporter (GABA and glycine transporter) (Solute carrier family 32 member 1) (Vesicular GABA transporter) (hVIAAT)	VIAAT_HUMAN	SLC32A1 VGAT VIAAT	ENSG00000101438			Uniprot_MultiPass					Surfy	GO:0005886
Q9H5Y7	SLIT and NTRK-like protein 6	SLIK6_HUMAN	SLITRK6	ENSG00000184564		Uniprot_SinglePass		Uniprot_CellMemb	Uniprot_Extracel_Domain	GO_CellSurf		Surfy	GO:0005886
Q9H6L2	Transmembrane protein 231	TM231_HUMAN	TMEM231 UNQ870/PRO1886	ENSG00000205084			Uniprot_MultiPass	Uniprot_CellMemb				Surfy	GO:0005886
Q9H7M9	V-type immunoglobulin domain-containing suppressor of T-cell activation (Platelet receptor Gi24) (Stress-induced secreted protein-1) (Sisp-1) (V-set domain-containing immunoregulatory receptor) (V-set immunoregulatory receptor)	VISTA_HUMAN	VSIR C10orf54 SISP1 VISTA PP2135 UNQ730/PRO1412	ENSG00000107738		Uniprot_SinglePass		Uniprot_CellMemb	Uniprot_Extracel_Domain			Surfy	GO:0005886
Q9H8X9	Palmitoyltransferase ZDHHC11 (EC 2.3.1.225) (Zinc finger DHHC domain-containing protein 11) (DHHC-11) (Zinc finger protein 399)	ZDH11_HUMAN	ZDHHC11 ZNF399	ENSG00000188818			Uniprot_MultiPass					Surfy
Q9HAB3	Solute carrier family 52, riboflavin transporter, member 2 (Porcine endogenous retrovirus A receptor 1) (PERV-A receptor 1) (Protein GPR172A) (Riboflavin transporter 3) (hRFT3)	S52A2_HUMAN	SLC52A2 GPR172A PAR1 RFT3	ENSG00000185803			Uniprot_MultiPass	Uniprot_CellMemb				Surfy	GO:0005886
Q9HAS3	Solute carrier family 28 member 3 (Concentrative Na(+)-nucleoside cotransporter 3) (CNT 3) (hCNT3)	S28A3_HUMAN	SLC28A3 CNT3	ENSG00000197506			Uniprot_MultiPass	Uniprot_CellMemb	Uniprot_Extracel_Domain			Surfy	GO:0005886
Q9HAV5	Tumor necrosis factor receptor superfamily member 27 (X-linked ectodysplasin-A2 receptor) (EDA-A2 receptor)	TNR27_HUMAN	EDA2R TNFRSF27 XEDAR UNQ2448/PRO5727/PRO34080	ENSG00000131080		Uniprot_SinglePass			Uniprot_Extracel_Domain			Surfy	GO:0005886
Q9HBA0	Transient receptor potential cation channel subfamily V member 4 (TrpV4) (Osm-9-like TRP channel 4) (OTRPC4) (Transient receptor potential protein 12) (TRP12) (Vanilloid receptor-like channel 2) (Vanilloid receptor-like protein 2) (VRL-2) (Vanilloid receptor-related osmotically-activated channel) (VR-OAC)	TRPV4_HUMAN	TRPV4 VRL2 VROAC	ENSG00000111199			Uniprot_MultiPass	Uniprot_CellMemb	Uniprot_Extracel_Domain			Surfy	GO:0005886
Q9HBV2	Sperm acrosome membrane-associated protein 1 (Sperm acrosomal membrane-associated protein 32)	SACA1_HUMAN	SPACA1 SAMP32	ENSG00000118434		Uniprot_SinglePass			Uniprot_Extracel_Domain			Surfy
Q9HD45	Transmembrane 9 superfamily member 3 (EP70-P-iso) (SM-11044-binding protein)	TM9S3_HUMAN	TM9SF3 SMBP UNQ245/PRO282	ENSG00000077147			Uniprot_MultiPass					Surfy
Q9NP59	Solute carrier family 40 member 1 (Ferroportin-1) (Iron-regulated transporter 1)	S40A1_HUMAN	SLC40A1 FPN1 IREG1 SLC11A3 MSTP079	ENSG00000138449			Uniprot_MultiPass	Uniprot_CellMemb				Surfy	GO:0005886
Q9NP91	Sodium- and chloride-dependent transporter XTRP3 (Sodium/imino-acid transporter 1) (Solute carrier family 6 member 20) (Transporter rB21A homolog)	S6A20_HUMAN	SLC6A20 SIT1 XT3 XTRP3	ENSG00000163817			Uniprot_MultiPass	Uniprot_CellMemb	Uniprot_Extracel_Domain			Surfy	GO:0005886
Q9NP94	Zinc transporter ZIP2 (6A1) (Eti-1) (Solute carrier family 39 member 2) (Zrt- and Irt-like protein 2) (ZIP-2) (hZIP2)	S39A2_HUMAN	SLC39A2 ZIP2	ENSG00000165794			Uniprot_MultiPass	Uniprot_CellMemb	Uniprot_Extracel_Domain			Surfy	GO:0005886
Q9NP99	Triggering receptor expressed on myeloid cells 1 (TREM-1) (Triggering receptor expressed on monocytes 1) (CD antigen CD354)	TREM1_HUMAN	TREM1	ENSG00000124731		Uniprot_SinglePass		Uniprot_CellMemb	Uniprot_Extracel_Domain			Surfy	GO:0005886
Q9NPD5	Solute carrier organic anion transporter family member 1B3 (Liver-specific organic anion transporter 2) (LST-2) (Organic anion transporter 8) (Organic anion-transporting polypeptide 8) (OATP-8) (Solute carrier family 21 member 8)	SO1B3_HUMAN	SLCO1B3 LST2 OATP1B3 OATP8 SLC21A8	ENSG00000111700			Uniprot_MultiPass	Uniprot_CellMemb	Uniprot_Extracel_Domain			Surfy	GO:0005886
Q9NPR2	Semaphorin-4B (Semaphorin-C)	SEM4B_HUMAN	SEMA4B KIAA1745 SEMAC UNQ749/PRO1480	ENSG00000185033		Uniprot_SinglePass			Uniprot_Extracel_Domain			Surfy	GO:0005886
Q9NQ25	SLAM family member 7 (CD2 subset 1) (CD2-like receptor-activating cytotoxic cells) (CRACC) (Membrane protein FOAP-12) (Novel Ly9) (Protein 19A) (CD antigen CD319)	SLAF7_HUMAN	SLAMF7 CS1 UNQ576/PRO1138	ENSG00000026751		Uniprot_SinglePass			Uniprot_Extracel_Domain			Surfy	GO:0005886
Q9NQ34	Transmembrane protein 9B	TMM9B_HUMAN	TMEM9B C11orf15 UNQ712/PRO1375	ENSG00000175348		Uniprot_SinglePass						Surfy
Q9NQ40	Solute carrier family 52, riboflavin transporter, member 3 (Riboflavin transporter 2) (hRFT2)	S52A3_HUMAN	SLC52A3 C20orf54 RFT2 RFVT3	ENSG00000101276			Uniprot_MultiPass	Uniprot_CellMemb	Uniprot_Extracel_Domain			Surfy	GO:0005886
Q9NQA5	Transient receptor potential cation channel subfamily V member 5 (TrpV5) (Calcium transport protein 2) (CaT2) (Epithelial calcium channel 1) (ECaC) (ECaC1) (Osm-9-like TRP channel 3) (OTRPC3)	TRPV5_HUMAN	TRPV5 ECAC1	ENSG00000127412			Uniprot_MultiPass	Uniprot_CellMemb	Uniprot_Extracel_Domain			Surfy	GO:0005886
Q9NR96	Toll-like receptor 9 (CD antigen CD289)	TLR9_HUMAN	TLR9 UNQ5798/PRO19605	ENSG00000239732		Uniprot_SinglePass			Uniprot_Extracel_Domain			Surfy	GO:0005886
Q9NR97	Toll-like receptor 8 (CD antigen CD288)	TLR8_HUMAN	TLR8 UNQ249/PRO286	ENSG00000101916		Uniprot_SinglePass			Uniprot_Extracel_Domain	GO_CellSurf	GO_ExternalSidePM	Surfy	GO:0005886
Q9NRA2	Sialin (H(+)/nitrate cotransporter) (H(+)/sialic acid cotransporter) (AST) (Membrane glycoprotein HP59) (Solute carrier family 17 member 5) (Vesicular H(+)/Aspartate-glutamate cotransporter)	S17A5_HUMAN	SLC17A5	ENSG00000119899			Uniprot_MultiPass	Uniprot_CellMemb				Surfy	GO:0005886
Q9NRR2	Tryptase gamma (EC 3.4.21.-) (Serine protease 31) (Transmembrane tryptase) [Cleaved into: Tryptase gamma light chain; Tryptase gamma heavy chain]	TRYG1_HUMAN	TPSG1 PRSS31 TMT	ENSG00000116176		Uniprot_SinglePass						Surfy	GO:0005886
Q9NRX5	Serine incorporator 1 (Tumor differentially expressed protein 1-like) (Tumor differentially expressed protein 2)	SERC1_HUMAN	SERINC1 KIAA1253 TDE1L TDE2 UNQ396/PRO732	ENSG00000111897			Uniprot_MultiPass					Surfy	GO:0005886
Q9NS62	Thrombospondin type-1 domain-containing protein 1 (Transmembrane molecule with thrombospondin module)	THSD1_HUMAN	THSD1 TMTSP UNQ3010/PRO9769	ENSG00000136114		Uniprot_SinglePass			Uniprot_Extracel_Domain			Surfy
Q9NS68	Tumor necrosis factor receptor superfamily member 19 (TRADE) (Toxicity and JNK inducer)	TNR19_HUMAN	TNFRSF19 TAJ TROY UNQ1888/PRO4333	ENSG00000127863		Uniprot_SinglePass			Uniprot_Extracel_Domain			Surfy	GO:0005886
Q9NS93	Transmembrane 7 superfamily member 3 (Seven span transmembrane protein)	TM7S3_HUMAN	TM7SF3	ENSG00000064115			Uniprot_MultiPass	Uniprot_CellMemb				Surfy	GO:0005886
Q9NSA0	Solute carrier family 22 member 11 (Organic anion transporter 4)	S22AB_HUMAN	SLC22A11 OAT4	ENSG00000168065			Uniprot_MultiPass	Uniprot_CellMemb	Uniprot_Extracel_Domain	GO_CellSurf	GO_ExternalSidePM	Surfy	GO:0005886
Q9NSD5	Sodium- and chloride-dependent GABA transporter 2 (GAT-2) (Solute carrier family 6 member 13)	S6A13_HUMAN	SLC6A13 GAT2	ENSG00000010379			Uniprot_MultiPass	Uniprot_CellMemb	Uniprot_Extracel_Domain			Surfy	GO:0005886
Q9NT68	Teneurin-2 (Ten-2) (Protein Odd Oz/ten-m homolog 2) (Tenascin-M2) (Ten-m2) (Teneurin transmembrane protein 2) [Cleaved into: Ten-2, soluble form; Ten-2 intracellular domain (Ten-2 ICD)]	TEN2_HUMAN	TENM2 KIAA1127 ODZ2 TNM2	ENSG00000145934		Uniprot_SinglePass		Uniprot_CellMemb	Uniprot_Extracel_Domain			Surfy	GO:0005886
Q9NTN9	Semaphorin-4G	SEM4G_HUMAN	SEMA4G KIAA1619	ENSG00000095539		Uniprot_SinglePass		Uniprot_CellMemb	Uniprot_Extracel_Domain			Surfy	GO:0005886
Q9NUM3	Zinc transporter ZIP9 (Solute carrier family 39 member 9) (Zrt- and Irt-like protein 9) (ZIP-9)	S39A9_HUMAN	SLC39A9 ZIP9 UNQ714/PRO1377	ENSG00000029364			Uniprot_MultiPass					Surfy
Q9NUM4	Transmembrane protein 106B	T106B_HUMAN	TMEM106B	ENSG00000106460		Uniprot_SinglePass						Surfy
Q9NV12	Transmembrane protein 140	TM140_HUMAN	TMEM140	ENSG00000146859			Uniprot_MultiPass		Uniprot_Extracel_Domain			Surfy
Q9NWF4	Solute carrier family 52, riboflavin transporter, member 1 (Porcine endogenous retrovirus A receptor 2) (PERV-A receptor 2) (huPAR-2) (Protein GPR172B) (Riboflavin transporter 1) (hRFT1)	S52A1_HUMAN	SLC52A1 GPR172B PAR2 RFT1	ENSG00000132517			Uniprot_MultiPass	Uniprot_CellMemb				Surfy	GO:0005886
Q9NX61	Transmembrane protein 161A (Adaptive response to oxidative stress protein 29) (AROS-29)	T161A_HUMAN	TMEM161A UNQ582/PRO1152	ENSG00000064545			Uniprot_MultiPass		Uniprot_Extracel_Domain			Surfy
Q9NXL6	SID1 transmembrane family member 1	SIDT1_HUMAN	SIDT1	ENSG00000072858			Uniprot_MultiPass		Uniprot_Extracel_Domain			Surfy
Q9NY15	Stabilin-1 (Fasciclin, EGF-like, laminin-type EGF-like and link domain-containing scavenger receptor 1) (FEEL-1) (MS-1 antigen)	STAB1_HUMAN	STAB1 FEEL1 KIAA0246	ENSG00000010327		Uniprot_SinglePass			Uniprot_Extracel_Domain			Surfy	GO:0005886
Q9NY46	Sodium channel protein type 3 subunit alpha (Sodium channel protein brain III subunit alpha) (Sodium channel protein type III subunit alpha) (Voltage-gated sodium channel subtype III) (Voltage-gated sodium channel subunit alpha Nav1.3)	SCN3A_HUMAN	SCN3A KIAA1356 NAC3	ENSG00000153253			Uniprot_MultiPass	Uniprot_CellMemb	Uniprot_Extracel_Domain			Surfy	GO:0005886
Q9NY72	Sodium channel subunit beta-3	SCN3B_HUMAN	SCN3B KIAA1158	ENSG00000166257		Uniprot_SinglePass			Uniprot_Extracel_Domain			Surfy	GO:0005886
Q9NY84	Vascular non-inflammatory molecule 3 (Vanin-3) (EC 3.5.1.92)	VNN3_HUMAN	VSIG8	ENSG00000093134								Surfy	GO:0005886
Q9NY91	Solute carrier family 5 member 4	SC5A4_HUMAN	SLC5A4 SAAT1 SGLT3	ENSG00000100191			Uniprot_MultiPass	Uniprot_CellMemb	Uniprot_Extracel_Domain			Surfy	GO:0005886
Q9NYB5	Solute carrier organic anion transporter family member 1C1 (Organic anion transporter F) (OATP-F) (Organic anion transporter polypeptide-related protein 5) (OAT-RP-5) (OATPRP5) (Organic anion-transporting polypeptide 14) (OATP-14) (Solute carrier family 21 member 14) (Thyroxine transporter)	SO1C1_HUMAN	SLCO1C1 OATP14 OATP1C1 OATPF SLC21A14	ENSG00000139155			Uniprot_MultiPass	Uniprot_CellMemb	Uniprot_Extracel_Domain			Surfy	GO:0005886
Q9NYK1	Toll-like receptor 7	TLR7_HUMAN	TLR7 UNQ248/PRO285	ENSG00000196664		Uniprot_SinglePass			Uniprot_Extracel_Domain			Surfy	GO:0005886
Q9NYV7	Taste receptor type 2 member 16 (T2R16)	T2R16_HUMAN	TAS2R16	ENSG00000128519			Uniprot_MultiPass	Uniprot_CellMemb	Uniprot_Extracel_Domain	GO_CellSurf	GO_ExternalSidePM	Surfy	GO:0005886
Q9NYV8	Taste receptor type 2 member 14 (T2R14) (Taste receptor family B member 1) (TRB1)	T2R14_HUMAN	TAS2R14	ENSG00000212127			Uniprot_MultiPass		Uniprot_Extracel_Domain			Surfy	GO:0005886
Q9NYW0	Taste receptor type 2 member 10 (T2R10) (Taste receptor family B member 2) (TRB2)	T2R10_HUMAN	TAS2R10	ENSG00000121318			Uniprot_MultiPass		Uniprot_Extracel_Domain			Surfy	GO:0005886
Q9NYW1	Taste receptor type 2 member 9 (T2R9) (Taste receptor family B member 6) (TRB6)	TA2R9_HUMAN	TAS2R9	ENSG00000121381			Uniprot_MultiPass		Uniprot_Extracel_Domain			Surfy	GO:0005886
Q9NYW2	Taste receptor type 2 member 8 (T2R8) (Taste receptor family B member 5) (TRB5)	TA2R8_HUMAN	TAS2R8	ENSG00000121314			Uniprot_MultiPass		Uniprot_Extracel_Domain			Surfy	GO:0005886
Q9NYW3	Taste receptor type 2 member 7 (T2R7) (Taste receptor family B member 4) (TRB4)	TA2R7_HUMAN	TAS2R7	ENSG00000121377			Uniprot_MultiPass		Uniprot_Extracel_Domain			Surfy	GO:0005886
Q9NYW5	Taste receptor type 2 member 4 (T2R4)	TA2R4_HUMAN	TAS2R4	ENSG00000127364			Uniprot_MultiPass	Uniprot_CellMemb	Uniprot_Extracel_Domain			Surfy	GO:0005886
Q9NYW6	Taste receptor type 2 member 3 (T2R3)	TA2R3_HUMAN	TAS2R3	ENSG00000127362			Uniprot_MultiPass		Uniprot_Extracel_Domain			Surfy	GO:0005886
Q9NYW7	Taste receptor type 2 member 1 (T2R1) (Taste receptor family B member 7) (TRB7)	TA2R1_HUMAN	TAS2R1	ENSG00000169777			Uniprot_MultiPass		Uniprot_Extracel_Domain			Surfy	GO:0005886
Q9NYZ4	Sialic acid-binding Ig-like lectin 8 (Siglec-8) (Sialoadhesin family member 2) (SAF-2)	SIGL8_HUMAN	SIGLEC8 SAF2	ENSG00000105366		Uniprot_SinglePass			Uniprot_Extracel_Domain			Surfy
Q9NZC2	Triggering receptor expressed on myeloid cells 2 (TREM-2) (Triggering receptor expressed on monocytes 2)	TREM2_HUMAN	TREM2	ENSG00000095970		Uniprot_SinglePass		Uniprot_CellMemb	Uniprot_Extracel_Domain			Surfy	GO:0005886
Q9P0T7	Proton-transporting V-type ATPase complex assembly regulator TMEM9 (v-ATPase assembly regulator TMEM9) (Dermal papilla-derived protein 4) (Transmembrane protein 9) (Protein TMEM9)	TMEM9_HUMAN	TMEM9 DERP4 TMEM9A HSPC186 PSEC0012 UNQ631/PRO1248	ENSG00000116857		Uniprot_SinglePass			Uniprot_Extracel_Domain			Surfy
Q9P0V8	SLAM family member 8 (B-lymphocyte activator macrophage expressed) (BCM-like membrane protein) (CD antigen CD353)	SLAF8_HUMAN	SLAMF8 BLAME	ENSG00000158714		Uniprot_SinglePass			Uniprot_Extracel_Domain	GO_CellSurf		Surfy
Q9P1P5	Trace amine-associated receptor 2 (TaR-2) (Trace amine receptor 2) (G-protein coupled receptor 58)	TAAR2_HUMAN	TAAR2 GPR58	ENSG00000146378			Uniprot_MultiPass	Uniprot_CellMemb	Uniprot_Extracel_Domain			Surfy	GO:0005886
Q9P1W8	Signal-regulatory protein gamma (SIRP-gamma) (CD172 antigen-like family member B) (Signal-regulatory protein beta-2) (SIRP-b2) (SIRP-beta-2) (CD antigen CD172g)	SIRPG_HUMAN	SIRPG SIRPB2	ENSG00000089012		Uniprot_SinglePass			Uniprot_Extracel_Domain			Surfy	GO:0005886
Q9P273	Teneurin-3 (Ten-3) (Protein Odd Oz/ten-m homolog 3) (Tenascin-M3) (Ten-m3) (Teneurin transmembrane protein 3)	TEN3_HUMAN	TENM3 KIAA1455 ODZ3 TNM3	ENSG00000218336		Uniprot_SinglePass		Uniprot_CellMemb	Uniprot_Extracel_Domain			Surfy	GO:0005886
Q9P283	Semaphorin-5B	SEM5B_HUMAN	SEMA5B KIAA1445 SEMAG UNQ5867/PRO34001	ENSG00000082684		Uniprot_SinglePass			Uniprot_Extracel_Domain			Surfy
Q9P2J2	Protein turtle homolog A (Immunoglobulin superfamily member 9A) (IgSF9A)	TUTLA_HUMAN	IGSF9 IGSF9A KIAA1355 NRT1	ENSG00000085552		Uniprot_SinglePass		Uniprot_CellMemb	Uniprot_Extracel_Domain			Surfy	GO:0005886
Q9P2U7	Vesicular glutamate transporter 1 (VGluT1) (Brain-specific Na(+)-dependent inorganic phosphate cotransporter) (Solute carrier family 17 member 7)	VGLU1_HUMAN	SLC17A7 BNPI VGLUT1	ENSG00000104888			Uniprot_MultiPass		Uniprot_Extracel_Domain			Surfy	GO:0005886
Q9P2U8	Vesicular glutamate transporter 2 (VGluT2) (Differentiation-associated BNPI) (Differentiation-associated Na(+)-dependent inorganic phosphate cotransporter) (Solute carrier family 17 member 6)	VGLU2_HUMAN	SLC17A6 DNPI VGLUT2	ENSG00000091664			Uniprot_MultiPass					Surfy
Q9UBN6	Tumor necrosis factor receptor superfamily member 10D (Decoy receptor 2) (DcR2) (TNF-related apoptosis-inducing ligand receptor 4) (TRAIL receptor 4) (TRAIL-R4) (TRAIL receptor with a truncated death domain) (CD antigen CD264)	TR10D_HUMAN	TNFRSF10D DCR2 TRAILR4 TRUNDD UNQ251/PRO288	ENSG00000173530		Uniprot_SinglePass			Uniprot_Extracel_Domain	GO_CellSurf		Surfy	GO:0005886
Q9UBS9	SUN domain-containing ossification factor (Membrane protein CH1) (Protein osteopotentia homolog) (SUN-like protein 1)	SUCO_HUMAN	SUCO C1orf9 CH1 OPT SLP1	ENSG00000094975		Uniprot_SinglePass						Surfy
Q9UBY0	Sodium/hydrogen exchanger 2 (Na(+)/H(+) exchanger 2) (NHE-2) (Solute carrier family 9 member 2)	SL9A2_HUMAN	SLC9A2 NHE2	ENSG00000115616			Uniprot_MultiPass		Uniprot_Extracel_Domain			Surfy	GO:0005886
Q9UGH3	Solute carrier family 23 member 2 (Na(+)/L-ascorbic acid transporter 2) (Nucleobase transporter-like 1 protein) (Sodium-dependent vitamin C transporter 2) (hSVCT2) (Yolk sac permease-like molecule 2)	S23A2_HUMAN	SLC23A2 KIAA0238 NBTL1 SLC23A1 SVCT2 YSPL2	ENSG00000089057			Uniprot_MultiPass	Uniprot_CellMemb	Uniprot_Extracel_Domain			Surfy	GO:0005886
Q9UGT4	Sushi domain-containing protein 2	SUSD2_HUMAN	SUSD2	ENSG00000099994		Uniprot_SinglePass		Uniprot_CellMemb	Uniprot_Extracel_Domain			Surfy	GO:0005886
Q9UHI7	Solute carrier family 23 member 1 (Na(+)/L-ascorbic acid transporter 1) (Sodium-dependent vitamin C transporter 1) (hSVCT1) (Yolk sac permease-like molecule 3)	S23A1_HUMAN	SLC23A1 SVCT1 YSPL3	ENSG00000170482			Uniprot_MultiPass	Uniprot_CellMemb	Uniprot_Extracel_Domain			Surfy	GO:0005886
Q9UI33	Sodium channel protein type 11 subunit alpha (Peripheral nerve sodium channel 5) (PN5) (Sensory neuron sodium channel 2) (Sodium channel protein type XI subunit alpha) (Voltage-gated sodium channel subunit alpha Nav1.9) (hNaN)	SCNBA_HUMAN	SCN11A SCN12A SNS2	ENSG00000168356			Uniprot_MultiPass	Uniprot_CellMemb	Uniprot_Extracel_Domain			Surfy	GO:0005886
Q9UIB8	SLAM family member 5 (Cell surface antigen MAX.3) (Hly9-beta) (Leukocyte differentiation antigen CD84) (Signaling lymphocytic activation molecule 5) (CD antigen CD84)	SLAF5_HUMAN	CD84 SLAMF5	ENSG00000066294		Uniprot_SinglePass		Uniprot_CellMemb	Uniprot_Extracel_Domain			Surfy	GO:0005886
Q9UIG8	Solute carrier organic anion transporter family member 3A1 (OATP3A1) (Organic anion transporter polypeptide-related protein 3) (OATP-RP3) (OATPRP3) (Organic anion-transporting polypeptide D) (OATP-D) (PGE1 transporter) (Sodium-independent organic anion transporter D) (Solute carrier family 21 member 11)	SO3A1_HUMAN	SLCO3A1 OATP3A1 OATPD SLC21A11	ENSG00000176463			Uniprot_MultiPass	Uniprot_CellMemb	Uniprot_Extracel_Domain			Surfy	GO:0005886
Q9UIK5	Tomoregulin-2 (TR-2) (Hyperplastic polyposis protein 1) (Transmembrane protein with EGF-like and two follistatin-like domains)	TEFF2_HUMAN	TMEFF2 HPP1 TENB2 TPEF UNQ178/PRO204	ENSG00000144339		Uniprot_SinglePass			Uniprot_Extracel_Domain			Surfy
Q9UKG4	Solute carrier family 13 member 4 (Na(+)/sulfate cotransporter SUT-1) (NaS2)	S13A4_HUMAN	SLC13A4 SUT1	ENSG00000164707			Uniprot_MultiPass					Surfy	GO:0005886
Q9UKP6	Urotensin-2 receptor (UR-2-R) (G-protein coupled receptor 14) (Urotensin II receptor) (UR-II-R)	UR2R_HUMAN	UTS2R GPR14	ENSG00000181408			Uniprot_MultiPass	Uniprot_CellMemb	Uniprot_Extracel_Domain			Surfy	GO:0005886
Q9UKU6	Thyrotropin-releasing hormone-degrading ectoenzyme (TRH-DE) (TRH-degrading ectoenzyme) (EC 3.4.19.6) (Pyroglutamyl-peptidase II) (PAP-II) (TRH-specific aminopeptidase) (Thyroliberinase)	TRHDE_HUMAN	TRHDE UNQ2507/PRO5995	ENSG00000072657		Uniprot_SinglePass			Uniprot_Extracel_Domain			Surfy	GO:0005886
Q9UKZ4	Teneurin-1 (Ten-1) (Protein Odd Oz/ten-m homolog 1) (Tenascin-M1) (Ten-m1) (Teneurin transmembrane protein 1) [Cleaved into: Ten-1 intracellular domain (IDten-1) (Ten-1 ICD); Teneurin C-terminal-associated peptide (TCPA-1) (Ten-1 extracellular domain) (Ten-1 ECD)]	TEN1_HUMAN	TENM1 ODZ1 TNM1	ENSG00000009694		Uniprot_SinglePass		Uniprot_CellMemb	Uniprot_Extracel_Domain			Surfy	GO:0005886
Q9UL52	Transmembrane protease serine 11E (EC 3.4.21.-) (Serine protease DESC1) (Transmembrane protease serine 11E2) [Cleaved into: Transmembrane protease serine 11E non-catalytic chain; Transmembrane protease serine 11E catalytic chain]	TM11E_HUMAN	TMPRSS11E DESC1 TMPRSS11E2 UNQ742/PRO1461	ENSG00000087128		Uniprot_SinglePass		Uniprot_CellMemb	Uniprot_Extracel_Domain			Surfy	GO:0005886
Q9ULF5	Zinc transporter ZIP10 (Solute carrier family 39 member 10) (Zrt- and Irt-like protein 10) (ZIP-10)	S39AA_HUMAN	SLC39A10 KIAA1265 ZIP10	ENSG00000196950			Uniprot_MultiPass					Surfy	GO:0005886
Q9ULQ1	Two pore calcium channel protein 1 (Voltage-dependent calcium channel protein TPC1)	TPC1_HUMAN	TPCN1 KIAA1169 TPC1	ENSG00000186815			Uniprot_MultiPass		Uniprot_Extracel_Domain			Surfy
Q9UMX9	Membrane-associated transporter protein (Melanoma antigen AIM1) (Protein AIM-1) (Solute carrier family 45 member 2)	S45A2_HUMAN	SLC45A2 AIM1 MATP	ENSG00000164175			Uniprot_MultiPass		Uniprot_Extracel_Domain			Surfy
Q9UN76	Sodium- and chloride-dependent neutral and basic amino acid transporter B(0+) (Amino acid transporter ATB0+) (Solute carrier family 6 member 14)	S6A14_HUMAN	SLC6A14	ENSG00000087916			Uniprot_MultiPass		Uniprot_Extracel_Domain			Surfy	GO:0005886
Q9UNG2	Tumor necrosis factor ligand superfamily member 18 (Activation-inducible TNF-related ligand) (AITRL) (Glucocorticoid-induced TNF-related ligand) (hGITRL)	TNF18_HUMAN	TNFSF18 AITRL GITRL TL6 UNQ149/PRO175	ENSG00000120337		Uniprot_SinglePass		Uniprot_CellMemb	Uniprot_Extracel_Domain	GO_CellSurf		Surfy	GO:0005886
Q9UPU3	VPS10 domain-containing receptor SorCS3	SORC3_HUMAN	SORCS3 KIAA1059	ENSG00000156395		Uniprot_SinglePass						Surfy	GO:0005886
Q9UPX0	Protein turtle homolog B (Immunoglobulin superfamily member 9B) (IgSF9B)	TUTLB_HUMAN	IGSF9B KIAA1030	ENSG00000080854		Uniprot_SinglePass		Uniprot_CellMemb	Uniprot_Extracel_Domain			Surfy	GO:0005886
Q9UPZ6	Thrombospondin type-1 domain-containing protein 7A [Cleaved into: Thrombospondin type-1 domain-containing protein 7A, soluble form]	THS7A_HUMAN	THSD7A KIAA0960	ENSG00000005108		Uniprot_SinglePass		Uniprot_CellMemb	Uniprot_Extracel_Domain			Surfy	GO:0005886
Q9UQD0	Sodium channel protein type 8 subunit alpha (Sodium channel protein type VIII subunit alpha) (Voltage-gated sodium channel subunit alpha Nav1.6)	SCN8A_HUMAN	SCN8A MED	ENSG00000196876			Uniprot_MultiPass	Uniprot_CellMemb	Uniprot_Extracel_Domain			Surfy	GO:0005886
Q9UQF0	Syncytin-1 (Endogenous retrovirus group W member 1) (Env-W) (Envelope polyprotein gPr73) (Enverin) (HERV-7q Envelope protein) (HERV-W envelope protein) (HERV-W_7q21.2 provirus ancestral Env polyprotein) (Syncytin) [Cleaved into: Surface protein (SU) (gp50); Transmembrane protein (TM) (gp24)]	SYCY1_HUMAN	ERVW-1 ERVWE1	ENSG00000242950		Uniprot_SinglePass		Uniprot_CellMemb	Uniprot_Extracel_Domain			Surfy	GO:0005886
Q9Y226	Solute carrier family 22 member 13 (Organic cation transporter-like 3) (ORCTL-3)	S22AD_HUMAN	SLC22A13 OCTL1 ORCTL3	ENSG00000172940			Uniprot_MultiPass		Uniprot_Extracel_Domain			Surfy	GO:0005886
Q9Y267	Solute carrier family 22 member 14 (Organic cation transporter-like 4) (ORCTL-4)	S22AE_HUMAN	SLC22A14 OCTL2 ORCTL4	ENSG00000144671			Uniprot_MultiPass		Uniprot_Extracel_Domain			Surfy	GO:0005886
Q9Y275	Tumor necrosis factor ligand superfamily member 13B (B lymphocyte stimulator) (BLyS) (B-cell-activating factor) (BAFF) (Dendritic cell-derived TNF-like molecule) (TNF- and APOL-related leukocyte expressed ligand 1) (TALL-1) (CD antigen CD257) [Cleaved into: Tumor necrosis factor ligand superfamily member 13b, membrane form; Tumor necrosis factor ligand superfamily member 13b, soluble form]	TN13B_HUMAN	TNFSF13B BAFF BLYS TALL1 TNFSF20 ZTNF4 UNQ401/PRO738	ENSG00000102524		Uniprot_SinglePass		Uniprot_CellMemb	Uniprot_Extracel_Domain			Surfy	GO:0005886
Q9Y286	Sialic acid-binding Ig-like lectin 7 (Siglec-7) (Adhesion inhibitory receptor molecule 1) (AIRM-1) (CDw328) (D-siglec) (QA79 membrane protein) (p75) (CD antigen CD328)	SIGL7_HUMAN	SIGLEC7 AIRM1	ENSG00000168995		Uniprot_SinglePass			Uniprot_Extracel_Domain			Surfy	GO:0005886
Q9Y289	Sodium-dependent multivitamin transporter (Na(+)-dependent multivitamin transporter) (Solute carrier family 5 member 6)	SC5A6_HUMAN	SLC5A6 SMVT	ENSG00000138074			Uniprot_MultiPass					Surfy	GO:0005886
Q9Y2C9	Toll-like receptor 6 (EC 3.2.2.6) (CD antigen CD286)	TLR6_HUMAN	TLR6	ENSG00000174130		Uniprot_SinglePass		Uniprot_CellMemb	Uniprot_Extracel_Domain			Surfy	GO:0005886
Q9Y336	Sialic acid-binding Ig-like lectin 9 (Siglec-9) (CDw329) (Protein FOAP-9) (CD antigen CD329)	SIGL9_HUMAN	SIGLEC9 UNQ668/PRO1302	ENSG00000129450		Uniprot_SinglePass			Uniprot_Extracel_Domain			Surfy	GO:0005886
Q9Y345	Sodium- and chloride-dependent glycine transporter 2 (GlyT-2) (GlyT2) (Solute carrier family 6 member 5)	SC6A5_HUMAN	SLC6A5 GLYT2 NET1	ENSG00000165970			Uniprot_MultiPass	Uniprot_CellMemb	Uniprot_Extracel_Domain			Surfy	GO:0005886
Q9Y3B3	Transmembrane emp24 domain-containing protein 7 (p24 family protein gamma-3) (p24gamma3) (p27)	TMED7_HUMAN	TMED7 CGI-109	ENSG00000134970		Uniprot_SinglePass						Surfy
Q9Y3P8	Signaling threshold-regulating transmembrane adapter 1 (SHP2-interacting transmembrane adapter protein) (Suppression-inducing transmembrane adapter 1) (gp30/40)	SIT1_HUMAN	SIT1 SIT	ENSG00000137078		Uniprot_SinglePass		Uniprot_CellMemb	Uniprot_Extracel_Domain			Surfy	GO:0005886
Q9Y487	V-type proton ATPase 116 kDa subunit a2 (V-ATPase 116 kDa subunit a2) (Lysosomal H(+)-transporting ATPase V0 subunit a2) (TJ6) (Vacuolar proton translocating ATPase 116 kDa subunit a isoform 2)	VPP2_HUMAN	ATP6V0A2	ENSG00000185344			Uniprot_MultiPass	Uniprot_CellMemb				Surfy	GO:0005886
Q9Y493	Zonadhesin	ZAN_HUMAN	ZAN	ENSG00000146839		Uniprot_SinglePass		Uniprot_CellMemb	Uniprot_Extracel_Domain			Surfy	GO:0005886
Q9Y5S1	Transient receptor potential cation channel subfamily V member 2 (TrpV2) (Osm-9-like TRP channel 2) (OTRPC2) (Vanilloid receptor-like protein 1) (VRL-1)	TRPV2_HUMAN	TRPV2 VRL	ENSG00000187688			Uniprot_MultiPass	Uniprot_CellMemb	Uniprot_Extracel_Domain	GO_CellSurf		Surfy	GO:0005886
Q9Y5U5	Tumor necrosis factor receptor superfamily member 18 (Activation-inducible TNFR family receptor) (Glucocorticoid-induced TNFR-related protein) (CD antigen CD357)	TNR18_HUMAN	TNFRSF18 AITR GITR UNQ319/PRO364	ENSG00000186891		Uniprot_SinglePass		Uniprot_CellMemb	Uniprot_Extracel_Domain	GO_CellSurf	GO_ExternalSidePM	Surfy	GO:0005886
Q9Y5Y9	Sodium channel protein type 10 subunit alpha (Peripheral nerve sodium channel 3) (PN3) (hPN3) (Sodium channel protein type X subunit alpha) (Voltage-gated sodium channel subunit alpha Nav1.8)	SCNAA_HUMAN	SCN10A	ENSG00000185313			Uniprot_MultiPass	Uniprot_CellMemb	Uniprot_Extracel_Domain			Surfy	GO:0005886
Q9Y666	Solute carrier family 12 member 7 (Electroneutral potassium-chloride cotransporter 4) (K-Cl cotransporter 4)	S12A7_HUMAN	SLC12A7 KCC4	ENSG00000113504			Uniprot_MultiPass	Uniprot_CellMemb				Surfy	GO:0005886
Q9Y694	Solute carrier family 22 member 7 (Novel liver transporter) (Organic anion transporter 2) (hOAT2)	S22A7_HUMAN	SLC22A7 NLT OAT2	ENSG00000137204			Uniprot_MultiPass	Uniprot_CellMemb				Surfy	GO:0005886
Q9Y6L6	Solute carrier organic anion transporter family member 1B1 (Liver-specific organic anion transporter 1) (LST-1) (OATP-C) (Sodium-independent organic anion-transporting polypeptide 2) (OATP-2) (Solute carrier family 21 member 6)	SO1B1_HUMAN	SLCO1B1 LST1 OATP1B1 OATP2 OATPC SLC21A6	ENSG00000134538			Uniprot_MultiPass	Uniprot_CellMemb	Uniprot_Extracel_Domain			Surfy	GO:0005886
Q9Y6M0	Testisin (EC 3.4.21.-) (Eosinophil serine protease 1) (ESP-1) (Serine protease 21)	TEST_HUMAN	PRSS21 ESP1 TEST1 UNQ266/PRO303	ENSG00000007038	Uniprot_GPI			Uniprot_CellMemb				Surfy	GO:0005886
Q9Y6M5	Zinc transporter 1 (ZnT-1) (Solute carrier family 30 member 1)	ZNT1_HUMAN	SLC30A1 ZNT1	ENSG00000170385			Uniprot_MultiPass	Uniprot_CellMemb	Uniprot_Extracel_Domain			Surfy	GO:0005886
Q9Y6M7	Sodium bicarbonate cotransporter 3 (Electroneutral Na/HCO(3) cotransporter) (Sodium bicarbonate cotransporter 2) (Sodium bicarbonate cotransporter 2b) (Bicarbonate transporter) (Solute carrier family 4 member 7)	S4A7_HUMAN	SLC4A7 BT NBC2 NBC2B NBC3 NBCn1 SBC2 SLC4A6	ENSG00000033867			Uniprot_MultiPass	Uniprot_CellMemb	Uniprot_Extracel_Domain			Surfy	GO:0005886
Q9Y6Q6	Tumor necrosis factor receptor superfamily member 11A (Osteoclast differentiation factor receptor) (ODFR) (Receptor activator of NF-KB) (CD antigen CD265)	TNR11_HUMAN	TNFRSF11A RANK	ENSG00000141655		Uniprot_SinglePass		Uniprot_CellMemb	Uniprot_Extracel_Domain	GO_CellSurf	GO_ExternalSidePM	Surfy	GO:0005886
Q9Y6R1	Electrogenic sodium bicarbonate cotransporter 1 (Sodium bicarbonate cotransporter) (Na(+)/HCO3(-) cotransporter) (Solute carrier family 4 member 4) (kNBC1)	S4A4_HUMAN	SLC4A4 NBC NBC1 NBCE1	ENSG00000080493			Uniprot_MultiPass	Uniprot_CellMemb	Uniprot_Extracel_Domain	GO_CellSurf		Surfy	GO:0005886
A0FGR9	Extended synaptotagmin-3 (E-Syt3) (Chr3Syt)	ESYT3_HUMAN	ESYT3 FAM62C	ENSG00000158220			Uniprot_MultiPass	Uniprot_CellMemb				Surfy	GO:0005886
A0PK11	Clarin-2	CLRN2_HUMAN	CLRN2	ENSG00000249581			Uniprot_MultiPass					Surfy
A0ZSE6	Cell cycle control protein 50C (Transmembrane protein 30C)	CC50C_HUMAN	TMEM30CP CDC50C TMEM30C	ENSG00000235156		Uniprot_SinglePass			Uniprot_Extracel_Domain			Surfy	GO:0005886
A1A5B4	Anoctamin-9 (Transmembrane protein 16J) (Tumor protein p53-inducible protein 5) (p53-induced gene 5 protein)	ANO9_HUMAN	ANO9 PIG5 TMEM16J TP53I5	ENSG00000185101			Uniprot_MultiPass	Uniprot_CellMemb	Uniprot_Extracel_Domain			Surfy	GO:0005886
A3KFT3	Olfactory receptor 2M5	OR2M5_HUMAN	OR2M5 OR2M5P	ENSG00000162727			Uniprot_MultiPass	Uniprot_CellMemb	Uniprot_Extracel_Domain			Surfy	GO:0005886
A4D2G3	Olfactory receptor 2A25 (Olfactory receptor 2A27)	O2A25_HUMAN	OR2A25 OR2A25P OR2A27	ENSG00000221933			Uniprot_MultiPass	Uniprot_CellMemb	Uniprot_Extracel_Domain			Surfy	GO:0005886
A5X5Y0	5-hydroxytryptamine receptor 3E (5-HT3-E) (5-HT3E) (Serotonin receptor 3E)	5HT3E_HUMAN	HTR3E	ENSG00000186038			Uniprot_MultiPass	Uniprot_CellMemb	Uniprot_Extracel_Domain			Surfy	GO:0005886
A6BM72	Multiple epidermal growth factor-like domains protein 11 (Multiple EGF-like domains protein 11)	MEG11_HUMAN	MEGF11 KIAA1781 UNQ1949/PRO4432	ENSG00000157890		Uniprot_SinglePass		Uniprot_CellMemb	Uniprot_Extracel_Domain			Surfy	GO:0005886
A6H8M9	Cadherin-related family member 4 (Cadherin-like protein 29)	CDHR4_HUMAN	CDHR4 CDH29 UNQ9392/PRO34300	ENSG00000187492		Uniprot_SinglePass			Uniprot_Extracel_Domain			Surfy	GO:0005886
A6NCV1	Olfactory receptor 6C74	O6C74_HUMAN	OR6C74	ENSG00000197706			Uniprot_MultiPass	Uniprot_CellMemb	Uniprot_Extracel_Domain			Surfy	GO:0005886
A6ND01	Sperm-egg fusion protein Juno (Folate receptor 4) (Folate receptor delta) (FR-delta) (IZUMO1 receptor protein JUNO)	JUNO_HUMAN	IZUMO1R FOLR4 JUNO	ENSG00000183560	Uniprot_GPI			Uniprot_CellMemb		GO_CellSurf	GO_ExternalSidePM	Surfy	GO:0005886
A6ND48	Olfactory receptor 14I1 (Olfactory receptor 5BU1)	O14I1_HUMAN	OR14I1 OR5BU1 OR5BU1P	ENSG00000189181			Uniprot_MultiPass	Uniprot_CellMemb	Uniprot_Extracel_Domain			Surfy	GO:0005886
A6NDA9	Leucine-rich repeat, immunoglobulin-like domain and transmembrane domain-containing protein 2 (Leucine-rich repeat-containing protein 22)	LRIT2_HUMAN	LRIT2 LRRC22	ENSG00000204033		Uniprot_SinglePass						Surfy
A6NDH6	Olfactory receptor 5H15	O5H15_HUMAN	OR5H15	ENSG00000233412			Uniprot_MultiPass	Uniprot_CellMemb	Uniprot_Extracel_Domain			Surfy	GO:0005886
A6NDL8	Olfactory receptor 6C68	O6C68_HUMAN	OR6C68	ENSG00000205327			Uniprot_MultiPass	Uniprot_CellMemb	Uniprot_Extracel_Domain			Surfy	GO:0005886
A6NDP7	Myeloid-associated differentiation marker-like protein 2	MADL2_HUMAN	MYADML2	ENSG00000185105			Uniprot_MultiPass					Surfy
A6NET4	Olfactory receptor 5K3	OR5K3_HUMAN	OR5K3	ENSG00000206536			Uniprot_MultiPass	Uniprot_CellMemb	Uniprot_Extracel_Domain			Surfy	GO:0005886
A6NF34	Anthrax toxin receptor-like	ANTRL_HUMAN	ANTXRL	ENSG00000198250		Uniprot_SinglePass			Uniprot_Extracel_Domain	GO_CellSurf		Surfy	GO:0005886
A6NF89	Olfactory receptor 6C6	OR6C6_HUMAN	OR6C6	ENSG00000188324			Uniprot_MultiPass	Uniprot_CellMemb	Uniprot_Extracel_Domain			Surfy	GO:0005886
A6NFX1	Major facilitator superfamily domain-containing protein 2B (hMfsd2b)	MFS2B_HUMAN	MFSD2B	ENSG00000205639			Uniprot_MultiPass	Uniprot_CellMemb				Surfy	GO:0005886
A6NGU5	Putative glutathione hydrolase 3 proenzyme (EC 3.4.19.13) (Gamma-glutamyltransferase 3) (Putative gamma-glutamyltranspeptidase 3) (GGT 3) (EC 2.3.2.2) [Cleaved into: Putative glutathione hydrolase 3 heavy chain; Putative glutathione hydrolase 3 light chain]	GGT3_HUMAN	GGT3P GGT3			Uniprot_SinglePass			Uniprot_Extracel_Domain			Surfy
A6NGY5	Olfactory receptor 51F1	O51F1_HUMAN	OR51F1 OR51F1P	ENSG00000188069			Uniprot_MultiPass	Uniprot_CellMemb	Uniprot_Extracel_Domain			Surfy	GO:0005886
A6NH00	Olfactory receptor 2T8	OR2T8_HUMAN	OR2T8 OR2T8P	ENSG00000177462			Uniprot_MultiPass	Uniprot_CellMemb	Uniprot_Extracel_Domain			Surfy	GO:0005886
A6NHA9	Olfactory receptor 4C46	O4C46_HUMAN	OR4C46	ENSG00000185926			Uniprot_MultiPass	Uniprot_CellMemb	Uniprot_Extracel_Domain			Surfy	GO:0005886
A6NHG9	Olfactory receptor 5H14	O5H14_HUMAN	OR5H14	ENSG00000236032			Uniprot_MultiPass	Uniprot_CellMemb	Uniprot_Extracel_Domain			Surfy	GO:0005886
A6NHS7	MANSC domain-containing protein 4	MANS4_HUMAN	MANSC4	ENSG00000205693		Uniprot_SinglePass			Uniprot_Extracel_Domain			Surfy
A6NI73	Leukocyte immunoglobulin-like receptor subfamily A member 5 (CD85 antigen-like family member F) (Immunoglobulin-like transcript 11) (ILT-11) (Leukocyte immunoglobulin-like receptor 9) (LIR-9) (CD antigen CD85f)	LIRA5_HUMAN	LILRA5 ILT11 LILRB7 LIR9	ENSG00000187116		Uniprot_SinglePass		Uniprot_CellMemb	Uniprot_Extracel_Domain	GO_CellSurf		Surfy	GO:0005886
A6NIJ9	Olfactory receptor 6C70	O6C70_HUMAN	OR6C70	ENSG00000184954			Uniprot_MultiPass	Uniprot_CellMemb	Uniprot_Extracel_Domain			Surfy	GO:0005886
A6NJW9	T-cell surface glycoprotein CD8 beta-2 chain (CD8b pseudogene)	CD8B2_HUMAN	CD8B2 CD8BP			Uniprot_SinglePass		Uniprot_CellMemb	Uniprot_Extracel_Domain	GO_CellSurf		Surfy
A6NJZ3	Olfactory receptor 6C65	O6C65_HUMAN	OR6C65	ENSG00000205328			Uniprot_MultiPass	Uniprot_CellMemb	Uniprot_Extracel_Domain			Surfy	GO:0005886
A6NKB5	Pecanex-like protein 2 (Pecanex homolog protein 2)	PCX2_HUMAN	PCNX2 KIAA0435 PCNXL2	ENSG00000135749			Uniprot_MultiPass					Surfy
A6NKC4		FCGRC_HUMAN	GLRA4									Surfy
A6NKK0	Olfactory receptor 5H1 (HTPCRX14)	OR5H1_HUMAN	OR5H1	ENSG00000231192			Uniprot_MultiPass	Uniprot_CellMemb	Uniprot_Extracel_Domain			Surfy	GO:0005886
A6NL08	Olfactory receptor 6C75	O6C75_HUMAN	OR6C75	ENSG00000187857			Uniprot_MultiPass	Uniprot_CellMemb	Uniprot_Extracel_Domain			Surfy	GO:0005886
A6NL26	Olfactory receptor 5B21	OR5BL_HUMAN	OR5B21	ENSG00000198283			Uniprot_MultiPass	Uniprot_CellMemb	Uniprot_Extracel_Domain			Surfy	GO:0005886
A6NM03	Olfactory receptor 2AG2	O2AG2_HUMAN	OR2AG2 OR2AG2P	ENSG00000188124			Uniprot_MultiPass	Uniprot_CellMemb	Uniprot_Extracel_Domain			Surfy	GO:0005886
A6NM11	Leucine-rich repeat-containing protein 37A2	L37A2_HUMAN	LRRC37A2	ENSG00000238083		Uniprot_SinglePass			Uniprot_Extracel_Domain			Surfy
A6NM45	Putative claudin-24 (Claudin-21)	CLD24_HUMAN	CLDN24 CLDN21	ENSG00000185758			Uniprot_MultiPass	Uniprot_CellMemb	Uniprot_Extracel_Domain			Surfy	GO:0005886
A6NM76	Olfactory receptor 6C76	O6C76_HUMAN	OR6C76	ENSG00000185821			Uniprot_MultiPass	Uniprot_CellMemb	Uniprot_Extracel_Domain			Surfy	GO:0005886
A6NMS3	Olfactory receptor 5K4	OR5K4_HUMAN	OR5K4	ENSG00000196098			Uniprot_MultiPass	Uniprot_CellMemb	Uniprot_Extracel_Domain			Surfy	GO:0005886
A6NMS7	Leucine-rich repeat-containing protein 37A	L37A1_HUMAN	LRRC37A LRRC37A1	ENSG00000176681		Uniprot_SinglePass			Uniprot_Extracel_Domain			Surfy
A6NMU1	Olfactory receptor 52A4	O52A4_HUMAN	OR52A4P OR52A4				Uniprot_MultiPass	Uniprot_CellMemb	Uniprot_Extracel_Domain			Surfy
A6NMZ5	Olfactory receptor 4C45	O4C45_HUMAN	OR4C45				Uniprot_MultiPass	Uniprot_CellMemb	Uniprot_Extracel_Domain			Surfy
A6NND4	Olfactory receptor 2AT4 (Olfactory receptor OR11-265)	O2AT4_HUMAN	OR2AT4	ENSG00000171561			Uniprot_MultiPass	Uniprot_CellMemb	Uniprot_Extracel_Domain			Surfy	GO:0005886
A7MBM2	Protein dispatched homolog 2	DISP2_HUMAN	DISP2 C15orf36 DISPB KIAA1742 LINC00594	ENSG00000140323			Uniprot_MultiPass					Surfy	GO:0005886
A8MPY1	Gamma-aminobutyric acid receptor subunit rho-3 (GABA(A) receptor subunit rho-3) (GABA(C) receptor)	GBRR3_HUMAN	GABRR3	ENSG00000183185			Uniprot_MultiPass	Uniprot_CellMemb	Uniprot_Extracel_Domain			Surfy
A8MUP6	Germ cell-specific gene 1-like protein 2 (GSG1-like protein 2)	GS1L2_HUMAN	GSG1L2	ENSG00000214978			Uniprot_MultiPass		Uniprot_Extracel_Domain			Surfy	GO:0005886
A8MVS5	Protein HIDE1	HIDE1_HUMAN	HIDE1 C19orf38	ENSG00000214212		Uniprot_SinglePass			Uniprot_Extracel_Domain			Surfy
A8MVW0	Protein FAM171A2	F1712_HUMAN	FAM171A2	ENSG00000161682		Uniprot_SinglePass			Uniprot_Extracel_Domain			Surfy
A8MVW5	HEPACAM family member 2 (Mitotic kinetics regulator)	HECA2_HUMAN	HEPACAM2 MIKI UNQ305/PRO346	ENSG00000188175		Uniprot_SinglePass						Surfy
A8MVZ5	Butyrophilin-like protein 10	BTNLA_HUMAN	BTNL10			Uniprot_SinglePass			Uniprot_Extracel_Domain	GO_CellSurf	GO_ExternalSidePM	Surfy
A8MWY0	Endosome/lysosome-associated apoptosis and autophagy regulator family member 2 (Estrogen-induced gene 121-like protein) (hEIG121L)	ELAP2_HUMAN	ELAPOR2 EIG121L KIAA1324L	ENSG00000164659		Uniprot_SinglePass		Uniprot_CellMemb	Uniprot_Extracel_Domain			Surfy
B2RN74	Olfactory receptor 11H12	O11HC_HUMAN	OR11H12	ENSG00000257115			Uniprot_MultiPass	Uniprot_CellMemb	Uniprot_Extracel_Domain			Surfy	GO:0005886
B6SEH8	Endogenous retrovirus group V member 1 Env polyprotein (HERV-V_19q13.41 provirus ancestral Env polyprotein 1)	ERVV1_HUMAN	ERVV-1 ENVV1	ENSG00000269526		Uniprot_SinglePass			Uniprot_Extracel_Domain			Surfy
B6SEH9	Endogenous retrovirus group V member 2 Env polyprotein (HERV-V_19q13.41 provirus ancestral Env polyprotein 2)	ERVV2_HUMAN	ERVV-2 ENVV2	ENSG00000268964			Uniprot_MultiPass		Uniprot_Extracel_Domain			Surfy
D3W0D1	Killer cell lectin-like receptor subfamily F member 2 (Lectin-like receptor F2) (Activating coreceptor NKp65)	KLRF2_HUMAN	KLRF2	ENSG00000256797		Uniprot_SinglePass		Uniprot_CellMemb	Uniprot_Extracel_Domain			Surfy	GO:0005886
E2RYF6	Mucin-22 (Panbronchiolitis-related mucin-like protein 1)	MUC22_HUMAN	MUC22 G4 PBMUCL1	ENSG00000261272		Uniprot_SinglePass			Uniprot_Extracel_Domain			Surfy
F2Z333	Fibronectin type III domain-containing protein 10	FND10_HUMAN	FNDC10 C1orf233	ENSG00000228594		Uniprot_SinglePass			Uniprot_Extracel_Domain			Surfy
F5H4A9	Uncharacterized membrane protein C3orf80	CC080_HUMAN	C3orf80	ENSG00000180044		Uniprot_SinglePass						Surfy
I3L273	Golgi-associated olfactory signaling regulator (Golgi protein in olfactory neurons) (Goofy)	GFY_HUMAN	GFY	ENSG00000261949		Uniprot_SinglePass			Uniprot_Extracel_Domain			Surfy
O00144	Frizzled-9 (Fz-9) (hFz9) (FzE6) (CD antigen CD349)	FZD9_HUMAN	FZD9 FZD3	ENSG00000188763			Uniprot_MultiPass	Uniprot_CellMemb	Uniprot_Extracel_Domain	GO_CellSurf		Surfy	GO:0005886
O00155	Probable G-protein coupled receptor 25	GPR25_HUMAN	GPR25	ENSG00000170128			Uniprot_MultiPass	Uniprot_CellMemb	Uniprot_Extracel_Domain			Surfy	GO:0005886
O00222	Metabotropic glutamate receptor 8 (mGluR8)	GRM8_HUMAN	GRM8 GPRC1H MGLUR8	ENSG00000179603			Uniprot_MultiPass	Uniprot_CellMemb	Uniprot_Extracel_Domain			Surfy	GO:0005886
O00254	Proteinase-activated receptor 3 (PAR-3) (Coagulation factor II receptor-like 2) (Thrombin receptor-like 2)	PAR3_HUMAN	F2RL2 PAR3	ENSG00000164220			Uniprot_MultiPass	Uniprot_CellMemb	Uniprot_Extracel_Domain			Surfy	GO:0005886
O00270	12-(S)-hydroxy-5,8,10,14-eicosatetraenoic acid receptor (12-(S)-HETE receptor) (12-HETER) (G-protein coupled receptor 31) (GPR31/12-HETER)	GPR31_HUMAN	GPR31	ENSG00000120436			Uniprot_MultiPass	Uniprot_CellMemb	Uniprot_Extracel_Domain			Surfy	GO:0005886
O00341	Excitatory amino acid transporter 5 (Retinal glutamate transporter) (Solute carrier family 1 member 7)	EAA5_HUMAN	SLC1A7 EAAT5	ENSG00000162383			Uniprot_MultiPass		Uniprot_Extracel_Domain			Surfy	GO:0005886
O00391	Sulfhydryl oxidase 1 (hQSOX) (EC 1.8.3.2) (Quiescin Q6)	QSOX1_HUMAN	QSOX1 QSCN6 UNQ2520/PRO6013	ENSG00000116260		Uniprot_SinglePass						Surfy
O00398	Putative P2Y purinoceptor 10 (P2Y10) (P2Y-like receptor)	P2Y10_HUMAN	P2RY10	ENSG00000078589			Uniprot_MultiPass	Uniprot_CellMemb	Uniprot_Extracel_Domain			Surfy	GO:0005886
O00400	Acetyl-coenzyme A transporter 1 (AT-1) (Acetyl-CoA transporter 1) (Solute carrier family 33 member 1)	ACATN_HUMAN	SLC33A1 ACATN AT1	ENSG00000169359			Uniprot_MultiPass		Uniprot_Extracel_Domain			Surfy	GO:0005886
O00421	C-C chemokine receptor-like 2 (Chemokine receptor CCR11) (Chemokine receptor X) (Putative MCP-1 chemokine receptor)	CCRL2_HUMAN	CCRL2 CCR11 CCR6 CKRX CRAM HCR	ENSG00000121797			Uniprot_MultiPass	Uniprot_CellMemb	Uniprot_Extracel_Domain	GO_CellSurf	GO_ExternalSidePM	Surfy	GO:0005886
O00451	GDNF family receptor alpha-2 (GDNF receptor alpha-2) (GDNFR-alpha-2) (GFR-alpha-2) (GDNF receptor beta) (GDNFR-beta) (Neurturin receptor alpha) (NRTNR-alpha) (NTNR-alpha) (RET ligand 2) (TGF-beta-related neurotrophic factor receptor 2)	GFRA2_HUMAN	GFRA2 GDNFRB RETL2 TRNR2	ENSG00000168546	Uniprot_GPI			Uniprot_CellMemb		GO_CellSurf	GO_ExternalSidePM	Surfy	GO:0005886
O00478	Butyrophilin subfamily 3 member A3	BT3A3_HUMAN	BTN3A3 BTF3	ENSG00000111801		Uniprot_SinglePass		Uniprot_CellMemb	Uniprot_Extracel_Domain	GO_CellSurf	GO_ExternalSidePM	Surfy	GO:0005886
O00481	Butyrophilin subfamily 3 member A1 (CD antigen CD277)	BT3A1_HUMAN	BTN3A1 BTF5	ENSG00000026950		Uniprot_SinglePass		Uniprot_CellMemb	Uniprot_Extracel_Domain	GO_CellSurf	GO_ExternalSidePM	Surfy	GO:0005886
O00533	Neural cell adhesion molecule L1-like protein (Close homolog of L1) [Cleaved into: Processed neural cell adhesion molecule L1-like protein]	NCHL1_HUMAN	CHL1 CALL	ENSG00000134121		Uniprot_SinglePass		Uniprot_CellMemb	Uniprot_Extracel_Domain			Surfy	GO:0005886
O00548	Delta-like protein 1 (Drosophila Delta homolog 1) (Delta1) (H-Delta-1)	DLL1_HUMAN	DLL1 UNQ146/PRO172	ENSG00000198719		Uniprot_SinglePass		Uniprot_CellMemb	Uniprot_Extracel_Domain			Surfy	GO:0005886
O00574	C-X-C chemokine receptor type 6 (CXC-R6) (CXCR-6) (CDw186) (G-protein coupled receptor STRL33) (G-protein coupled receptor bonzo) (CD antigen CD186)	CXCR6_HUMAN	CXCR6 BONZO STRL33 TYMSTR	ENSG00000172215			Uniprot_MultiPass	Uniprot_CellMemb	Uniprot_Extracel_Domain	GO_CellSurf	GO_ExternalSidePM	Surfy	GO:0005886
O00590	Atypical chemokine receptor 2 (C-C chemokine receptor D6) (Chemokine receptor CCR-10) (Chemokine receptor CCR-9) (Chemokine-binding protein 2) (Chemokine-binding protein D6)	ACKR2_HUMAN	ACKR2 CCBP2 CCR10 CMKBR9 D6	ENSG00000144648			Uniprot_MultiPass	Uniprot_CellMemb	Uniprot_Extracel_Domain	GO_CellSurf	GO_ExternalSidePM	Surfy	GO:0005886
O00591	Gamma-aminobutyric acid receptor subunit pi (GABA(A) receptor subunit pi)	GBRP_HUMAN	GABRP	ENSG00000094755			Uniprot_MultiPass	Uniprot_CellMemb	Uniprot_Extracel_Domain			Surfy	GO:0005886
O00592	Podocalyxin (GCTM-2 antigen) (Gp200) (Podocalyxin-like protein 1) (PC) (PCLP-1)	PODXL_HUMAN	PODXL PCLP PCLP1	ENSG00000128567		Uniprot_SinglePass		Uniprot_CellMemb	Uniprot_Extracel_Domain			Surfy	GO:0005886
O14493	Claudin-4 (Clostridium perfringens enterotoxin receptor) (CPE-R) (CPE-receptor) (Williams-Beuren syndrome chromosomal region 8 protein)	CLD4_HUMAN	CLDN4 CPER CPETR1 WBSCR8	ENSG00000189143			Uniprot_MultiPass	Uniprot_CellMemb	Uniprot_Extracel_Domain			Surfy	GO:0005886
O14494	Phospholipid phosphatase 1 (EC 3.1.3.-) (EC 3.1.3.106) (EC 3.1.3.4) (EC 3.1.3.81) (Lipid phosphate phosphohydrolase 1) (PAP2-alpha) (Phosphatidate phosphohydrolase type 2a) (Phosphatidic acid phosphatase 2a) (PAP-2a) (PAP2a)	PLPP1_HUMAN	PLPP1 LPP1 PPAP2A	ENSG00000067113			Uniprot_MultiPass	Uniprot_CellMemb	Uniprot_Extracel_Domain			Surfy	GO:0005886
O14495	Phospholipid phosphatase 3 (EC 3.1.3.-) (EC 3.1.3.4) (Lipid phosphate phosphohydrolase 3) (PAP2-beta) (Phosphatidate phosphohydrolase type 2b) (Phosphatidic acid phosphatase 2b) (PAP-2b) (PAP2b) (Vascular endothelial growth factor and type I collagen-inducible protein) (VCIP)	PLPP3_HUMAN	PLPP3 LPP3 PPAP2B	ENSG00000162407			Uniprot_MultiPass	Uniprot_CellMemb	Uniprot_Extracel_Domain			Surfy	GO:0005886
O14511	Pro-neuregulin-2, membrane-bound isoform (Pro-NRG2) [Cleaved into: Neuregulin-2 (NRG-2) (Divergent of neuregulin-1) (DON-1) (Neural- and thymus-derived activator for ERBB kinases) (NTAK)]	NRG2_HUMAN	NRG2 NTAK	ENSG00000158458		Uniprot_SinglePass		Uniprot_CellMemb	Uniprot_Extracel_Domain			Surfy	GO:0005886
O14514	Adhesion G protein-coupled receptor B1 (Brain-specific angiogenesis inhibitor 1) [Cleaved into: Vasculostatin-40 (Vstat40); Vasculostatin-120 (Vstat120)]	AGRB1_HUMAN	ADGRB1 BAI1	ENSG00000181790			Uniprot_MultiPass	Uniprot_CellMemb	Uniprot_Extracel_Domain			Surfy	GO:0005886
O14522	Receptor-type tyrosine-protein phosphatase T (R-PTP-T) (EC 3.1.3.48) (Receptor-type tyrosine-protein phosphatase rho) (RPTP-rho)	PTPRT_HUMAN	PTPRT KIAA0283	ENSG00000196090		Uniprot_SinglePass			Uniprot_Extracel_Domain	GO_CellSurf		Surfy	GO:0005886
O14524	Nuclear envelope integral membrane protein 1	NEMP1_HUMAN	NEMP1 KIAA0286 TMEM194 TMEM194A	ENSG00000166881			Uniprot_MultiPass					Surfy
O14525	Astrotactin-1	ASTN1_HUMAN	ASTN1 ASTN KIAA0289	ENSG00000152092			Uniprot_MultiPass	Uniprot_CellMemb	Uniprot_Extracel_Domain	GO_CellSurf	GO_ExternalSidePM	Surfy	GO:0005886
O14581	Olfactory receptor 7A17	OR7AH_HUMAN	OR7A17	ENSG00000185385			Uniprot_MultiPass	Uniprot_CellMemb	Uniprot_Extracel_Domain			Surfy	GO:0005886
O14626	Probable G-protein coupled receptor 171 (G-protein coupled receptor H963)	GP171_HUMAN	GPR171 H963	ENSG00000174946			Uniprot_MultiPass	Uniprot_CellMemb	Uniprot_Extracel_Domain			Surfy	GO:0005886
O14672	Disintegrin and metalloproteinase domain-containing protein 10 (ADAM 10) (EC 3.4.24.81) (CDw156) (Kuzbanian protein homolog) (Mammalian disintegrin-metalloprotease) (CD antigen CD156c)	ADA10_HUMAN	ADAM10 KUZ MADM	ENSG00000137845		Uniprot_SinglePass		Uniprot_CellMemb	Uniprot_Extracel_Domain	GO_CellSurf		Surfy	GO:0005886
O14718	Visual pigment-like receptor peropsin	OPSX_HUMAN	RRH	ENSG00000180245			Uniprot_MultiPass		Uniprot_Extracel_Domain			Surfy	GO:0005886
O14764	Gamma-aminobutyric acid receptor subunit delta (GABA(A) receptor subunit delta)	GBRD_HUMAN	GABRD	ENSG00000187730			Uniprot_MultiPass	Uniprot_CellMemb	Uniprot_Extracel_Domain			Surfy	GO:0005886
O14786	Neuropilin-1 (Vascular endothelial cell growth factor 165 receptor) (CD antigen CD304)	NRP1_HUMAN	NRP1 NRP VEGF165R	ENSG00000099250		Uniprot_SinglePass		Uniprot_CellMemb	Uniprot_Extracel_Domain	GO_CellSurf		Surfy	GO:0005886
O14842	Free fatty acid receptor 1 (G-protein coupled receptor 40)	FFAR1_HUMAN	FFAR1 GPR40	ENSG00000126266			Uniprot_MultiPass	Uniprot_CellMemb	Uniprot_Extracel_Domain			Surfy	GO:0005886
O14843	Free fatty acid receptor 3 (G-protein coupled receptor 41)	FFAR3_HUMAN	FFAR3 GPR41	ENSG00000185897			Uniprot_MultiPass	Uniprot_CellMemb	Uniprot_Extracel_Domain			Surfy	GO:0005886
O14917	Protocadherin-17 (Protocadherin-68)	PCD17_HUMAN	PCDH17 PCDH68 PCH68	ENSG00000118946		Uniprot_SinglePass		Uniprot_CellMemb	Uniprot_Extracel_Domain			Surfy	GO:0005886
O14931	Natural cytotoxicity triggering receptor 3 (Activating natural killer receptor p30) (Natural killer cell p30-related protein) (NK-p30) (NKp30) (CD antigen CD337)	NCTR3_HUMAN	NCR3 1C7 LY117	ENSG00000204475		Uniprot_SinglePass		Uniprot_CellMemb	Uniprot_Extracel_Domain			Surfy	GO:0005886
O14944	Proepiregulin [Cleaved into: Epiregulin (EPR)]	EREG_HUMAN	EREG	ENSG00000124882		Uniprot_SinglePass		Uniprot_CellMemb	Uniprot_Extracel_Domain			Surfy	GO:0005886
O15031	Plexin-B2 (MM1)	PLXB2_HUMAN	PLXNB2 KIAA0315	ENSG00000196576		Uniprot_SinglePass		Uniprot_CellMemb	Uniprot_Extracel_Domain	GO_CellSurf		Surfy	GO:0005886
O15118	NPC intracellular cholesterol transporter 1 (Niemann-Pick C1 protein)	NPC1_HUMAN	NPC1	ENSG00000141458			Uniprot_MultiPass					Surfy	GO:0005886
O15146	Muscle, skeletal receptor tyrosine-protein kinase (EC 2.7.10.1) (Muscle-specific tyrosine-protein kinase receptor) (MuSK) (Muscle-specific kinase receptor)	MUSK_HUMAN	MUSK	ENSG00000030304		Uniprot_SinglePass		Uniprot_CellMemb	Uniprot_Extracel_Domain			Surfy	GO:0005886
O15165	Low-density lipoprotein receptor class A domain-containing protein 4	LRAD4_HUMAN	LDLRAD4 C18orf1	ENSG00000168675		Uniprot_SinglePass						Surfy
O15197	Ephrin type-B receptor 6 (HEP) (Tyrosine-protein kinase-defective receptor EPH-6)	EPHB6_HUMAN	EPHB6	ENSG00000106123		Uniprot_SinglePass			Uniprot_Extracel_Domain			Surfy	GO:0005886
O15218	G-protein coupled receptor 182	GP182_HUMAN	GPR182 ADMR	ENSG00000166856			Uniprot_MultiPass	Uniprot_CellMemb	Uniprot_Extracel_Domain			Surfy	GO:0005886
O15303	Metabotropic glutamate receptor 6 (mGluR6)	GRM6_HUMAN	GRM6 GPRC1F MGLUR6	ENSG00000113262			Uniprot_MultiPass	Uniprot_CellMemb	Uniprot_Extracel_Domain			Surfy	GO:0005886
O15354	Prosaposin receptor GPR37 (Endothelin B receptor-like protein 1) (ETBR-LP-1) (G-protein coupled receptor 37) (Parkin-associated endothelin receptor-like receptor) (PAELR)	GPR37_HUMAN	GPR37	ENSG00000170775			Uniprot_MultiPass	Uniprot_CellMemb	Uniprot_Extracel_Domain	GO_CellSurf		Surfy	GO:0005886
O15374	Monocarboxylate transporter 5 (MCT 5) (Monocarboxylate transporter 4) (MCT 4) (Solute carrier family 16 member 4)	MOT5_HUMAN	SLC16A4 MCT4 MCT5	ENSG00000168679			Uniprot_MultiPass	Uniprot_CellMemb	Uniprot_Extracel_Domain			Surfy	GO:0005886
O15375	Monocarboxylate transporter 6 (MCT 6) (Monocarboxylate transporter 5) (MCT 5) (Solute carrier family 16 member 5)	MOT6_HUMAN	SLC16A5 MCT5 MCT6	ENSG00000170190			Uniprot_MultiPass	Uniprot_CellMemb	Uniprot_Extracel_Domain			Surfy	GO:0005886
O15394	Neural cell adhesion molecule 2 (N-CAM-2) (NCAM-2)	NCAM2_HUMAN	NCAM2 NCAM21	ENSG00000154654		Uniprot_SinglePass		Uniprot_CellMemb	Uniprot_Extracel_Domain			Surfy	GO:0005886
O15399	Glutamate receptor ionotropic, NMDA 2D (GluN2D) (EB11) (Glutamate [NMDA] receptor subunit epsilon-4) (N-methyl D-aspartate receptor subtype 2D) (NMDAR2D) (NR2D)	NMDE4_HUMAN	GRIN2D GluN2D NMDAR2D	ENSG00000105464			Uniprot_MultiPass	Uniprot_CellMemb	Uniprot_Extracel_Domain			Surfy	GO:0005886
O15403	Monocarboxylate transporter 7 (MCT 7) (Monocarboxylate transporter 6) (MCT 6) (Solute carrier family 16 member 6)	MOT7_HUMAN	SLC16A6 MCT6 MCT7	ENSG00000108932			Uniprot_MultiPass	Uniprot_CellMemb	Uniprot_Extracel_Domain			Surfy	GO:0005886
O15431	High affinity copper uptake protein 1 (Copper transporter 1) (hCTR1) (Solute carrier family 31 member 1)	COPT1_HUMAN	SLC31A1 COPT1 CTR1	ENSG00000136868			Uniprot_MultiPass	Uniprot_CellMemb	Uniprot_Extracel_Domain			Surfy	GO:0005886
O15438	Canalicular multispecific organic anion transporter 2 (ATP-binding cassette sub-family C member 3) (Multi-specific organic anion transporter D) (MOAT-D) (Multidrug resistance-associated protein 3)	MRP3_HUMAN	ABCC3 CMOAT2 MLP2 MRP3	ENSG00000108846			Uniprot_MultiPass		Uniprot_Extracel_Domain			Surfy	GO:0005886
O15439	Multidrug resistance-associated protein 4 (ATP-binding cassette sub-family C member 4) (MRP/cMOAT-related ABC transporter) (Multi-specific organic anion transporter B) (MOAT-B)	MRP4_HUMAN	ABCC4 MRP4	ENSG00000125257			Uniprot_MultiPass			GO_CellSurf	GO_ExternalSidePM	Surfy	GO:0005886
O15440	Multidrug resistance-associated protein 5 (ATP-binding cassette sub-family C member 5) (Multi-specific organic anion transporter C) (MOAT-C) (SMRP) (pABC11)	MRP5_HUMAN	ABCC5 MRP5	ENSG00000114770			Uniprot_MultiPass	Uniprot_CellMemb				Surfy	GO:0005886
O15529	G-protein coupled receptor 42	GPR42_HUMAN	GPR42 GPR42P	ENSG00000126251			Uniprot_MultiPass	Uniprot_CellMemb	Uniprot_Extracel_Domain			Surfy	GO:0005886
O15547	P2X purinoceptor 6 (P2X6) (ATP receptor) (P2XM) (Purinergic receptor) (Purinergic receptor P2X-like 1)	P2RX6_HUMAN	P2RX6 P2RXL1 P2X6	ENSG00000099957			Uniprot_MultiPass		Uniprot_Extracel_Domain			Surfy	GO:0005886
O15551	Claudin-3 (Clostridium perfringens enterotoxin receptor 2) (CPE-R 2) (CPE-receptor 2) (Rat ventral prostate.1 protein homolog) (hRVP1)	CLD3_HUMAN	CLDN3 C7orf1 CPETR2	ENSG00000165215			Uniprot_MultiPass	Uniprot_CellMemb	Uniprot_Extracel_Domain			Surfy	GO:0005886
O15552	Free fatty acid receptor 2 (G-protein coupled receptor 43)	FFAR2_HUMAN	FFAR2 FFA2 GPCR43 GPR43	ENSG00000126262			Uniprot_MultiPass	Uniprot_CellMemb	Uniprot_Extracel_Domain			Surfy	GO:0005886
O42043	Endogenous retrovirus group K member 18 Env polyprotein (Envelope polyprotein) (HERV-K(C1a) envelope protein) (HERV-K110 envelope protein) (HERV-K18 envelope protein) (HERV-K18 superantigen) (HERV-K_1q23.3 provirus ancestral Env polyprotein) (IDDMK1,2 22 envelope protein) (IDDMK1,2 22 superantigen) [Cleaved into: Surface protein (SU); Transmembrane protein (TM)]	ENK18_HUMAN	ERVK-18			Uniprot_SinglePass		Uniprot_CellMemb				Surfy
O43155	Leucine-rich repeat transmembrane protein FLRT2 (Fibronectin-like domain-containing leucine-rich transmembrane protein 2)	FLRT2_HUMAN	FLRT2 KIAA0405 UNQ232/PRO265	ENSG00000185070		Uniprot_SinglePass		Uniprot_CellMemb	Uniprot_Extracel_Domain			Surfy	GO:0005886
O43157	Plexin-B1 (Semaphorin receptor SEP)	PLXB1_HUMAN	PLXNB1 KIAA0407 PLXN5 SEP	ENSG00000164050		Uniprot_SinglePass		Uniprot_CellMemb	Uniprot_Extracel_Domain			Surfy	GO:0005886
O43184	Disintegrin and metalloproteinase domain-containing protein 12 (ADAM 12) (EC 3.4.24.-) (Meltrin-alpha)	ADA12_HUMAN	ADAM12 MLTN UNQ346/PRO545	ENSG00000148848		Uniprot_SinglePass		Uniprot_CellMemb	Uniprot_Extracel_Domain			Surfy	GO:0005886
O43193	Motilin receptor (G-protein coupled receptor 38)	MTLR_HUMAN	MLNR GPR38 MTLR MTLR1	ENSG00000102539			Uniprot_MultiPass	Uniprot_CellMemb	Uniprot_Extracel_Domain			Surfy	GO:0005886
O43194	G-protein coupled receptor 39	GPR39_HUMAN	GPR39	ENSG00000183840			Uniprot_MultiPass	Uniprot_CellMemb	Uniprot_Extracel_Domain			Surfy	GO:0005886
O43246	Cationic amino acid transporter 4 (CAT-4) (CAT4) (Solute carrier family 7 member 4)	CTR4_HUMAN	SLC7A4	ENSG00000099960			Uniprot_MultiPass					Surfy
O43300	Leucine-rich repeat transmembrane neuronal protein 2 (Leucine-rich repeat neuronal 2 protein)	LRRT2_HUMAN	LRRTM2 KIAA0416 LRRN2	ENSG00000146006		Uniprot_SinglePass		Uniprot_CellMemb	Uniprot_Extracel_Domain			Surfy	GO:0005886
O43306	Adenylate cyclase type 6 (EC 4.6.1.1) (ATP pyrophosphate-lyase 6) (Adenylate cyclase type VI) (Adenylyl cyclase 6) (Ca(2+)-inhibitable adenylyl cyclase)	ADCY6_HUMAN	ADCY6 KIAA0422	ENSG00000174233			Uniprot_MultiPass	Uniprot_CellMemb	Uniprot_Extracel_Domain			Surfy	GO:0005886
O43315	Aquaporin-9 (AQP-9) (Aquaglyceroporin-9) (Small solute channel 1)	AQP9_HUMAN	AQP9 SSC1	ENSG00000103569			Uniprot_MultiPass	Uniprot_CellMemb	Uniprot_Extracel_Domain			Surfy	GO:0005886
O43424	Glutamate receptor ionotropic, delta-2 (GluD2) (GluR delta-2 subunit)	GRID2_HUMAN	GRID2 GLURD2	ENSG00000152208			Uniprot_MultiPass	Uniprot_CellMemb	Uniprot_Extracel_Domain			Surfy	GO:0005886
O43490	Prominin-1 (Antigen AC133) (Prominin-like protein 1) (CD antigen CD133)	PROM1_HUMAN	PROM1 PROML1 MSTP061	ENSG00000007062			Uniprot_MultiPass	Uniprot_CellMemb	Uniprot_Extracel_Domain	GO_CellSurf		Surfy	GO:0005886
O43497	Voltage-dependent T-type calcium channel subunit alpha-1G (Cav3.1c) (NBR13) (Voltage-gated calcium channel subunit alpha Cav3.1)	CAC1G_HUMAN	CACNA1G KIAA1123	ENSG00000006283			Uniprot_MultiPass	Uniprot_CellMemb	Uniprot_Extracel_Domain			Surfy	GO:0005886
O43506	Disintegrin and metalloproteinase domain-containing protein 20 (ADAM 20) (EC 3.4.24.-)	ADA20_HUMAN	ADAM20	ENSG00000134007		Uniprot_SinglePass			Uniprot_Extracel_Domain	GO_CellSurf	GO_ExternalSidePM	Surfy	GO:0005886
O43567	E3 ubiquitin-protein ligase RNF13 (EC 2.3.2.27) (RING finger protein 13) (RING-type E3 ubiquitin transferase RNF13)	RNF13_HUMAN	RNF13 RZF	ENSG00000082996		Uniprot_SinglePass						Surfy
O43570	Carbonic anhydrase 12 (EC 4.2.1.1) (Carbonate dehydratase XII) (Carbonic anhydrase XII) (CA-XII) (Tumor antigen HOM-RCC-3.1.3)	CAH12_HUMAN	CA12	ENSG00000074410		Uniprot_SinglePass		Uniprot_CellMemb	Uniprot_Extracel_Domain			Surfy	GO:0005886
O43603	Galanin receptor type 2 (GAL2-R) (GALR-2)	GALR2_HUMAN	GALR2 GALNR2	ENSG00000182687			Uniprot_MultiPass	Uniprot_CellMemb	Uniprot_Extracel_Domain			Surfy	GO:0005886
O43613	Orexin receptor type 1 (Ox-1-R) (Ox1-R) (Ox1R) (Hypocretin receptor type 1)	OX1R_HUMAN	HCRTR1	ENSG00000121764			Uniprot_MultiPass	Uniprot_CellMemb	Uniprot_Extracel_Domain			Surfy	GO:0005886
O43614	Orexin receptor type 2 (Ox-2-R) (Ox2-R) (Ox2R) (Hypocretin receptor type 2)	OX2R_HUMAN	HCRTR2	ENSG00000137252			Uniprot_MultiPass	Uniprot_CellMemb	Uniprot_Extracel_Domain			Surfy	GO:0005886
O43653	Prostate stem cell antigen	PSCA_HUMAN	PSCA UNQ206/PRO232	ENSG00000167653	Uniprot_GPI			Uniprot_CellMemb				Surfy	GO:0005886
O43688	Phospholipid phosphatase 2 (EC 3.1.3.-) (EC 3.1.3.4) (Lipid phosphate phosphohydrolase 2) (PAP2-gamma) (PAP2-G) (Phosphatidate phosphohydrolase type 2c) (Phosphatidic acid phosphatase 2c) (PAP-2c) (PAP2c)	PLPP2_HUMAN	PLPP2 LPP2 PPAP2C	ENSG00000141934			Uniprot_MultiPass	Uniprot_CellMemb				Surfy	GO:0005886
O43749	Olfactory receptor 1F1 (Olfactory receptor 16-35) (OR16-35) (Olfactory receptor 1F10) (Olfactory receptor 1F4) (Olfactory receptor 1F5) (Olfactory receptor 1F6) (Olfactory receptor 1F7) (Olfactory receptor 1F8) (Olfactory receptor 1F9) (Olfactory receptor OR16-4)	OR1F1_HUMAN	OR1F1 OLFMF OR1F10 OR1F4 OR1F5 OR1F6 OR1F7 OR1F8 OR1F9	ENSG00000168124			Uniprot_MultiPass	Uniprot_CellMemb	Uniprot_Extracel_Domain			Surfy	GO:0005886
O43826	Glucose-6-phosphate exchanger SLC37A4 (Glucose-5-phosphate transporter) (Glucose-6-phosphate translocase) (Solute carrier family 37 member 4) (Transformation-related gene 19 protein) (TRG-19)	G6PT1_HUMAN	SLC37A4 G6PT G6PT1 PRO0685 TRG19				Uniprot_MultiPass					Surfy
O43869	Olfactory receptor 2T1 (Olfactory receptor 1-25) (OR1-25) (Olfactory receptor OR1-61)	OR2T1_HUMAN	OR2T1	ENSG00000175143			Uniprot_MultiPass	Uniprot_CellMemb	Uniprot_Extracel_Domain			Surfy	GO:0005886
O43921	Ephrin-A2 (EPH-related receptor tyrosine kinase ligand 6) (LERK-6) (HEK7 ligand) (HEK7-L)	EFNA2_HUMAN	EFNA2 EPLG6 LERK6	ENSG00000099617	Uniprot_GPI			Uniprot_CellMemb				Surfy	GO:0005886
O43934	UNC93-like protein MFSD11 (Major facilitator superfamily domain-containing protein 11) (Protein ET)	MFS11_HUMAN	MFSD11 ET	ENSG00000092931			Uniprot_MultiPass					Surfy
O60241	Adhesion G protein-coupled receptor B2 (Brain-specific angiogenesis inhibitor 2)	AGRB2_HUMAN	ADGRB2 BAI2	ENSG00000121753			Uniprot_MultiPass	Uniprot_CellMemb	Uniprot_Extracel_Domain			Surfy	GO:0005886
O60242	Adhesion G protein-coupled receptor B3 (Brain-specific angiogenesis inhibitor 3)	AGRB3_HUMAN	ADGRB3 BAI3 KIAA0550	ENSG00000135298			Uniprot_MultiPass	Uniprot_CellMemb	Uniprot_Extracel_Domain			Surfy	GO:0005886
O60245	Protocadherin-7 (Brain-heart protocadherin) (BH-Pcdh)	PCDH7_HUMAN	PCDH7 BHPCDH	ENSG00000169851		Uniprot_SinglePass		Uniprot_CellMemb	Uniprot_Extracel_Domain			Surfy	GO:0005886
O60266	Adenylate cyclase type 3 (EC 4.6.1.1) (ATP pyrophosphate-lyase 3) (Adenylate cyclase type III) (AC-III) (Adenylate cyclase, olfactive type) (Adenylyl cyclase 3) (AC3)	ADCY3_HUMAN	ADCY3 KIAA0511	ENSG00000138031			Uniprot_MultiPass	Uniprot_CellMemb				Surfy	GO:0005886
O60309	Leucine-rich repeat-containing protein 37A3	L37A3_HUMAN	LRRC37A3 KIAA0563	ENSG00000176809		Uniprot_SinglePass			Uniprot_Extracel_Domain			Surfy
O60330	Protocadherin gamma-A12 (PCDH-gamma-A12) (Cadherin-21) (Fibroblast cadherin-3)	PCDGC_HUMAN	PCDHGA12 CDH21 FIB3 KIAA0588 UNQ371/PRO707	ENSG00000253159		Uniprot_SinglePass		Uniprot_CellMemb	Uniprot_Extracel_Domain			Surfy	GO:0005886
O60353	Frizzled-6 (Fz-6) (hFz6)	FZD6_HUMAN	FZD6	ENSG00000164930			Uniprot_MultiPass	Uniprot_CellMemb	Uniprot_Extracel_Domain	GO_CellSurf		Surfy	GO:0005886
O60359	Voltage-dependent calcium channel gamma-3 subunit (Neuronal voltage-gated calcium channel gamma-3 subunit) (Transmembrane AMPAR regulatory protein gamma-3) (TARP gamma-3)	CCG3_HUMAN	CACNG3	ENSG00000006116			Uniprot_MultiPass					Surfy	GO:0005886
O60391	Glutamate receptor ionotropic, NMDA 3B (GluN3B) (N-methyl-D-aspartate receptor subtype 3B) (NMDAR3B) (NR3B)	NMD3B_HUMAN	GRIN3B	ENSG00000116032			Uniprot_MultiPass	Uniprot_CellMemb	Uniprot_Extracel_Domain			Surfy	GO:0005886
O60403	Olfactory receptor 10H2 (Olfactory receptor OR19-23)	O10H2_HUMAN	OR10H2	ENSG00000171942			Uniprot_MultiPass	Uniprot_CellMemb	Uniprot_Extracel_Domain			Surfy	GO:0005886
O60404	Olfactory receptor 10H3 (Olfactory receptor OR19-24)	O10H3_HUMAN	OR10H3	ENSG00000171936			Uniprot_MultiPass	Uniprot_CellMemb	Uniprot_Extracel_Domain			Surfy	GO:0005886
O60412	Olfactory receptor 7C2 (Olfactory receptor 19-18) (OR19-18) (Olfactory receptor 7C3) (Olfactory receptor OR19-22)	OR7C2_HUMAN	OR7C2 OR7C3	ENSG00000127529			Uniprot_MultiPass	Uniprot_CellMemb	Uniprot_Extracel_Domain			Surfy	GO:0005886
O60431	Olfactory receptor 1I1 (Olfactory receptor 19-20) (OR19-20)	OR1I1_HUMAN	OR1I1	ENSG00000094661			Uniprot_MultiPass	Uniprot_CellMemb	Uniprot_Extracel_Domain			Surfy	GO:0005886
O60449	Lymphocyte antigen 75 (Ly-75) (C-type lectin domain family 13 member B) (DEC-205) (gp200-MR6) (CD antigen CD205)	LY75_HUMAN	LY75 CD205 CLEC13B	ENSG00000054219		Uniprot_SinglePass			Uniprot_Extracel_Domain	GO_CellSurf	GO_ExternalSidePM	Surfy	GO:0005886
O60462	Neuropilin-2 (Vascular endothelial cell growth factor 165 receptor 2)	NRP2_HUMAN	NRP2 VEGF165R2	ENSG00000118257		Uniprot_SinglePass			Uniprot_Extracel_Domain			Surfy	GO:0005886
O60469	Down syndrome cell adhesion molecule (CHD2)	DSCAM_HUMAN	DSCAM	ENSG00000171587		Uniprot_SinglePass		Uniprot_CellMemb	Uniprot_Extracel_Domain			Surfy	GO:0005886
O60478	Integral membrane protein GPR137B (Transmembrane 7 superfamily member 1 protein)	G137B_HUMAN	GPR137B TM7SF1	ENSG00000077585			Uniprot_MultiPass					Surfy	GO:0005886
O60486	Plexin-C1 (Virus-encoded semaphorin protein receptor) (CD antigen CD232)	PLXC1_HUMAN	PLXNC1 VESPR	ENSG00000136040		Uniprot_SinglePass			Uniprot_Extracel_Domain			Surfy	GO:0005886
O60487	Myelin protein zero-like protein 2 (Epithelial V-like antigen 1)	MPZL2_HUMAN	MPZL2 EVA EVA1 UNQ606/PRO1192	ENSG00000149573		Uniprot_SinglePass			Uniprot_Extracel_Domain			Surfy
O60500	Nephrin (Renal glomerulus-specific cell adhesion receptor)	NPHN_HUMAN	NPHS1 NPHN	ENSG00000161270		Uniprot_SinglePass		Uniprot_CellMemb	Uniprot_Extracel_Domain			Surfy	GO:0005886
O60503	Adenylate cyclase type 9 (EC 4.6.1.1) (ATP pyrophosphate-lyase 9) (Adenylate cyclase type IX) (ACIX) (Adenylyl cyclase 9) (AC9)	ADCY9_HUMAN	ADCY9 KIAA0520	ENSG00000162104			Uniprot_MultiPass	Uniprot_CellMemb	Uniprot_Extracel_Domain			Surfy	GO:0005886
O60609	GDNF family receptor alpha-3 (GDNF receptor alpha-3) (GDNFR-alpha-3) (GFR-alpha-3)	GFRA3_HUMAN	GFRA3 UNQ339/PRO538/PRO3664	ENSG00000146013	Uniprot_GPI			Uniprot_CellMemb		GO_CellSurf	GO_ExternalSidePM	Surfy	GO:0005886
O60669	Monocarboxylate transporter 2 (MCT 2) (Solute carrier family 16 member 7)	MOT2_HUMAN	SLC16A7 MCT2	ENSG00000118596			Uniprot_MultiPass	Uniprot_CellMemb	Uniprot_Extracel_Domain			Surfy	GO:0005886
O60706	ATP-binding cassette sub-family C member 9 (Sulfonylurea receptor 2)	ABCC9_HUMAN	ABCC9 SUR2	ENSG00000069431			Uniprot_MultiPass		Uniprot_Extracel_Domain			Surfy	GO:0005886
O60755	Galanin receptor type 3 (GAL3-R) (GALR-3)	GALR3_HUMAN	GALR3 GALNR3	ENSG00000128310			Uniprot_MultiPass	Uniprot_CellMemb	Uniprot_Extracel_Domain			Surfy	GO:0005886
O60883	G-protein coupled receptor 37-like 1 (Endothelin B receptor-like protein 2) (ETBR-LP-2)	G37L1_HUMAN	GPR37L1 ETBRLP2	ENSG00000170075			Uniprot_MultiPass	Uniprot_CellMemb	Uniprot_Extracel_Domain			Surfy	GO:0005886
O60895	Receptor activity-modifying protein 2 (Calcitonin-receptor-like receptor activity-modifying protein 2) (CRLR activity-modifying protein 2)	RAMP2_HUMAN	RAMP2	ENSG00000131477		Uniprot_SinglePass			Uniprot_Extracel_Domain	GO_CellSurf		Surfy	GO:0005886
O60896	Receptor activity-modifying protein 3 (Calcitonin-receptor-like receptor activity-modifying protein 3) (CRLR activity-modifying protein 3)	RAMP3_HUMAN	RAMP3	ENSG00000122679		Uniprot_SinglePass		Uniprot_CellMemb	Uniprot_Extracel_Domain	GO_CellSurf		Surfy	GO:0005886
O60931	Cystinosin	CTNS_HUMAN	CTNS	ENSG00000040531			Uniprot_MultiPass	Uniprot_CellMemb				Surfy	GO:0005886
O71037	Endogenous retrovirus group K member 19 Env polyprotein (EnvK3 protein) (Envelope polyprotein) (HERV-K(C19) envelope protein) (HERV-K_19q11 provirus ancestral Env polyprotein) [Cleaved into: Surface protein (SU); Transmembrane protein (TM)]	ENK19_HUMAN	ERVK-19			Uniprot_SinglePass		Uniprot_CellMemb	Uniprot_Extracel_Domain			Surfy
O75015	Low affinity immunoglobulin gamma Fc region receptor III-B (Fc-gamma RIII-beta) (Fc-gamma RIII) (Fc-gamma RIIIb) (FcRIII) (FcRIIIb) (FcR-10) (IgG Fc receptor III-1) (CD antigen CD16b)	FCG3B_HUMAN	FCGR3B CD16B FCG3 FCGR3 IGFR3	ENSG00000162747	Uniprot_GPI			Uniprot_CellMemb				Surfy	GO:0005886
O75019	Leukocyte immunoglobulin-like receptor subfamily A member 1 (CD85 antigen-like family member I) (Leukocyte immunoglobulin-like receptor 6) (LIR-6) (CD antigen CD85i)	LIRA1_HUMAN	LILRA1 LIR6	ENSG00000104974		Uniprot_SinglePass			Uniprot_Extracel_Domain			Surfy	GO:0005886
O75022	Leukocyte immunoglobulin-like receptor subfamily B member 3 (LIR-3) (Leukocyte immunoglobulin-like receptor 3) (CD85 antigen-like family member A) (Immunoglobulin-like transcript 5) (ILT-5) (Monocyte inhibitory receptor HL9) (CD antigen CD85a)	LIRB3_HUMAN	LILRB3 ILT5 LIR3	ENSG00000204577		Uniprot_SinglePass		Uniprot_CellMemb	Uniprot_Extracel_Domain			Surfy	GO:0005886
O75023	Leukocyte immunoglobulin-like receptor subfamily B member 5 (CD85 antigen-like family member C) (Leukocyte immunoglobulin-like receptor 8) (LIR-8) (CD antigen CD85c)	LIRB5_HUMAN	LILRB5 LIR8	ENSG00000105609;ENSG00000277414;ENSG00000278437;ENSG00000274311;ENSG00000273991		Uniprot_SinglePass			Uniprot_Extracel_Domain			Surfy
O75051	Plexin-A2 (Semaphorin receptor OCT)	PLXA2_HUMAN	PLXNA2 KIAA0463 OCT PLXN2 UNQ209/PRO235	ENSG00000076356		Uniprot_SinglePass		Uniprot_CellMemb	Uniprot_Extracel_Domain			Surfy	GO:0005886
O75054	Immunoglobulin superfamily member 3 (IgSF3) (Glu-Trp-Ile EWI motif-containing protein 3) (EWI-3)	IGSF3_HUMAN	IGSF3 EWI3 KIAA0466	ENSG00000143061		Uniprot_SinglePass			Uniprot_Extracel_Domain	GO_CellSurf		Surfy
O75074	Low-density lipoprotein receptor-related protein 3 (LRP-3) (105 kDa low-density lipoprotein receptor-related protein) (hLRp105)	LRP3_HUMAN	LRP3	ENSG00000130881		Uniprot_SinglePass			Uniprot_Extracel_Domain			Surfy
O75077	Disintegrin and metalloproteinase domain-containing protein 23 (ADAM 23) (Metalloproteinase-like, disintegrin-like, and cysteine-rich protein 3) (MDC-3)	ADA23_HUMAN	ADAM23 MDC3	ENSG00000114948		Uniprot_SinglePass		Uniprot_CellMemb	Uniprot_Extracel_Domain			Surfy	GO:0005886
O75078	Disintegrin and metalloproteinase domain-containing protein 11 (ADAM 11) (Metalloproteinase-like, disintegrin-like, and cysteine-rich protein) (MDC)	ADA11_HUMAN	ADAM11 MDC	ENSG00000073670		Uniprot_SinglePass			Uniprot_Extracel_Domain			Surfy	GO:0005886
O75084	Frizzled-7 (Fz-7) (hFz7) (FzE3)	FZD7_HUMAN	FZD7	ENSG00000155760			Uniprot_MultiPass	Uniprot_CellMemb	Uniprot_Extracel_Domain			Surfy	GO:0005886
O75096	Low-density lipoprotein receptor-related protein 4 (LRP-4) (Multiple epidermal growth factor-like domains 7)	LRP4_HUMAN	LRP4 KIAA0816 LRP10 MEGF7	ENSG00000134569		Uniprot_SinglePass		Uniprot_CellMemb	Uniprot_Extracel_Domain	GO_CellSurf		Surfy	GO:0005886
O75121	Microfibrillar-associated protein 3-like (Testis development protein NYD-SP9)	MFA3L_HUMAN	MFAP3L KIAA0626 HSD-39 HSD39	ENSG00000198948		Uniprot_SinglePass		Uniprot_CellMemb	Uniprot_Extracel_Domain			Surfy	GO:0005886
O75129	Astrotactin-2	ASTN2_HUMAN	ASTN2 KIAA0634	ENSG00000148219			Uniprot_MultiPass					Surfy
O75144	ICOS ligand (B7 homolog 2) (B7-H2) (B7-like protein Gl50) (B7-related protein 1) (B7RP-1) (CD antigen CD275)	ICOSL_HUMAN	ICOSLG B7H2 B7RP1 ICOSL KIAA0653	ENSG00000160223		Uniprot_SinglePass		Uniprot_CellMemb	Uniprot_Extracel_Domain	GO_CellSurf	GO_ExternalSidePM	Surfy	GO:0005886
O75197	Low-density lipoprotein receptor-related protein 5 (LRP-5) (Low-density lipoprotein receptor-related protein 7) (LRP-7)	LRP5_HUMAN	LRP5 LR3 LRP7	ENSG00000162337		Uniprot_SinglePass			Uniprot_Extracel_Domain			Surfy	GO:0005886
O75309	Cadherin-16 (Kidney-specific cadherin) (Ksp-cadherin)	CAD16_HUMAN	CDH16 UNQ695/PRO1340	ENSG00000166589		Uniprot_SinglePass		Uniprot_CellMemb	Uniprot_Extracel_Domain			Surfy	GO:0005886
O75311	Glycine receptor subunit alpha-3	GLRA3_HUMAN	GLRA3	ENSG00000145451			Uniprot_MultiPass	Uniprot_CellMemb	Uniprot_Extracel_Domain			Surfy	GO:0005886
O75325	Leucine-rich repeat neuronal protein 2 (Glioma amplified on chromosome 1 protein) (Leucine-rich repeat neuronal protein 5)	LRRN2_HUMAN	LRRN2 GAC1 LRRN5 UNQ256/PRO293	ENSG00000170382		Uniprot_SinglePass			Uniprot_Extracel_Domain			Surfy
O75355	Ectonucleoside triphosphate diphosphohydrolase 3 (NTPDase 3) (EC 3.6.1.5) (CD39 antigen-like 3) (Ecto-ATP diphosphohydrolase 3) (Ecto-ATPDase 3) (Ecto-ATPase 3) (Ecto-apyrase 3) (HB6)	ENTP3_HUMAN	ENTPD3 CD39L3	ENSG00000168032			Uniprot_MultiPass		Uniprot_Extracel_Domain			Surfy	GO:0005886
O75387	Large neutral amino acids transporter small subunit 3 (L-type amino acid transporter 3) (Prostate cancer overexpressed gene 1 protein) (Solute carrier family 43 member 1)	LAT3_HUMAN	SLC43A1 LAT3 PB39 POV1	ENSG00000149150			Uniprot_MultiPass					Surfy	GO:0005886
O75388	Probable G-protein coupled receptor 32	GPR32_HUMAN	GPR32	ENSG00000142511			Uniprot_MultiPass	Uniprot_CellMemb	Uniprot_Extracel_Domain			Surfy	GO:0005886
O75473	Leucine-rich repeat-containing G-protein coupled receptor 5 (G-protein coupled receptor 49) (G-protein coupled receptor 67) (G-protein coupled receptor HG38)	LGR5_HUMAN	LGR5 GPR49 GPR67	ENSG00000139292			Uniprot_MultiPass	Uniprot_CellMemb	Uniprot_Extracel_Domain			Surfy	GO:0005886
O75487	Glypican-4 (K-glypican) [Cleaved into: Secreted glypican-4]	GPC4_HUMAN	GPC4 UNQ474/PRO937	ENSG00000076716	Uniprot_GPI			Uniprot_CellMemb		GO_CellSurf	GO_ExternalSidePM	Surfy	GO:0005886
O75508	Claudin-11 (Oligodendrocyte-specific protein)	CLD11_HUMAN	CLDN11 OSP OTM	ENSG00000013297			Uniprot_MultiPass	Uniprot_CellMemb	Uniprot_Extracel_Domain			Surfy	GO:0005886
O75578	Integrin alpha-10	ITA10_HUMAN	ITGA10 UNQ468/PRO827	ENSG00000143127		Uniprot_SinglePass			Uniprot_Extracel_Domain			Surfy	GO:0005886
O75581	Low-density lipoprotein receptor-related protein 6 (LRP-6)	LRP6_HUMAN	LRP6	ENSG00000070018		Uniprot_SinglePass		Uniprot_CellMemb	Uniprot_Extracel_Domain	GO_CellSurf		Surfy	GO:0005886
O75712	Gap junction beta-3 protein (Connexin-31) (Cx31)	CXB3_HUMAN	GJB3 CX31	ENSG00000188910			Uniprot_MultiPass	Uniprot_CellMemb	Uniprot_Extracel_Domain			Surfy	GO:0005886
O75871	Carcinoembryonic antigen-related cell adhesion molecule 4 (Carcinoembryonic antigen CGM7) (Non-specific cross-reacting antigen W236)	CEAM4_HUMAN	CEACAM4 CGM7	ENSG00000105352		Uniprot_SinglePass			Uniprot_Extracel_Domain			Surfy	GO:0005886
O75882	Attractin (DPPT-L) (Mahogany homolog)	ATRN_HUMAN	ATRN KIAA0548 MGCA	ENSG00000088812		Uniprot_SinglePass		Uniprot_CellMemb	Uniprot_Extracel_Domain			Surfy	GO:0005886
O75899	Gamma-aminobutyric acid type B receptor subunit 2 (GABA-B receptor 2) (GABA-B-R2) (GABA-BR2) (GABABR2) (Gb2) (G-protein coupled receptor 51) (HG20)	GABR2_HUMAN	GABBR2 GPR51 GPRC3B	ENSG00000136928			Uniprot_MultiPass	Uniprot_CellMemb	Uniprot_Extracel_Domain			Surfy	GO:0005886
O75976	Carboxypeptidase D (EC 3.4.17.22) (Metallocarboxypeptidase D) (gp180)	CBPD_HUMAN	CPD	ENSG00000108582		Uniprot_SinglePass		Uniprot_CellMemb	Uniprot_Extracel_Domain			Surfy	GO:0005886
O76000	Putative olfactory receptor 2B3 (Hs6M1-1) (Olfactory receptor OR6-14) (OR6-4) (Olfactory receptor 6-4)	OR2B3_HUMAN	OR2B3 OR2B3P	ENSG00000204703			Uniprot_MultiPass	Uniprot_CellMemb	Uniprot_Extracel_Domain			Surfy	GO:0005886
O76001	Olfactory receptor 2J3 (Hs6M1-3) (Olfactory receptor OR6-16) (OR6-6) (Olfactory receptor 6-6)	OR2J3_HUMAN	OR2J3	ENSG00000204701			Uniprot_MultiPass	Uniprot_CellMemb	Uniprot_Extracel_Domain			Surfy	GO:0005886
O76002	Olfactory receptor 2J2 (Hs6M1-6) (Olfactory receptor 6-8) (OR6-8) (Olfactory receptor OR6-19)	OR2J2_HUMAN	OR2J2	ENSG00000204700			Uniprot_MultiPass	Uniprot_CellMemb	Uniprot_Extracel_Domain			Surfy	GO:0005886
O76036	Natural cytotoxicity triggering receptor 1 (Lymphocyte antigen 94 homolog) (NK cell-activating receptor) (Natural killer cell p46-related protein) (NK-p46) (NKp46) (hNKp46) (CD antigen CD335)	NCTR1_HUMAN	NCR1 LY94	ENSG00000189430		Uniprot_SinglePass		Uniprot_CellMemb	Uniprot_Extracel_Domain			Surfy	GO:0005886
O76099	Olfactory receptor 7C1 (Olfactory receptor 7C4) (Olfactory receptor OR19-16) (Olfactory receptor TPCR86)	OR7C1_HUMAN	OR7C1 OR7C4	ENSG00000127530			Uniprot_MultiPass	Uniprot_CellMemb	Uniprot_Extracel_Domain			Surfy	GO:0005886
O76100	Olfactory receptor 7A10 (OST027) (Olfactory receptor OR19-18)	OR7AA_HUMAN	OR7A10	ENSG00000127515			Uniprot_MultiPass	Uniprot_CellMemb	Uniprot_Extracel_Domain			Surfy	GO:0005886
O94772	Lymphocyte antigen 6H (Ly-6H)	LY6H_HUMAN	LY6H	ENSG00000176956	Uniprot_GPI			Uniprot_CellMemb				Surfy	GO:0005886
O94778	Aquaporin-8 (AQP-8)	AQP8_HUMAN	AQP8	ENSG00000103375			Uniprot_MultiPass		Uniprot_Extracel_Domain			Surfy	GO:0005886
O94779	Contactin-5 (Neural recognition molecule NB-2) (hNB-2)	CNTN5_HUMAN	CNTN5	ENSG00000149972	Uniprot_GPI			Uniprot_CellMemb				Surfy	GO:0005886
O94856	Neurofascin	NFASC_HUMAN	NFASC KIAA0756	ENSG00000163531		Uniprot_SinglePass		Uniprot_CellMemb	Uniprot_Extracel_Domain			Surfy	GO:0005886
O94886	CSC1-like protein 1 (Transmembrane protein 63A)	CSCL1_HUMAN	TMEM63A KIAA0489 KIAA0792	ENSG00000196187			Uniprot_MultiPass	Uniprot_CellMemb				Surfy	GO:0005886
O94898	Leucine-rich repeats and immunoglobulin-like domains protein 2 (LIG-2)	LRIG2_HUMAN	LRIG2 KIAA0806 LIG2	ENSG00000198799		Uniprot_SinglePass		Uniprot_CellMemb	Uniprot_Extracel_Domain			Surfy	GO:0005886
O94910	Adhesion G protein-coupled receptor L1 (Calcium-independent alpha-latrotoxin receptor 1) (CIRL-1) (Latrophilin-1) (Lectomedin-2)	AGRL1_HUMAN	ADGRL1 KIAA0821 LEC2 LPHN1	ENSG00000072071			Uniprot_MultiPass	Uniprot_CellMemb	Uniprot_Extracel_Domain			Surfy	GO:0005886
O94911	ATP-binding cassette sub-family A member 8	ABCA8_HUMAN	ABCA8 KIAA0822	ENSG00000141338			Uniprot_MultiPass	Uniprot_CellMemb				Surfy	GO:0005886
O94985	Calsyntenin-1 (Alcadein-alpha) (Alc-alpha) (Alzheimer-related cadherin-like protein) (Non-classical cadherin XB31alpha) [Cleaved into: Soluble Alc-alpha (SAlc-alpha); CTF1-alpha (C-terminal fragment 1-alpha)]	CSTN1_HUMAN	CLSTN1 CS1 KIAA0911	ENSG00000171603		Uniprot_SinglePass		Uniprot_CellMemb	Uniprot_Extracel_Domain	GO_CellSurf		Surfy	GO:0005886
O95006	Olfactory receptor 2F2 (Olfactory receptor 7-1) (OR7-1) (Olfactory receptor OR7-6)	OR2F2_HUMAN	OR2F2	ENSG00000221910			Uniprot_MultiPass	Uniprot_CellMemb	Uniprot_Extracel_Domain			Surfy	GO:0005886
O95007	Olfactory receptor 6B1 (Olfactory receptor 7-3) (OR7-3) (Olfactory receptor OR7-9)	OR6B1_HUMAN	OR6B1	ENSG00000221813			Uniprot_MultiPass	Uniprot_CellMemb	Uniprot_Extracel_Domain			Surfy	GO:0005886
O95013	Olfactory receptor 4F21	O4F21_HUMAN	OR4F21 OR4F21P	ENSG00000176269			Uniprot_MultiPass	Uniprot_CellMemb	Uniprot_Extracel_Domain			Surfy	GO:0005886
O95047	Olfactory receptor 2A4 (Olfactory receptor 2A10) (Olfactory receptor OR6-37)	OR2A4_HUMAN	OR2A4 OR2A10	ENSG00000180658			Uniprot_MultiPass	Uniprot_CellMemb	Uniprot_Extracel_Domain			Surfy	GO:0005886
O95196	Chondroitin sulfate proteoglycan 5 (Acidic leucine-rich EGF-like domain-containing brain protein) (Neuroglycan C)	CSPG5_HUMAN	CSPG5 CALEB NGC	ENSG00000114646		Uniprot_SinglePass		Uniprot_CellMemb	Uniprot_Extracel_Domain	GO_CellSurf		Surfy	GO:0005886
O95206	Protocadherin-8 (Arcadlin)	PCDH8_HUMAN	PCDH8	ENSG00000136099		Uniprot_SinglePass		Uniprot_CellMemb	Uniprot_Extracel_Domain			Surfy	GO:0005886
O95221	Olfactory receptor 5F1 (Olfactory receptor 11-10) (OR11-10) (Olfactory receptor OR11-167)	OR5F1_HUMAN	OR5F1	ENSG00000149133			Uniprot_MultiPass	Uniprot_CellMemb	Uniprot_Extracel_Domain			Surfy	GO:0005886
O95222	Olfactory receptor 6A2 (Olfactory receptor 11-55) (OR11-55) (Olfactory receptor 6A1) (Olfactory receptor OR11-83) (hP2 olfactory receptor)	OR6A2_HUMAN	OR6A2 OR6A1 OR6A2P	ENSG00000184933			Uniprot_MultiPass	Uniprot_CellMemb	Uniprot_Extracel_Domain			Surfy	GO:0005886
O95256	Interleukin-18 receptor accessory protein (IL-18 receptor accessory protein) (IL-18RAcP) (EC 3.2.2.6) (Accessory protein-like) (AcPL) (CD218 antigen-like family member B) (CDw218b) (IL-1R accessory protein-like) (IL-1RAcPL) (Interleukin-1 receptor 7) (IL-1R-7) (IL-1R7) (Interleukin-18 receptor accessory protein-like) (Interleukin-18 receptor beta) (IL-18R-beta) (IL-18Rbeta) (CD antigen CD218b)	I18RA_HUMAN	IL18RAP IL1R7	ENSG00000115607		Uniprot_SinglePass		Uniprot_CellMemb	Uniprot_Extracel_Domain			Surfy	GO:0005886
O95264	5-hydroxytryptamine receptor 3B (5-HT3-B) (5-HT3B) (Serotonin receptor 3B)	5HT3B_HUMAN	HTR3B	ENSG00000149305			Uniprot_MultiPass	Uniprot_CellMemb	Uniprot_Extracel_Domain	GO_CellSurf		Surfy	GO:0005886
O95274	Ly6/PLAUR domain-containing protein 3 (GPI-anchored metastasis-associated protein C4.4A homolog) (Matrigel-induced gene C4 protein) (MIG-C4)	LYPD3_HUMAN	LYPD3 C4.4A UNQ491/PRO1007	ENSG00000124466	Uniprot_GPI			Uniprot_CellMemb				Surfy	GO:0005886
O95279	Potassium channel subfamily K member 5 (Acid-sensitive potassium channel protein TASK-2) (TWIK-related acid-sensitive K(+) channel 2)	KCNK5_HUMAN	KCNK5 TASK2	ENSG00000164626			Uniprot_MultiPass					Surfy	GO:0005886
O95297	Myelin protein zero-like protein 1 (Protein zero-related)	MPZL1_HUMAN	MPZL1 PZR UNQ849/PRO1787	ENSG00000197965		Uniprot_SinglePass			Uniprot_Extracel_Domain	GO_CellSurf		Surfy	GO:0005886
O95342	Bile salt export pump (EC 7.6.2.-) (ATP-binding cassette sub-family B member 11)	ABCBB_HUMAN	ABCB11 BSEP	ENSG00000073734			Uniprot_MultiPass	Uniprot_CellMemb	Uniprot_Extracel_Domain	GO_CellSurf		Surfy	GO:0005886
O95371	Olfactory receptor 2C1 (OLFmf3) (Olfactory receptor 2C2) (Olfactory receptor OR16-1) (Olfactory receptor OR16-2)	OR2C1_HUMAN	OR2C1 OR2C2P	ENSG00000168158			Uniprot_MultiPass	Uniprot_CellMemb	Uniprot_Extracel_Domain			Surfy	GO:0005886
O95377	Gap junction beta-5 protein (Connexin-31.1) (Cx31.1)	CXB5_HUMAN	GJB5	ENSG00000189280			Uniprot_MultiPass	Uniprot_CellMemb	Uniprot_Extracel_Domain			Surfy	GO:0005886
O95436	Sodium-dependent phosphate transport protein 2B (Sodium-phosphate transport protein 2B) (Na(+)-dependent phosphate cotransporter 2B) (NaPi3b) (Sodium/phosphate cotransporter 2B) (Na(+)/Pi cotransporter 2B) (NaPi-2b) (Solute carrier family 34 member 2)	NPT2B_HUMAN	SLC34A2	ENSG00000157765			Uniprot_MultiPass		Uniprot_Extracel_Domain			Surfy	GO:0005886
O95452	Gap junction beta-6 protein (Connexin-30) (Cx30)	CXB6_HUMAN	GJB6	ENSG00000121742			Uniprot_MultiPass	Uniprot_CellMemb	Uniprot_Extracel_Domain			Surfy	GO:0005886
O95471	Claudin-7 (CLDN-7)	CLD7_HUMAN	CLDN7 CEPTRL2 CPETRL2	ENSG00000181885			Uniprot_MultiPass	Uniprot_CellMemb	Uniprot_Extracel_Domain			Surfy	GO:0005886
O95477	Phospholipid-transporting ATPase ABCA1 (EC 7.6.2.1) (ATP-binding cassette sub-family A member 1) (ATP-binding cassette transporter 1) (ABC-1) (ATP-binding cassette 1) (Cholesterol efflux regulatory protein)	ABCA1_HUMAN	ABCA1 ABC1 CERP	ENSG00000165029			Uniprot_MultiPass	Uniprot_CellMemb	Uniprot_Extracel_Domain	GO_CellSurf	GO_ExternalSidePM	Surfy	GO:0005886
O95484	Claudin-9	CLD9_HUMAN	CLDN9	ENSG00000213937			Uniprot_MultiPass	Uniprot_CellMemb	Uniprot_Extracel_Domain			Surfy	GO:0005886
O95490	Adhesion G protein-coupled receptor L2 (Calcium-independent alpha-latrotoxin receptor 2) (CIRL-2) (Latrophilin homolog 1) (Latrophilin-2) (Lectomedin-1)	AGRL2_HUMAN	ADGRL2 KIAA0786 LEC1 LPHH1 LPHN2	ENSG00000117114			Uniprot_MultiPass		Uniprot_Extracel_Domain			Surfy	GO:0005886
O95528	Solute carrier family 2, facilitated glucose transporter member 10 (Glucose transporter type 10) (GLUT-10)	GTR10_HUMAN	SLC2A10 GLUT10	ENSG00000197496			Uniprot_MultiPass		Uniprot_Extracel_Domain			Surfy	GO:0005886
O95622	Adenylate cyclase type 5 (EC 4.6.1.1) (ATP pyrophosphate-lyase 5) (Adenylate cyclase type V) (Adenylyl cyclase 5) (AC5)	ADCY5_HUMAN	ADCY5	ENSG00000173175			Uniprot_MultiPass	Uniprot_CellMemb	Uniprot_Extracel_Domain			Surfy	GO:0005886
O95665	Neurotensin receptor type 2 (NT-R-2) (NTR2) (Levocabastine-sensitive neurotensin receptor)	NTR2_HUMAN	NTSR2	ENSG00000169006			Uniprot_MultiPass	Uniprot_CellMemb	Uniprot_Extracel_Domain			Surfy	GO:0005886
O95727	Cytotoxic and regulatory T-cell molecule (Class-I MHC-restricted T-cell-associated molecule) (CD antigen CD355)	CRTAM_HUMAN	CRTAM	ENSG00000109943		Uniprot_SinglePass		Uniprot_CellMemb	Uniprot_Extracel_Domain			Surfy	GO:0005886
O95800	Probable G-protein coupled receptor 75	GPR75_HUMAN	GPR75	ENSG00000119737			Uniprot_MultiPass	Uniprot_CellMemb	Uniprot_Extracel_Domain			Surfy	GO:0005886
O95832	Claudin-1 (Senescence-associated epithelial membrane protein)	CLD1_HUMAN	CLDN1 CLD1 SEMP1 UNQ481/PRO944	ENSG00000163347			Uniprot_MultiPass	Uniprot_CellMemb	Uniprot_Extracel_Domain			Surfy	GO:0005886
O95838	Glucagon-like peptide 2 receptor (GLP-2 receptor) (GLP-2-R) (GLP-2R)	GLP2R_HUMAN	GLP2R	ENSG00000065325			Uniprot_MultiPass	Uniprot_CellMemb	Uniprot_Extracel_Domain			Surfy	GO:0005886
O95866	Megakaryocyte and platelet inhibitory receptor G6b (Protein G6b)	G6B_HUMAN	MPIG6B C6orf25 G6B G6B-B	ENSG00000204420		Uniprot_SinglePass		Uniprot_CellMemb	Uniprot_Extracel_Domain			Surfy	GO:0005886
O95867	Lymphocyte antigen 6 complex locus protein G6c	LY66C_HUMAN	LY6G6C C6orf24 G6C NG24 UNQ1947/PRO4430	ENSG00000204421	Uniprot_GPI			Uniprot_CellMemb		GO_CellSurf	GO_ExternalSidePM	Surfy	GO:0005886
O95868	Lymphocyte antigen 6 complex locus protein G6d (Protein Ly6-D) (Megakaryocyte-enhanced gene transcript 1 protein)	LY66D_HUMAN	LY6G6D C6orf23 G6D MEGT1 NG25	ENSG00000244355	Uniprot_GPI			Uniprot_CellMemb		GO_CellSurf	GO_ExternalSidePM	Surfy	GO:0005886
O95907	Monocarboxylate transporter 3 (MCT 3) (Solute carrier family 16 member 8)	MOT3_HUMAN	SLC16A8 MCT3	ENSG00000100156			Uniprot_MultiPass	Uniprot_CellMemb	Uniprot_Extracel_Domain			Surfy	GO:0005886
O95918	Olfactory receptor 2H2 (Hs6M1-12) (Olfactory receptor 2H3) (Olfactory receptor-like protein FAT11)	OR2H2_HUMAN	OR2H2 FAT11 OLFR2 OR2H3	ENSG00000204657			Uniprot_MultiPass	Uniprot_CellMemb	Uniprot_Extracel_Domain			Surfy	GO:0005886
O95944	Natural cytotoxicity triggering receptor 2 (Lymphocyte antigen 95 homolog) (NK cell-activating receptor) (Natural killer cell p44-related protein) (NK-p44) (NKp44) (CD antigen CD336)	NCTR2_HUMAN	NCR2 LY95	ENSG00000096264		Uniprot_SinglePass		Uniprot_CellMemb	Uniprot_Extracel_Domain	GO_CellSurf		Surfy	GO:0005886
O95971	CD160 antigen (Natural killer cell receptor BY55) (CD antigen CD160) [Cleaved into: CD160 antigen, soluble form]	BY55_HUMAN	CD160 BY55	ENSG00000117281	Uniprot_GPI			Uniprot_CellMemb				Surfy	GO:0005886
O95976	Immunoglobulin superfamily member 6 (IgSF6) (Protein DORA)	IGSF6_HUMAN	IGSF6 DORA	ENSG00000140749		Uniprot_SinglePass			Uniprot_Extracel_Domain			Surfy	GO:0005886
O95980	Reversion-inducing cysteine-rich protein with Kazal motifs (hRECK) (Suppressor of tumorigenicity 15 protein)	RECK_HUMAN	RECK ST15	ENSG00000122707	Uniprot_GPI			Uniprot_CellMemb				Surfy	GO:0005886
P00533	Epidermal growth factor receptor (EC 2.7.10.1) (Proto-oncogene c-ErbB-1) (Receptor tyrosine-protein kinase erbB-1)	EGFR_HUMAN	EGFR ERBB ERBB1 HER1	ENSG00000146648		Uniprot_SinglePass		Uniprot_CellMemb	Uniprot_Extracel_Domain	GO_CellSurf		Surfy	GO:0005886
P01130	Low-density lipoprotein receptor (LDL receptor)	LDLR_HUMAN	LDLR	ENSG00000130164		Uniprot_SinglePass		Uniprot_CellMemb	Uniprot_Extracel_Domain	GO_CellSurf	GO_ExternalSidePM	Surfy	GO:0005886
P01133	Pro-epidermal growth factor (EGF) [Cleaved into: Epidermal growth factor (Urogastrone)]	EGF_HUMAN	EGF	ENSG00000138798		Uniprot_SinglePass			Uniprot_Extracel_Domain			Surfy	GO:0005886
P01589	Interleukin-2 receptor subunit alpha (IL-2 receptor subunit alpha) (IL-2-RA) (IL-2R subunit alpha) (IL2-RA) (TAC antigen) (p55) (CD antigen CD25)	IL2RA_HUMAN	IL2RA	ENSG00000134460		Uniprot_SinglePass			Uniprot_Extracel_Domain	GO_CellSurf	GO_ExternalSidePM	Surfy	GO:0005886
P01730	T-cell surface glycoprotein CD4 (T-cell surface antigen T4/Leu-3) (CD antigen CD4)	CD4_HUMAN	CD4	ENSG00000010610		Uniprot_SinglePass		Uniprot_CellMemb	Uniprot_Extracel_Domain	GO_CellSurf	GO_ExternalSidePM	Surfy	GO:0005886
P01732	T-cell surface glycoprotein CD8 alpha chain (T-lymphocyte differentiation antigen T8/Leu-2) (CD antigen CD8a)	CD8A_HUMAN	CD8A MAL	ENSG00000153563		Uniprot_SinglePass		Uniprot_CellMemb	Uniprot_Extracel_Domain	GO_CellSurf	GO_ExternalSidePM	Surfy	GO:0005886
P01833	Polymeric immunoglobulin receptor (PIgR) (Poly-Ig receptor) (Hepatocellular carcinoma-associated protein TB6) [Cleaved into: Secretory component]	PIGR_HUMAN	PIGR	ENSG00000162896		Uniprot_SinglePass		Uniprot_CellMemb	Uniprot_Extracel_Domain			Surfy	GO:0005886
P01889	HLA class I histocompatibility antigen, B alpha chain (Human leukocyte antigen B) (HLA-B)	HLAB_HUMAN	HLA-B HLAB	ENSG00000234745		Uniprot_SinglePass		Uniprot_CellMemb	Uniprot_Extracel_Domain	GO_CellSurf		Surfy	GO:0005886
P01891		1A68_HUMAN	HLA-A	ENSG00000235657								Surfy
P01892		1A02_HUMAN	HLA-A	ENSG00000235657;ENSG00000227715								Surfy
P01893	Putative HLA class I histocompatibility antigen, alpha chain H (HLA-12.4) (HLA-AR) (MHC class I antigen H)	HLAH_HUMAN	HLA-H HLAH			Uniprot_SinglePass		Uniprot_CellMemb	Uniprot_Extracel_Domain	GO_CellSurf	GO_ExternalSidePM	Surfy
P01903	HLA class II histocompatibility antigen, DR alpha chain (MHC class II antigen DRA)	DRA_HUMAN	HLA-DRA HLA-DRA1	ENSG00000204287		Uniprot_SinglePass		Uniprot_CellMemb	Uniprot_Extracel_Domain	GO_CellSurf		Surfy	GO:0005886
P01906	HLA class II histocompatibility antigen, DQ alpha 2 chain (DX alpha chain) (HLA class II histocompatibility antigen, DQ(6) alpha chain) (HLA-DQA1) (MHC class II DQA2)	DQA2_HUMAN	HLA-DQA2 HLA-DXA	ENSG00000237541		Uniprot_SinglePass		Uniprot_CellMemb	Uniprot_Extracel_Domain			Surfy	GO:0005886
P01909	HLA class II histocompatibility antigen, DQ alpha 1 chain (DC-1 alpha chain) (DC-alpha) (HLA-DCA) (MHC class II DQA1)	DQA1_HUMAN	HLA-DQA1	ENSG00000196735		Uniprot_SinglePass		Uniprot_CellMemb	Uniprot_Extracel_Domain			Surfy	GO:0005886
P01911	HLA class II histocompatibility antigen, DRB1 beta chain (Human leukocyte antigen DRB1) (HLA-DRB1)	DRB_HUMAN	HLA-DRB1	ENSG00000196126		Uniprot_SinglePass		Uniprot_CellMemb	Uniprot_Extracel_Domain	GO_CellSurf	GO_ExternalSidePM	Surfy	GO:0005886
P01912		2B13_HUMAN	HLA-DRB1	ENSG00000206306;ENSG00000206240								Surfy
P01920	HLA class II histocompatibility antigen, DQ beta 1 chain (MHC class II antigen DQB1)	DQB1_HUMAN	HLA-DQB1 HLA-DQB	ENSG00000231286;ENSG00000233209;ENSG00000225824		Uniprot_SinglePass		Uniprot_CellMemb	Uniprot_Extracel_Domain			Surfy
P02708	Acetylcholine receptor subunit alpha	ACHA_HUMAN	CHRNA1 ACHRA CHNRA	ENSG00000138435			Uniprot_MultiPass	Uniprot_CellMemb	Uniprot_Extracel_Domain	GO_CellSurf		Surfy	GO:0005886
P02724	Glycophorin-A (MN sialoglycoprotein) (PAS-2) (Sialoglycoprotein alpha) (CD antigen CD235a)	GLPA_HUMAN	GYPA GPA	ENSG00000170180		Uniprot_SinglePass		Uniprot_CellMemb	Uniprot_Extracel_Domain			Surfy	GO:0005886
P02730	Band 3 anion transport protein (Anion exchange protein 1) (AE 1) (Anion exchanger 1) (Solute carrier family 4 member 1) (CD antigen CD233)	B3AT_HUMAN	SLC4A1 AE1 DI EPB3	ENSG00000004939			Uniprot_MultiPass	Uniprot_CellMemb	Uniprot_Extracel_Domain			Surfy	GO:0005886
P03989		1B27_HUMAN	HLA-B	ENSG00000224608								Surfy
P03999	Short-wave-sensitive opsin 1 (Blue cone photoreceptor pigment) (Blue-sensitive opsin) (BOP)	OPSB_HUMAN	OPN1SW BCP	ENSG00000128617			Uniprot_MultiPass	Uniprot_CellMemb	Uniprot_Extracel_Domain			Surfy	GO:0005886
P04000	Long-wave-sensitive opsin 1 (Red cone photoreceptor pigment) (Red-sensitive opsin) (ROP)	OPSR_HUMAN	OPN1LW RCP	ENSG00000102076			Uniprot_MultiPass		Uniprot_Extracel_Domain			Surfy	GO:0005886
P04001	Medium-wave-sensitive opsin 1 (Green cone photoreceptor pigment) (Green-sensitive opsin) (GOP)	OPSG_HUMAN	OPN1MW GCP	ENSG00000147380			Uniprot_MultiPass	Uniprot_CellMemb	Uniprot_Extracel_Domain			Surfy	GO:0005886
P04156	Major prion protein (PrP) (ASCR) (PrP27-30) (PrP33-35C) (CD antigen CD230)	PRIO_HUMAN	PRNP ALTPRP PRIP PRP	ENSG00000171867	Uniprot_GPI			Uniprot_CellMemb		GO_CellSurf	GO_ExternalSidePM	Surfy	GO:0005886
P04201	Proto-oncogene Mas	MAS_HUMAN	MAS1 MAS	ENSG00000130368			Uniprot_MultiPass	Uniprot_CellMemb	Uniprot_Extracel_Domain			Surfy	GO:0005886
P04222		1C03_HUMAN	HLA-C	ENSG00000225691								Surfy
P04229		2B11_HUMAN	HLA-DRB1	ENSG00000196126								Surfy
P04233	HLA class II histocompatibility antigen gamma chain (HLA-DR antigens-associated invariant chain) (Ia antigen-associated invariant chain) (Ii) (p33) (CD antigen CD74) [Cleaved into: Class-II-associated invariant chain peptide (CLIP)]	HG2A_HUMAN	CD74 DHLAG	ENSG00000019582		Uniprot_SinglePass		Uniprot_CellMemb	Uniprot_Extracel_Domain	GO_CellSurf	GO_ExternalSidePM	Surfy	GO:0005886
P04234	T-cell surface glycoprotein CD3 delta chain (T-cell receptor T3 delta chain) (CD antigen CD3d)	CD3D_HUMAN	CD3D T3D	ENSG00000167286		Uniprot_SinglePass		Uniprot_CellMemb	Uniprot_Extracel_Domain	GO_CellSurf	GO_ExternalSidePM	Surfy	GO:0005886
P04439	HLA class I histocompatibility antigen, A alpha chain (Human leukocyte antigen A) (HLA-A)	HLAA_HUMAN	HLA-A HLAA	ENSG00000206503		Uniprot_SinglePass		Uniprot_CellMemb	Uniprot_Extracel_Domain	GO_CellSurf		Surfy
P04440	HLA class II histocompatibility antigen, DP beta 1 chain (HLA class II histocompatibility antigen, DP(W4) beta chain) (MHC class II antigen DPB1)	DPB1_HUMAN	HLA-DPB1 HLA-DP1B	ENSG00000223865		Uniprot_SinglePass		Uniprot_CellMemb	Uniprot_Extracel_Domain	GO_CellSurf		Surfy	GO:0005886
P04626	Receptor tyrosine-protein kinase erbB-2 (EC 2.7.10.1) (Metastatic lymph node gene 19 protein) (MLN 19) (Proto-oncogene Neu) (Proto-oncogene c-ErbB-2) (Tyrosine kinase-type cell surface receptor HER2) (p185erbB2) (CD antigen CD340)	ERBB2_HUMAN	ERBB2 HER2 MLN19 NEU NGL	ENSG00000141736		Uniprot_SinglePass		Uniprot_CellMemb	Uniprot_Extracel_Domain			Surfy	GO:0005886
P04629	High affinity nerve growth factor receptor (EC 2.7.10.1) (Neurotrophic tyrosine kinase receptor type 1) (TRK1-transforming tyrosine kinase protein) (Tropomyosin-related kinase A) (Tyrosine kinase receptor) (Tyrosine kinase receptor A) (Trk-A) (gp140trk) (p140-TrkA)	NTRK1_HUMAN	NTRK1 MTC TRK TRKA	ENSG00000198400		Uniprot_SinglePass		Uniprot_CellMemb	Uniprot_Extracel_Domain	GO_CellSurf		Surfy	GO:0005886
P04839	Cytochrome b-245 heavy chain (EC 1.-.-.-) (CGD91-phox) (Cytochrome b(558) subunit beta) (Cytochrome b558 subunit beta) (Heme-binding membrane glycoprotein gp91phox) (NADPH oxidase 2) (Neutrophil cytochrome b 91 kDa polypeptide) (Superoxide-generating NADPH oxidase heavy chain subunit) (gp91-1) (gp91-phox) (p22 phagocyte B-cytochrome)	CY24B_HUMAN	CYBB NOX2	ENSG00000165168			Uniprot_MultiPass	Uniprot_CellMemb	Uniprot_Extracel_Domain			Surfy	GO:0005886
P04843	Dolichyl-diphosphooligosaccharide--protein glycosyltransferase subunit 1 (Dolichyl-diphosphooligosaccharide--protein glycosyltransferase 67 kDa subunit) (Ribophorin I) (RPN-I) (Ribophorin-1)	RPN1_HUMAN	RPN1	ENSG00000163902		Uniprot_SinglePass						Surfy
P04921	Glycophorin-C (Glycoconnectin) (Glycophorin-D) (GPD) (Glycoprotein beta) (PAS-2') (Sialoglycoprotein D) (CD antigen CD236)	GLPC_HUMAN	GYPC GLPC GPC	ENSG00000136732		Uniprot_SinglePass		Uniprot_CellMemb	Uniprot_Extracel_Domain			Surfy	GO:0005886
P05023	Sodium/potassium-transporting ATPase subunit alpha-1 (Na(+)/K(+) ATPase alpha-1 subunit) (EC 7.2.2.13) (Sodium pump subunit alpha-1)	AT1A1_HUMAN	ATP1A1	ENSG00000163399			Uniprot_MultiPass	Uniprot_CellMemb	Uniprot_Extracel_Domain			Surfy	GO:0005886
P05026	Sodium/potassium-transporting ATPase subunit beta-1 (Sodium/potassium-dependent ATPase subunit beta-1)	AT1B1_HUMAN	ATP1B1 ATP1B	ENSG00000143153		Uniprot_SinglePass		Uniprot_CellMemb	Uniprot_Extracel_Domain			Surfy	GO:0005886
P05067	Amyloid-beta precursor protein (APP) (ABPP) (APPI) (Alzheimer disease amyloid protein) (Amyloid precursor protein) (Amyloid-beta A4 protein) (Cerebral vascular amyloid peptide) (CVAP) (PreA4) (Protease nexin-II) (PN-II) [Cleaved into: N-APP; Soluble APP-alpha (S-APP-alpha); Soluble APP-beta (S-APP-beta); C99 (Beta-secretase C-terminal fragment) (Beta-CTF); Amyloid-beta protein 42 (Abeta42) (Beta-…	A4_HUMAN	APP A4 AD1	ENSG00000142192		Uniprot_SinglePass		Uniprot_CellMemb	Uniprot_Extracel_Domain	GO_CellSurf		Surfy	GO:0005886
P05106	Integrin beta-3 (Platelet membrane glycoprotein IIIa) (GPIIIa) (CD antigen CD61)	ITB3_HUMAN	ITGB3 GP3A	ENSG00000259207		Uniprot_SinglePass		Uniprot_CellMemb	Uniprot_Extracel_Domain	GO_CellSurf		Surfy	GO:0005886
P05107	Integrin beta-2 (Cell surface adhesion glycoproteins LFA-1/CR3/p150,95 subunit beta) (Complement receptor C3 subunit beta) (CD antigen CD18)	ITB2_HUMAN	ITGB2 CD18 MFI7	ENSG00000160255		Uniprot_SinglePass		Uniprot_CellMemb	Uniprot_Extracel_Domain	GO_CellSurf	GO_ExternalSidePM	Surfy	GO:0005886
P05186	Alkaline phosphatase, tissue-nonspecific isozyme (AP-TNAP) (TNSALP) (EC 3.1.3.1) (Alkaline phosphatase liver/bone/kidney isozyme)	PPBT_HUMAN	ALPL	ENSG00000162551	Uniprot_GPI			Uniprot_CellMemb				Surfy	GO:0005886
P05187	Alkaline phosphatase, placental type (EC 3.1.3.1) (Alkaline phosphatase Regan isozyme) (Placental alkaline phosphatase 1) (PLAP-1)	PPB1_HUMAN	ALPP PLAP	ENSG00000163283	Uniprot_GPI			Uniprot_CellMemb		GO_CellSurf		Surfy	GO:0005886
P05362	Intercellular adhesion molecule 1 (ICAM-1) (Major group rhinovirus receptor) (CD antigen CD54)	ICAM1_HUMAN	ICAM1	ENSG00000090339		Uniprot_SinglePass			Uniprot_Extracel_Domain	GO_CellSurf	GO_ExternalSidePM	Surfy	GO:0005886
P05534		1A24_HUMAN	HLA-A	ENSG00000229215;ENSG00000224320								Surfy
P05538	HLA class II histocompatibility antigen, DQ beta 2 chain (HLA class II histocompatibility antigen, DX beta chain) (MHC class II antigen DQB2)	DQB2_HUMAN	HLA-DQB2 HLA-DXB	ENSG00000232629		Uniprot_SinglePass		Uniprot_CellMemb	Uniprot_Extracel_Domain			Surfy	GO:0005886
P05556	Integrin beta-1 (Fibronectin receptor subunit beta) (Glycoprotein IIa) (GPIIA) (VLA-4 subunit beta) (CD antigen CD29)	ITB1_HUMAN	ITGB1 FNRB MDF2 MSK12	ENSG00000150093		Uniprot_SinglePass		Uniprot_CellMemb	Uniprot_Extracel_Domain	GO_CellSurf	GO_ExternalSidePM	Surfy	GO:0005886
P06126	T-cell surface glycoprotein CD1a (T-cell surface antigen T6/Leu-6) (hTa1 thymocyte antigen) (CD antigen CD1a)	CD1A_HUMAN	CD1A	ENSG00000158477		Uniprot_SinglePass		Uniprot_CellMemb	Uniprot_Extracel_Domain	GO_CellSurf	GO_ExternalSidePM	Surfy	GO:0005886
P06127	T-cell surface glycoprotein CD5 (Lymphocyte antigen T1/Leu-1) (CD antigen CD5)	CD5_HUMAN	CD5 LEU1	ENSG00000110448		Uniprot_SinglePass		Uniprot_CellMemb	Uniprot_Extracel_Domain	GO_CellSurf	GO_ExternalSidePM	Surfy	GO:0005886
P06213	Insulin receptor (IR) (EC 2.7.10.1) (CD antigen CD220) [Cleaved into: Insulin receptor subunit alpha; Insulin receptor subunit beta]	INSR_HUMAN	INSR	ENSG00000171105		Uniprot_SinglePass		Uniprot_CellMemb	Uniprot_Extracel_Domain	GO_CellSurf	GO_ExternalSidePM	Surfy	GO:0005886
P06340	HLA class II histocompatibility antigen, DO alpha chain (MHC DN-alpha) (MHC DZ alpha) (MHC class II antigen DOA)	DOA_HUMAN	HLA-DOA HLA-DNA HLA-DZA	ENSG00000204252		Uniprot_SinglePass			Uniprot_Extracel_Domain			Surfy	GO:0005886
P06729	T-cell surface antigen CD2 (Erythrocyte receptor) (LFA-2) (LFA-3 receptor) (Rosette receptor) (T-cell surface antigen T11/Leu-5) (CD antigen CD2)	CD2_HUMAN	CD2 SRBC	ENSG00000116824		Uniprot_SinglePass		Uniprot_CellMemb	Uniprot_Extracel_Domain	GO_CellSurf	GO_ExternalSidePM	Surfy	GO:0005886
P06731	Carcinoembryonic antigen-related cell adhesion molecule 5 (Carcinoembryonic antigen) (CEA) (Meconium antigen 100) (CD antigen CD66e)	CEAM5_HUMAN	CEACAM5 CEA	ENSG00000105388	Uniprot_GPI			Uniprot_CellMemb		GO_CellSurf	GO_ExternalSidePM	Surfy	GO:0005886
P06756	Integrin alpha-V (Vitronectin receptor) (Vitronectin receptor subunit alpha) (CD antigen CD51) [Cleaved into: Integrin alpha-V heavy chain; Integrin alpha-V light chain]	ITAV_HUMAN	ITGAV MSK8 VNRA VTNR	ENSG00000138448		Uniprot_SinglePass		Uniprot_CellMemb	Uniprot_Extracel_Domain	GO_CellSurf	GO_ExternalSidePM	Surfy	GO:0005886
P06858	Lipoprotein lipase (LPL) (EC 3.1.1.34) (Phospholipase A1) (EC 3.1.1.32)	LIPL_HUMAN	LPL LIPD	ENSG00000175445				Uniprot_CellMemb		GO_CellSurf		Surfy	GO:0005886
P07202	Thyroid peroxidase (TPO) (EC 1.11.1.8)	PERT_HUMAN	TPO	ENSG00000115705		Uniprot_SinglePass			Uniprot_Extracel_Domain	GO_CellSurf		Surfy	GO:0005886
P07306	Asialoglycoprotein receptor 1 (ASGP-R 1) (ASGPR 1) (C-type lectin domain family 4 member H1) (Hepatic lectin H1) (HL-1)	ASGR1_HUMAN	ASGR1 CLEC4H1	ENSG00000141505		Uniprot_SinglePass			Uniprot_Extracel_Domain			Surfy	GO:0005886
P07307	Asialoglycoprotein receptor 2 (ASGP-R 2) (ASGPR 2) (C-type lectin domain family 4 member H2) (Hepatic lectin H2) (HL-2)	ASGR2_HUMAN	ASGR2 CLEC4H2	ENSG00000161944		Uniprot_SinglePass			Uniprot_Extracel_Domain			Surfy	GO:0005886
P07333	Macrophage colony-stimulating factor 1 receptor (CSF-1 receptor) (CSF-1-R) (CSF-1R) (M-CSF-R) (EC 2.7.10.1) (Proto-oncogene c-Fms) (CD antigen CD115)	CSF1R_HUMAN	CSF1R FMS	ENSG00000182578		Uniprot_SinglePass		Uniprot_CellMemb	Uniprot_Extracel_Domain	GO_CellSurf		Surfy	GO:0005886
P07359	Platelet glycoprotein Ib alpha chain (GP-Ib alpha) (GPIb-alpha) (GPIbA) (Glycoprotein Ibalpha) (Antigen CD42b-alpha) (CD antigen CD42b) [Cleaved into: Glycocalicin]	GP1BA_HUMAN	GP1BA	ENSG00000185245		Uniprot_SinglePass			Uniprot_Extracel_Domain	GO_CellSurf	GO_ExternalSidePM	Surfy	GO:0005886
P07510	Acetylcholine receptor subunit gamma	ACHG_HUMAN	CHRNG ACHRG	ENSG00000196811			Uniprot_MultiPass	Uniprot_CellMemb	Uniprot_Extracel_Domain			Surfy	GO:0005886
P07550	Beta-2 adrenergic receptor (Beta-2 adrenoreceptor) (Beta-2 adrenoceptor)	ADRB2_HUMAN	ADRB2 ADRB2R B2AR	ENSG00000169252			Uniprot_MultiPass	Uniprot_CellMemb	Uniprot_Extracel_Domain			Surfy	GO:0005886
P07949	Proto-oncogene tyrosine-protein kinase receptor Ret (EC 2.7.10.1) (Cadherin family member 12) (Proto-oncogene c-Ret) [Cleaved into: Soluble RET kinase fragment; Extracellular cell-membrane anchored RET cadherin 120 kDa fragment]	RET_HUMAN	RET CDHF12 CDHR16 PTC RET51	ENSG00000165731		Uniprot_SinglePass		Uniprot_CellMemb	Uniprot_Extracel_Domain			Surfy	GO:0005886
P08034	Gap junction beta-1 protein (Connexin-32) (Cx32) (GAP junction 28 kDa liver protein)	CXB1_HUMAN	GJB1 CX32	ENSG00000169562			Uniprot_MultiPass	Uniprot_CellMemb	Uniprot_Extracel_Domain			Surfy	GO:0005886
P08069	Insulin-like growth factor 1 receptor (EC 2.7.10.1) (Insulin-like growth factor I receptor) (IGF-I receptor) (CD antigen CD221) [Cleaved into: Insulin-like growth factor 1 receptor alpha chain; Insulin-like growth factor 1 receptor beta chain]	IGF1R_HUMAN	IGF1R	ENSG00000140443		Uniprot_SinglePass		Uniprot_CellMemb	Uniprot_Extracel_Domain			Surfy	GO:0005886
P08100	Rhodopsin (Opsin-2)	OPSD_HUMAN	RHO OPN2	ENSG00000163914			Uniprot_MultiPass		Uniprot_Extracel_Domain			Surfy	GO:0005886
P08172	Muscarinic acetylcholine receptor M2	ACM2_HUMAN	CHRM2	ENSG00000181072			Uniprot_MultiPass	Uniprot_CellMemb	Uniprot_Extracel_Domain			Surfy	GO:0005886
P08173	Muscarinic acetylcholine receptor M4	ACM4_HUMAN	CHRM4	ENSG00000180720			Uniprot_MultiPass	Uniprot_CellMemb	Uniprot_Extracel_Domain			Surfy	GO:0005886
P08174	Complement decay-accelerating factor (CD antigen CD55)	DAF_HUMAN	CD55 CR DAF	ENSG00000196352	Uniprot_GPI	Uniprot_SinglePass		Uniprot_CellMemb		GO_CellSurf		Surfy	GO:0005886
P08183	ATP-dependent translocase ABCB1 (ATP-binding cassette sub-family B member 1) (Multidrug resistance protein 1) (EC 7.6.2.2) (P-glycoprotein 1) (Phospholipid transporter ABCB1) (EC 7.6.2.1) (CD antigen CD243)	MDR1_HUMAN	ABCB1 MDR1 PGY1	ENSG00000085563			Uniprot_MultiPass	Uniprot_CellMemb	Uniprot_Extracel_Domain	GO_CellSurf	GO_ExternalSidePM	Surfy	GO:0005886
P08195	4F2 cell-surface antigen heavy chain (4F2hc) (4F2 heavy chain antigen) (Lymphocyte activation antigen 4F2 large subunit) (Solute carrier family 3 member 2) (CD antigen CD98)	4F2_HUMAN	SLC3A2 MDU1	ENSG00000168003		Uniprot_SinglePass		Uniprot_CellMemb	Uniprot_Extracel_Domain	GO_CellSurf		Surfy	GO:0005886
P08473	Neprilysin (EC 3.4.24.11) (Atriopeptidase) (Common acute lymphocytic leukemia antigen) (CALLA) (Enkephalinase) (Neutral endopeptidase 24.11) (NEP) (Neutral endopeptidase) (Skin fibroblast elastase) (SFE) (CD antigen CD10)	NEP_HUMAN	MME EPN	ENSG00000196549		Uniprot_SinglePass		Uniprot_CellMemb	Uniprot_Extracel_Domain	GO_CellSurf		Surfy	GO:0005886
P08514	Integrin alpha-IIb (GPalpha IIb) (GPIIb) (Platelet membrane glycoprotein IIb) (CD antigen CD41) [Cleaved into: Integrin alpha-IIb heavy chain; Integrin alpha-IIb light chain, form 1; Integrin alpha-IIb light chain, form 2]	ITA2B_HUMAN	ITGA2B GP2B ITGAB	ENSG00000005961		Uniprot_SinglePass			Uniprot_Extracel_Domain	GO_CellSurf	GO_ExternalSidePM	Surfy	GO:0005886
P08571	Monocyte differentiation antigen CD14 (Myeloid cell-specific leucine-rich glycoprotein) (CD antigen CD14) [Cleaved into: Monocyte differentiation antigen CD14, urinary form; Monocyte differentiation antigen CD14, membrane-bound form]	CD14_HUMAN	CD14	ENSG00000170458	Uniprot_GPI			Uniprot_CellMemb		GO_CellSurf	GO_ExternalSidePM	Surfy	GO:0005886
P08575	Receptor-type tyrosine-protein phosphatase C (EC 3.1.3.48) (Leukocyte common antigen) (L-CA) (T200) (CD antigen CD45)	PTPRC_HUMAN	PTPRC CD45	ENSG00000081237		Uniprot_SinglePass		Uniprot_CellMemb	Uniprot_Extracel_Domain	GO_CellSurf	GO_ExternalSidePM	Surfy	GO:0005886
P08581	Hepatocyte growth factor receptor (HGF receptor) (EC 2.7.10.1) (HGF/SF receptor) (Proto-oncogene c-Met) (Scatter factor receptor) (SF receptor) (Tyrosine-protein kinase Met)	MET_HUMAN	MET	ENSG00000105976		Uniprot_SinglePass			Uniprot_Extracel_Domain	GO_CellSurf		Surfy	GO:0005886
P08588	Beta-1 adrenergic receptor (Beta-1 adrenoreceptor) (Beta-1 adrenoceptor)	ADRB1_HUMAN	ADRB1 ADRB1R B1AR	ENSG00000043591			Uniprot_MultiPass	Uniprot_CellMemb	Uniprot_Extracel_Domain			Surfy	GO:0005886
P08637	Low affinity immunoglobulin gamma Fc region receptor III-A (CD16a antigen) (Fc-gamma RIII-alpha) (Fc-gamma RIII) (Fc-gamma RIIIa) (FcRIII) (FcRIIIa) (FcR-10) (IgG Fc receptor III-2) (CD antigen CD16a)	FCG3A_HUMAN	FCGR3A CD16A FCG3 FCGR3 IGFR3	ENSG00000203747		Uniprot_SinglePass		Uniprot_CellMemb	Uniprot_Extracel_Domain	GO_CellSurf	GO_ExternalSidePM	Surfy	GO:0005886
P08648	Integrin alpha-5 (CD49 antigen-like family member E) (Fibronectin receptor subunit alpha) (Integrin alpha-F) (VLA-5) (CD antigen CD49e) [Cleaved into: Integrin alpha-5 heavy chain; Integrin alpha-5 light chain]	ITA5_HUMAN	ITGA5 FNRA	ENSG00000161638		Uniprot_SinglePass			Uniprot_Extracel_Domain	GO_CellSurf	GO_ExternalSidePM	Surfy	GO:0005886
P08887	Interleukin-6 receptor subunit alpha (IL-6 receptor subunit alpha) (IL-6R subunit alpha) (IL-6R-alpha) (IL-6RA) (IL-6R 1) (Membrane glycoprotein 80) (gp80) (CD antigen CD126) [Cleaved into: Soluble interleukin-6 receptor subunit alpha (sIL6R)]	IL6RA_HUMAN	IL6R	ENSG00000160712		Uniprot_SinglePass		Uniprot_CellMemb	Uniprot_Extracel_Domain	GO_CellSurf	GO_ExternalSidePM	Surfy	GO:0005886
P08908	5-hydroxytryptamine receptor 1A (5-HT-1A) (5-HT1A) (G-21) (Serotonin receptor 1A)	5HT1A_HUMAN	HTR1A ADRB2RL1 ADRBRL1	ENSG00000178394			Uniprot_MultiPass	Uniprot_CellMemb	Uniprot_Extracel_Domain			Surfy	GO:0005886
P08912	Muscarinic acetylcholine receptor M5	ACM5_HUMAN	CHRM5	ENSG00000184984			Uniprot_MultiPass	Uniprot_CellMemb	Uniprot_Extracel_Domain			Surfy	GO:0005886
P08913	Alpha-2A adrenergic receptor (Alpha-2 adrenergic receptor subtype C10) (Alpha-2A adrenoreceptor) (Alpha-2A adrenoceptor) (Alpha-2AAR)	ADA2A_HUMAN	ADRA2A ADRA2R ADRAR	ENSG00000150594			Uniprot_MultiPass	Uniprot_CellMemb	Uniprot_Extracel_Domain			Surfy	GO:0005886
P08922	Proto-oncogene tyrosine-protein kinase ROS (EC 2.7.10.1) (Proto-oncogene c-Ros) (Proto-oncogene c-Ros-1) (Receptor tyrosine kinase c-ros oncogene 1) (c-Ros receptor tyrosine kinase)	ROS1_HUMAN	ROS1 MCF3 ROS	ENSG00000047936		Uniprot_SinglePass		Uniprot_CellMemb	Uniprot_Extracel_Domain	GO_CellSurf		Surfy	GO:0005886
P08962	CD63 antigen (Granulophysin) (Lysosomal-associated membrane protein 3) (LAMP-3) (Melanoma-associated antigen ME491) (OMA81H) (Ocular melanoma-associated antigen) (Tetraspanin-30) (Tspan-30) (CD antigen CD63)	CD63_HUMAN	CD63 MLA1 TSPAN30	ENSG00000135404			Uniprot_MultiPass	Uniprot_CellMemb	Uniprot_Extracel_Domain	GO_CellSurf		Surfy	GO:0005886
P08F94	Fibrocystin (Polycystic kidney and hepatic disease 1 protein) (Polyductin) (Tigmin)	PKHD1_HUMAN	PKHD1 FCYT TIGM1	ENSG00000170927		Uniprot_SinglePass		Uniprot_CellMemb	Uniprot_Extracel_Domain	GO_CellSurf	GO_ExternalSidePM	Surfy	GO:0005886
P09131	P3 protein (Solute carrier family 10 member 3)	P3_HUMAN	SLC10A3 DXS253E P3	ENSG00000126903			Uniprot_MultiPass					Surfy
P09326	CD48 antigen (B-lymphocyte activation marker BLAST-1) (BCM1 surface antigen) (Leukocyte antigen MEM-102) (SLAM family member 2) (SLAMF2) (Signaling lymphocytic activation molecule 2) (TCT.1) (CD antigen CD48)	CD48_HUMAN	CD48 BCM1 BLAST1	ENSG00000117091	Uniprot_GPI			Uniprot_CellMemb				Surfy	GO:0005886
P09564	T-cell antigen CD7 (GP40) (T-cell leukemia antigen) (T-cell surface antigen Leu-9) (TP41) (CD antigen CD7)	CD7_HUMAN	CD7	ENSG00000173762		Uniprot_SinglePass			Uniprot_Extracel_Domain			Surfy	GO:0005886
P09603	Macrophage colony-stimulating factor 1 (CSF-1) (M-CSF) (MCSF) (Lanimostim) [Cleaved into: Processed macrophage colony-stimulating factor 1]	CSF1_HUMAN	CSF1	ENSG00000184371		Uniprot_SinglePass		Uniprot_CellMemb				Surfy	GO:0005886
P09619	Platelet-derived growth factor receptor beta (PDGF-R-beta) (PDGFR-beta) (EC 2.7.10.1) (Beta platelet-derived growth factor receptor) (Beta-type platelet-derived growth factor receptor) (CD140 antigen-like family member B) (Platelet-derived growth factor receptor 1) (PDGFR-1) (CD antigen CD140b)	PGFRB_HUMAN	PDGFRB PDGFR PDGFR1	ENSG00000113721		Uniprot_SinglePass		Uniprot_CellMemb	Uniprot_Extracel_Domain	GO_CellSurf		Surfy	GO:0005886
P09693	T-cell surface glycoprotein CD3 gamma chain (T-cell receptor T3 gamma chain) (CD antigen CD3g)	CD3G_HUMAN	CD3G T3G	ENSG00000160654		Uniprot_SinglePass		Uniprot_CellMemb	Uniprot_Extracel_Domain	GO_CellSurf	GO_ExternalSidePM	Surfy	GO:0005886
P09848	Lactase-phlorizin hydrolase (Lactase-glycosylceramidase) [Includes: Lactase (EC 3.2.1.108); Phlorizin hydrolase (EC 3.2.1.62)]	LPH_HUMAN	LCT LPH	ENSG00000115850		Uniprot_SinglePass		Uniprot_CellMemb	Uniprot_Extracel_Domain			Surfy	GO:0005886
P09923	Intestinal-type alkaline phosphatase (IAP) (Intestinal alkaline phosphatase) (EC 3.1.3.1)	PPBI_HUMAN	ALPI	ENSG00000163295	Uniprot_GPI			Uniprot_CellMemb				Surfy	GO:0005886
P09958	Furin (EC 3.4.21.75) (Dibasic-processing enzyme) (Paired basic amino acid residue-cleaving enzyme) (PACE)	FURIN_HUMAN	FURIN FUR PACE PCSK3	ENSG00000140564		Uniprot_SinglePass		Uniprot_CellMemb		GO_CellSurf		Surfy	GO:0005886
P0C604	Olfactory receptor 4A8 (Olfactory receptor OR11-110)	OR4A8_HUMAN	OR4A8 OR4A8P				Uniprot_MultiPass	Uniprot_CellMemb	Uniprot_Extracel_Domain			Surfy
P0C617	Olfactory receptor 5AL1 (Olfactory receptor OR11-184)	O5AL1_HUMAN	OR5AL1 OR5AL1P				Uniprot_MultiPass	Uniprot_CellMemb	Uniprot_Extracel_Domain			Surfy
P0C623	Olfactory receptor 4Q2 (olfactory receptor OR14-21)	OR4Q2_HUMAN	OR4Q2 OR4Q2P				Uniprot_MultiPass	Uniprot_CellMemb	Uniprot_Extracel_Domain			Surfy
P0C626	Olfactory receptor 5G3 (Olfactory receptor 5G6) (Olfactory receptor OR11-213)	OR5G3_HUMAN	OR5G3 OR5G3P OR5G6P				Uniprot_MultiPass	Uniprot_CellMemb	Uniprot_Extracel_Domain			Surfy
P0C628	Olfactory receptor 5AC1 (Olfactory receptor OR3-2)	O5AC1_HUMAN	OR5AC1 OR5AC1P				Uniprot_MultiPass	Uniprot_CellMemb	Uniprot_Extracel_Domain			Surfy
P0C629	Olfactory receptor 10J4	O10J4_HUMAN	OR10J4 OR10J4P				Uniprot_MultiPass	Uniprot_CellMemb	Uniprot_Extracel_Domain			Surfy
P0C645	Olfactory receptor 4E1 (Olfactory receptor OR14-43)	OR4E1_HUMAN	OR4E1 OR4E1P				Uniprot_MultiPass	Uniprot_CellMemb	Uniprot_Extracel_Domain			Surfy
P0C646	Olfactory receptor 52Z1	O52Z1_HUMAN	OR52Z1 OR52Z1P				Uniprot_MultiPass	Uniprot_CellMemb	Uniprot_Extracel_Domain			Surfy
P0C6S8	Leucine-rich repeat and immunoglobulin-like domain-containing nogo receptor-interacting protein 3 (Leucine-rich repeat neuronal protein 2) (Leucine-rich repeat neuronal protein 6B)	LIGO3_HUMAN	LINGO3 LERN2 LRRN6B	ENSG00000220008		Uniprot_SinglePass			Uniprot_Extracel_Domain			Surfy
P0C7N1	Olfactory receptor 8U8	OR8U8_HUMAN	OR8U8				Uniprot_MultiPass	Uniprot_CellMemb	Uniprot_Extracel_Domain			Surfy
P0C7N5	Olfactory receptor 8U9	OR8U9_HUMAN	OR8U9				Uniprot_MultiPass	Uniprot_CellMemb	Uniprot_Extracel_Domain			Surfy
P0C7N8	Olfactory receptor 9G9	OR9G9_HUMAN	OR9G9				Uniprot_MultiPass	Uniprot_CellMemb	Uniprot_Extracel_Domain			Surfy
P0C7T2	Olfactory receptor 2T7 (OST723) (olfactory receptor OR1-44)	OR2T7_HUMAN	OR2T7 OR2T7P	ENSG00000227152			Uniprot_MultiPass	Uniprot_CellMemb	Uniprot_Extracel_Domain			Surfy	GO:0005886
P0C7T3	Olfactory receptor 56A5	O56A5_HUMAN	OR56A5 OR56A5P	ENSG00000188691			Uniprot_MultiPass	Uniprot_CellMemb	Uniprot_Extracel_Domain			Surfy
P0C7U0	Protein ELFN1 (Extracellular leucine-rich repeat and fibronectin type-III domain-containing protein 1) (Protein phosphatase 1 regulatory subunit 28)	ELFN1_HUMAN	ELFN1 PPP1R28	ENSG00000225968		Uniprot_SinglePass			Uniprot_Extracel_Domain			Surfy
P0CG37	Cryptic protein (Cryptic family protein 1)	CFC1_HUMAN	CFC1	ENSG00000136698	Uniprot_GPI			Uniprot_CellMemb		GO_CellSurf		Surfy	GO:0005886
P10314		1A32_HUMAN	HLA-A	ENSG00000223980								Surfy
P10316		1A69_HUMAN	HLA-A	ENSG00000235657								Surfy
P10319		1B58_HUMAN	HLA-B	ENSG00000224608								Surfy
P10321	HLA class I histocompatibility antigen, C alpha chain (HLA-C) (HLA-Cw) (Human leukocyte antigen C)	HLAC_HUMAN	HLA-C HLAC	ENSG00000204525		Uniprot_SinglePass		Uniprot_CellMemb	Uniprot_Extracel_Domain	GO_CellSurf		Surfy
P10586	Receptor-type tyrosine-protein phosphatase F (EC 3.1.3.48) (Leukocyte common antigen related) (LAR)	PTPRF_HUMAN	PTPRF LAR	ENSG00000142949		Uniprot_SinglePass			Uniprot_Extracel_Domain			Surfy	GO:0005886
P10696	Alkaline phosphatase, germ cell type (EC 3.1.3.1) (ALP-1) (Alkaline phosphatase Nagao isozyme) (Alkaline phosphatase, placental-like) (Germ cell alkaline phosphatase) (GCAP) (Placental alkaline phosphatase-like) (PLAP-like)	PPBN_HUMAN	ALPG ALPPL ALPPL2	ENSG00000163286	Uniprot_GPI			Uniprot_CellMemb				Surfy	GO:0005886
P10721	Mast/stem cell growth factor receptor Kit (SCFR) (EC 2.7.10.1) (Piebald trait protein) (PBT) (Proto-oncogene c-Kit) (Tyrosine-protein kinase Kit) (p145 c-kit) (v-kit Hardy-Zuckerman 4 feline sarcoma viral oncogene homolog) (CD antigen CD117)	KIT_HUMAN	KIT SCFR	ENSG00000157404		Uniprot_SinglePass		Uniprot_CellMemb	Uniprot_Extracel_Domain	GO_CellSurf	GO_ExternalSidePM	Surfy	GO:0005886
P10747	T-cell-specific surface glycoprotein CD28 (TP44) (CD antigen CD28)	CD28_HUMAN	CD28	ENSG00000178562		Uniprot_SinglePass			Uniprot_Extracel_Domain	GO_CellSurf	GO_ExternalSidePM	Surfy	GO:0005886
P10912	Growth hormone receptor (GH receptor) (Somatotropin receptor) [Cleaved into: Growth hormone-binding protein (GH-binding protein) (GHBP) (Serum-binding protein)]	GHR_HUMAN	GHR	ENSG00000112964		Uniprot_SinglePass		Uniprot_CellMemb	Uniprot_Extracel_Domain	GO_CellSurf	GO_ExternalSidePM	Surfy	GO:0005886
P10966	T-cell surface glycoprotein CD8 beta chain (CD antigen CD8b)	CD8B_HUMAN	CD8B CD8B1	ENSG00000172116		Uniprot_SinglePass		Uniprot_CellMemb	Uniprot_Extracel_Domain	GO_CellSurf		Surfy	GO:0005886
P11049	Leukocyte antigen CD37 (Tetraspanin-26) (Tspan-26) (CD antigen CD37)	CD37_HUMAN	CD37 TSPAN26	ENSG00000104894			Uniprot_MultiPass		Uniprot_Extracel_Domain			Surfy	GO:0005886
P11117	Lysosomal acid phosphatase (LAP) (EC 3.1.3.2)	PPAL_HUMAN	ACP2	ENSG00000134575		Uniprot_SinglePass						Surfy
P11166	Solute carrier family 2, facilitated glucose transporter member 1 (Glucose transporter type 1, erythrocyte/brain) (GLUT-1) (HepG2 glucose transporter)	GTR1_HUMAN	SLC2A1 GLUT1	ENSG00000117394			Uniprot_MultiPass	Uniprot_CellMemb	Uniprot_Extracel_Domain			Surfy	GO:0005886
P11168	Solute carrier family 2, facilitated glucose transporter member 2 (Glucose transporter type 2, liver) (GLUT-2)	GTR2_HUMAN	SLC2A2 GLUT2	ENSG00000163581			Uniprot_MultiPass	Uniprot_CellMemb	Uniprot_Extracel_Domain			Surfy	GO:0005886
P11169	Solute carrier family 2, facilitated glucose transporter member 3 (Glucose transporter type 3, brain) (GLUT-3)	GTR3_HUMAN	SLC2A3 GLUT3	ENSG00000059804			Uniprot_MultiPass	Uniprot_CellMemb	Uniprot_Extracel_Domain			Surfy	GO:0005886
P11215	Integrin alpha-M (CD11 antigen-like family member B) (CR-3 alpha chain) (Cell surface glycoprotein MAC-1 subunit alpha) (Leukocyte adhesion receptor MO1) (Neutrophil adherence receptor) (CD antigen CD11b)	ITAM_HUMAN	ITGAM CD11B CR3A	ENSG00000169896		Uniprot_SinglePass		Uniprot_CellMemb	Uniprot_Extracel_Domain	GO_CellSurf	GO_ExternalSidePM	Surfy	GO:0005886
P11229	Muscarinic acetylcholine receptor M1	ACM1_HUMAN	CHRM1	ENSG00000168539			Uniprot_MultiPass	Uniprot_CellMemb	Uniprot_Extracel_Domain			Surfy	GO:0005886
P11230	Acetylcholine receptor subunit beta	ACHB_HUMAN	CHRNB1 ACHRB CHRNB	ENSG00000170175			Uniprot_MultiPass	Uniprot_CellMemb	Uniprot_Extracel_Domain			Surfy	GO:0005886
P11279	Lysosome-associated membrane glycoprotein 1 (LAMP-1) (Lysosome-associated membrane protein 1) (CD107 antigen-like family member A) (CD antigen CD107a)	LAMP1_HUMAN	LAMP1	ENSG00000185896		Uniprot_SinglePass		Uniprot_CellMemb		GO_CellSurf	GO_ExternalSidePM	Surfy	GO:0005886
P11362	Fibroblast growth factor receptor 1 (FGFR-1) (EC 2.7.10.1) (Basic fibroblast growth factor receptor 1) (BFGFR) (bFGF-R-1) (Fms-like tyrosine kinase 2) (FLT-2) (N-sam) (Proto-oncogene c-Fgr) (CD antigen CD331)	FGFR1_HUMAN	FGFR1 BFGFR CEK FGFBR FLG FLT2 HBGFR	ENSG00000077782		Uniprot_SinglePass		Uniprot_CellMemb	Uniprot_Extracel_Domain			Surfy	GO:0005886
P11717	Cation-independent mannose-6-phosphate receptor (CI Man-6-P receptor) (CI-MPR) (M6PR) (300 kDa mannose 6-phosphate receptor) (MPR 300) (Insulin-like growth factor 2 receptor) (Insulin-like growth factor II receptor) (IGF-II receptor) (M6P/IGF2 receptor) (M6P/IGF2R) (CD antigen CD222)	MPRI_HUMAN	IGF2R MPRI	ENSG00000197081		Uniprot_SinglePass				GO_CellSurf		Surfy	GO:0005886
P11836	B-lymphocyte antigen CD20 (B-lymphocyte surface antigen B1) (Bp35) (Leukocyte surface antigen Leu-16) (Membrane-spanning 4-domains subfamily A member 1) (CD antigen CD20)	CD20_HUMAN	MS4A1 CD20	ENSG00000156738			Uniprot_MultiPass	Uniprot_CellMemb	Uniprot_Extracel_Domain	GO_CellSurf	GO_ExternalSidePM	Surfy	GO:0005886
P11912	B-cell antigen receptor complex-associated protein alpha chain (Ig-alpha) (MB-1 membrane glycoprotein) (Membrane-bound immunoglobulin-associated protein) (Surface IgM-associated protein) (CD antigen CD79a)	CD79A_HUMAN	CD79A IGA MB1	ENSG00000105369		Uniprot_SinglePass		Uniprot_CellMemb	Uniprot_Extracel_Domain	GO_CellSurf	GO_ExternalSidePM	Surfy	GO:0005886
P12314	High affinity immunoglobulin gamma Fc receptor I (IgG Fc receptor I) (Fc-gamma RI) (FcRI) (Fc-gamma RIA) (FcgammaRIa) (CD antigen CD64)	FCGR1_HUMAN	FCGR1A FCG1 FCGR1 IGFR1	ENSG00000150337		Uniprot_SinglePass		Uniprot_CellMemb	Uniprot_Extracel_Domain			Surfy	GO:0005886
P12318	Low affinity immunoglobulin gamma Fc region receptor II-a (IgG Fc receptor II-a) (CDw32) (Fc-gamma RII-a) (Fc-gamma-RIIa) (FcRII-a) (CD antigen CD32)	FCG2A_HUMAN	FCGR2A CD32 FCG2 FCGR2A1 IGFR2	ENSG00000143226		Uniprot_SinglePass		Uniprot_CellMemb	Uniprot_Extracel_Domain			Surfy	GO:0005886
P12319	High affinity immunoglobulin epsilon receptor subunit alpha (Fc-epsilon RI-alpha) (FcERI) (IgE Fc receptor subunit alpha)	FCERA_HUMAN	FCER1A FCE1A	ENSG00000179639		Uniprot_SinglePass		Uniprot_CellMemb	Uniprot_Extracel_Domain	GO_CellSurf		Surfy	GO:0005886
P12821	Angiotensin-converting enzyme (ACE) (EC 3.2.1.-) (EC 3.4.15.1) (Dipeptidyl carboxypeptidase I) (Kininase II) (CD antigen CD143) [Cleaved into: Angiotensin-converting enzyme, soluble form]	ACE_HUMAN	ACE DCP DCP1	ENSG00000159640		Uniprot_SinglePass		Uniprot_CellMemb	Uniprot_Extracel_Domain	GO_CellSurf	GO_ExternalSidePM	Surfy	GO:0005886
P12830	Cadherin-1 (CAM 120/80) (Epithelial cadherin) (E-cadherin) (Uvomorulin) (CD antigen CD324) [Cleaved into: E-Cad/CTF1; E-Cad/CTF2; E-Cad/CTF3]	CADH1_HUMAN	CDH1 CDHE UVO	ENSG00000039068		Uniprot_SinglePass		Uniprot_CellMemb	Uniprot_Extracel_Domain			Surfy	GO:0005886
P13224	Platelet glycoprotein Ib beta chain (GP-Ib beta) (GPIb-beta) (GPIbB) (Antigen CD42b-beta) (CD antigen CD42c)	GP1BB_HUMAN	GP1BB	ENSG00000203618		Uniprot_SinglePass			Uniprot_Extracel_Domain			Surfy	GO:0005886
P13473	Lysosome-associated membrane glycoprotein 2 (LAMP-2) (Lysosome-associated membrane protein 2) (CD107 antigen-like family member B) (LGP-96) (CD antigen CD107b)	LAMP2_HUMAN	LAMP2	ENSG00000005893		Uniprot_SinglePass		Uniprot_CellMemb				Surfy	GO:0005886
P13591	Neural cell adhesion molecule 1 (N-CAM-1) (NCAM-1) (CD antigen CD56)	NCAM1_HUMAN	NCAM1 NCAM	ENSG00000149294	Uniprot_GPI	Uniprot_SinglePass		Uniprot_CellMemb	Uniprot_Extracel_Domain	GO_CellSurf	GO_ExternalSidePM	Surfy	GO:0005886
P13598	Intercellular adhesion molecule 2 (ICAM-2) (CD antigen CD102)	ICAM2_HUMAN	ICAM2	ENSG00000108622		Uniprot_SinglePass			Uniprot_Extracel_Domain			Surfy	GO:0005886
P13612	Integrin alpha-4 (CD49 antigen-like family member D) (Integrin alpha-IV) (VLA-4 subunit alpha) (CD antigen CD49d)	ITA4_HUMAN	ITGA4 CD49D	ENSG00000115232		Uniprot_SinglePass			Uniprot_Extracel_Domain	GO_CellSurf		Surfy	GO:0005886
P13637	Sodium/potassium-transporting ATPase subunit alpha-3 (Na(+)/K(+) ATPase alpha-3 subunit) (EC 7.2.2.13) (Na(+)/K(+) ATPase alpha(III) subunit) (Sodium pump subunit alpha-3)	AT1A3_HUMAN	ATP1A3	ENSG00000105409			Uniprot_MultiPass	Uniprot_CellMemb	Uniprot_Extracel_Domain			Surfy	GO:0005886
P13688	Carcinoembryonic antigen-related cell adhesion molecule 1 (Biliary glycoprotein 1) (BGP-1) (CD antigen CD66a)	CEAM1_HUMAN	CEACAM1 BGP BGP1	ENSG00000079385		Uniprot_SinglePass		Uniprot_CellMemb	Uniprot_Extracel_Domain	GO_CellSurf		Surfy	GO:0005886
P13746		1A11_HUMAN	HLA-A	ENSG00000206503								Surfy
P13747	HLA class I histocompatibility antigen, alpha chain E (MHC class I antigen E) [Cleaved into: Soluble HLA class I histocompatibility antigen, alpha chain E (sHLA-E)]	HLAE_HUMAN	HLA-E HLA-6.2 HLAE	ENSG00000206493;ENSG00000229252;ENSG00000233904;ENSG00000230254		Uniprot_SinglePass		Uniprot_CellMemb	Uniprot_Extracel_Domain	GO_CellSurf	GO_ExternalSidePM	Surfy
P13760		2B14_HUMAN	HLA-DRB1	ENSG00000228080								Surfy
P13761		2B17_HUMAN	HLA-DRB1	ENSG00000229074;ENSG00000236884								Surfy
P13762	HLA class II histocompatibility antigen, DR beta 4 chain (MHC class II antigen DRB4)	DRB4_HUMAN	HLA-DRB4	ENSG00000227357;ENSG00000231021		Uniprot_SinglePass		Uniprot_CellMemb	Uniprot_Extracel_Domain			Surfy
P13765	HLA class II histocompatibility antigen, DO beta chain (MHC class II antigen DOB)	DOB_HUMAN	HLA-DOB	ENSG00000241106		Uniprot_SinglePass			Uniprot_Extracel_Domain			Surfy	GO:0005886
P13945	Beta-3 adrenergic receptor (Beta-3 adrenoreceptor) (Beta-3 adrenoceptor)	ADRB3_HUMAN	ADRB3 ADRB3R B3AR	ENSG00000188778			Uniprot_MultiPass	Uniprot_CellMemb	Uniprot_Extracel_Domain			Surfy	GO:0005886
P13987	CD59 glycoprotein (1F5 antigen) (20 kDa homologous restriction factor) (HRF-20) (HRF20) (MAC-inhibitory protein) (MAC-IP) (MEM43 antigen) (Membrane attack complex inhibition factor) (MACIF) (Membrane inhibitor of reactive lysis) (MIRL) (Protectin) (CD antigen CD59)	CD59_HUMAN	CD59 MIC11 MIN1 MIN2 MIN3 MSK21	ENSG00000085063	Uniprot_GPI			Uniprot_CellMemb		GO_CellSurf	GO_ExternalSidePM	Surfy	GO:0005886
P14151	L-selectin (CD62 antigen-like family member L) (Leukocyte adhesion molecule 1) (LAM-1) (Leukocyte surface antigen Leu-8) (Leukocyte-endothelial cell adhesion molecule 1) (LECAM1) (Lymph node homing receptor) (TQ1) (gp90-MEL) (CD antigen CD62L)	LYAM1_HUMAN	SELL LNHR LYAM1	ENSG00000188404		Uniprot_SinglePass		Uniprot_CellMemb	Uniprot_Extracel_Domain	GO_CellSurf	GO_ExternalSidePM	Surfy	GO:0005886
P14207	Folate receptor beta (FR-beta) (Folate receptor 2) (Folate receptor, fetal/placental) (Placental folate-binding protein) (FBP)	FOLR2_HUMAN	FOLR2	ENSG00000165457	Uniprot_GPI			Uniprot_CellMemb		GO_CellSurf	GO_ExternalSidePM	Surfy	GO:0005886
P14384	Carboxypeptidase M (CPM) (EC 3.4.17.12)	CBPM_HUMAN	CPM	ENSG00000135678	Uniprot_GPI			Uniprot_CellMemb		GO_CellSurf		Surfy	GO:0005886
P14415	Sodium/potassium-transporting ATPase subunit beta-2 (Adhesion molecule in glia) (AMOG) (Sodium/potassium-dependent ATPase subunit beta-2)	AT1B2_HUMAN	ATP1B2	ENSG00000129244		Uniprot_SinglePass		Uniprot_CellMemb	Uniprot_Extracel_Domain	GO_CellSurf	GO_ExternalSidePM	Surfy	GO:0005886
P14416	D(2) dopamine receptor (Dopamine D2 receptor)	DRD2_HUMAN	DRD2	ENSG00000149295			Uniprot_MultiPass	Uniprot_CellMemb	Uniprot_Extracel_Domain			Surfy	GO:0005886
P14616	Insulin receptor-related protein (IRR) (EC 2.7.10.1) (IR-related receptor) [Cleaved into: Insulin receptor-related protein alpha chain; Insulin receptor-related protein beta chain]	INSRR_HUMAN	INSRR IRR	ENSG00000027644		Uniprot_SinglePass			Uniprot_Extracel_Domain			Surfy	GO:0005886
P14672	Solute carrier family 2, facilitated glucose transporter member 4 (Glucose transporter type 4, insulin-responsive) (GLUT-4)	GLUT4_HUMAN	SLC2A4 GLUT4	ENSG00000181856			Uniprot_MultiPass	Uniprot_CellMemb	Uniprot_Extracel_Domain	GO_CellSurf	GO_ExternalSidePM	Surfy	GO:0005886
P14778	Interleukin-1 receptor type 1 (IL-1R-1) (IL-1RT-1) (IL-1RT1) (EC 3.2.2.6) (CD121 antigen-like family member A) (Interleukin-1 receptor alpha) (IL-1R-alpha) (Interleukin-1 receptor type I) (p80) (CD antigen CD121a) [Cleaved into: Interleukin-1 receptor type 1, membrane form (mIL-1R1) (mIL-1RI); Interleukin-1 receptor type 1, soluble form (sIL-1R1) (sIL-1RI)]	IL1R1_HUMAN	IL1R1 IL1R IL1RA IL1RT1	ENSG00000115594		Uniprot_SinglePass		Uniprot_CellMemb	Uniprot_Extracel_Domain	GO_CellSurf	GO_ExternalSidePM	Surfy	GO:0005886
P14784	Interleukin-2 receptor subunit beta (IL-2 receptor subunit beta) (IL-2R subunit beta) (IL-2RB) (High affinity IL-2 receptor subunit beta) (Interleukin-15 receptor subunit beta) (p70-75) (p75) (CD antigen CD122)	IL2RB_HUMAN	IL2RB IL15RB	ENSG00000100385		Uniprot_SinglePass		Uniprot_CellMemb	Uniprot_Extracel_Domain	GO_CellSurf	GO_ExternalSidePM	Surfy	GO:0005886
P14867	Gamma-aminobutyric acid receptor subunit alpha-1 (GABA(A) receptor subunit alpha-1)	GBRA1_HUMAN	GABRA1	ENSG00000022355			Uniprot_MultiPass	Uniprot_CellMemb	Uniprot_Extracel_Domain			Surfy	GO:0005886
P15144	Aminopeptidase N (AP-N) (hAPN) (EC 3.4.11.2) (Alanyl aminopeptidase) (Aminopeptidase M) (AP-M) (Microsomal aminopeptidase) (Myeloid plasma membrane glycoprotein CD13) (gp150) (CD antigen CD13)	AMPN_HUMAN	ANPEP APN CD13 PEPN	ENSG00000166825		Uniprot_SinglePass		Uniprot_CellMemb	Uniprot_Extracel_Domain	GO_CellSurf	GO_ExternalSidePM	Surfy	GO:0005886
P15151	Poliovirus receptor (Nectin-like protein 5) (NECL-5) (CD antigen CD155)	PVR_HUMAN	PVR PVS	ENSG00000073008		Uniprot_SinglePass		Uniprot_CellMemb	Uniprot_Extracel_Domain	GO_CellSurf		Surfy	GO:0005886
P15260	Interferon gamma receptor 1 (IFN-gamma receptor 1) (IFN-gamma-R1) (CDw119) (Interferon gamma receptor alpha-chain) (IFN-gamma-R-alpha) (CD antigen CD119)	INGR1_HUMAN	IFNGR1	ENSG00000027697		Uniprot_SinglePass		Uniprot_CellMemb	Uniprot_Extracel_Domain			Surfy	GO:0005886
P15328	Folate receptor alpha (FR-alpha) (Adult folate-binding protein) (FBP) (Folate receptor 1) (Folate receptor, adult) (KB cells FBP) (Ovarian tumor-associated antigen MOv18)	FOLR1_HUMAN	FOLR1 FOLR	ENSG00000110195	Uniprot_GPI			Uniprot_CellMemb		GO_CellSurf	GO_ExternalSidePM	Surfy	GO:0005886
P15391	B-lymphocyte antigen CD19 (B-lymphocyte surface antigen B4) (Differentiation antigen CD19) (T-cell surface antigen Leu-12) (CD antigen CD19)	CD19_HUMAN	CD19	ENSG00000177455		Uniprot_SinglePass		Uniprot_CellMemb	Uniprot_Extracel_Domain	GO_CellSurf	GO_ExternalSidePM	Surfy	GO:0005886
P15509	Granulocyte-macrophage colony-stimulating factor receptor subunit alpha (GM-CSF-R-alpha) (GMCSFR-alpha) (GMR-alpha) (CDw116) (CD antigen CD116)	CSF2R_HUMAN	CSF2RA CSF2R CSF2RY	ENSG00000198223		Uniprot_SinglePass		Uniprot_CellMemb	Uniprot_Extracel_Domain	GO_CellSurf	GO_ExternalSidePM	Surfy	GO:0005886
P15514	Amphiregulin (AR) (Colorectum cell-derived growth factor) (CRDGF)	AREG_HUMAN	AREG AREGB SDGF	ENSG00000109321		Uniprot_SinglePass				GO_CellSurf		Surfy
P15529	Membrane cofactor protein (TLX) (Trophoblast leukocyte common antigen) (CD antigen CD46)	MCP_HUMAN	CD46 MCP MIC10	ENSG00000117335		Uniprot_SinglePass			Uniprot_Extracel_Domain	GO_CellSurf		Surfy	GO:0005886
P15812	T-cell surface glycoprotein CD1e, membrane-associated (hCD1e) (R2G1) (CD antigen CD1e) [Cleaved into: T-cell surface glycoprotein CD1e, soluble (sCD1e)]	CD1E_HUMAN	CD1E	ENSG00000158488		Uniprot_SinglePass				GO_CellSurf	GO_ExternalSidePM	Surfy	GO:0005886
P15813	Antigen-presenting glycoprotein CD1d (R3G1) (CD antigen CD1d)	CD1D_HUMAN	CD1D	ENSG00000158473		Uniprot_SinglePass		Uniprot_CellMemb	Uniprot_Extracel_Domain	GO_CellSurf	GO_ExternalSidePM	Surfy	GO:0005886
P15941	Mucin-1 (MUC-1) (Breast carcinoma-associated antigen DF3) (Cancer antigen 15-3) (CA 15-3) (Carcinoma-associated mucin) (Episialin) (H23AG) (Krebs von den Lungen-6) (KL-6) (PEMT) (Peanut-reactive urinary mucin) (PUM) (Polymorphic epithelial mucin) (PEM) (Tumor-associated epithelial membrane antigen) (EMA) (Tumor-associated mucin) (CD antigen CD227) [Cleaved into: Mucin-1 subunit alpha (MUC1-NT) (M…	MUC1_HUMAN	MUC1 PUM	ENSG00000185499		Uniprot_SinglePass		Uniprot_CellMemb	Uniprot_Extracel_Domain			Surfy	GO:0005886
P16066	Atrial natriuretic peptide receptor 1 (EC 4.6.1.2) (Atrial natriuretic peptide receptor type A) (ANP-A) (ANPR-A) (NPR-A) (Guanylate cyclase A) (GC-A)	ANPRA_HUMAN	NPR1 ANPRA	ENSG00000169418		Uniprot_SinglePass			Uniprot_Extracel_Domain			Surfy	GO:0005886
P16070	CD44 antigen (CDw44) (Epican) (Extracellular matrix receptor III) (ECMR-III) (GP90 lymphocyte homing/adhesion receptor) (HUTCH-I) (Heparan sulfate proteoglycan) (Hermes antigen) (Hyaluronate receptor) (Phagocytic glycoprotein 1) (PGP-1) (Phagocytic glycoprotein I) (PGP-I) (CD antigen CD44)	CD44_HUMAN	CD44 LHR MDU2 MDU3 MIC4	ENSG00000026508		Uniprot_SinglePass		Uniprot_CellMemb	Uniprot_Extracel_Domain	GO_CellSurf		Surfy	GO:0005886
P16109	P-selectin (CD62 antigen-like family member P) (Granule membrane protein 140) (GMP-140) (Leukocyte-endothelial cell adhesion molecule 3) (LECAM3) (Platelet activation dependent granule-external membrane protein) (PADGEM) (CD antigen CD62P)	LYAM3_HUMAN	SELP GMRP GRMP	ENSG00000174175		Uniprot_SinglePass		Uniprot_CellMemb	Uniprot_Extracel_Domain	GO_CellSurf	GO_ExternalSidePM	Surfy	GO:0005886
P16144	Integrin beta-4 (GP150) (CD antigen CD104)	ITB4_HUMAN	ITGB4	ENSG00000132470		Uniprot_SinglePass		Uniprot_CellMemb	Uniprot_Extracel_Domain	GO_CellSurf		Surfy	GO:0005886
P16150	Leukosialin (GPL115) (Galactoglycoprotein) (GALGP) (Leukocyte sialoglycoprotein) (Sialophorin) (CD antigen CD43) [Cleaved into: CD43 cytoplasmic tail (CD43-ct) (CD43ct)]	LEUK_HUMAN	SPN CD43	ENSG00000197471		Uniprot_SinglePass			Uniprot_Extracel_Domain	GO_CellSurf	GO_ExternalSidePM	Surfy	GO:0005886
P16188		1A30_HUMAN	HLA-A	ENSG00000206503								Surfy
P16189		1A31_HUMAN	HLA-A	ENSG00000231834								Surfy
P16190		1A33_HUMAN	HLA-A	ENSG00000231834								Surfy
P16234	Platelet-derived growth factor receptor alpha (PDGF-R-alpha) (PDGFR-alpha) (EC 2.7.10.1) (Alpha platelet-derived growth factor receptor) (Alpha-type platelet-derived growth factor receptor) (CD140 antigen-like family member A) (CD140a antigen) (Platelet-derived growth factor alpha receptor) (Platelet-derived growth factor receptor 2) (PDGFR-2) (CD antigen CD140a)	PGFRA_HUMAN	PDGFRA PDGFR2 RHEPDGFRA	ENSG00000134853		Uniprot_SinglePass		Uniprot_CellMemb	Uniprot_Extracel_Domain	GO_CellSurf	GO_ExternalSidePM	Surfy	GO:0005886
P16284	Platelet endothelial cell adhesion molecule (PECAM-1) (EndoCAM) (GPIIA') (PECA1) (CD antigen CD31)	PECA1_HUMAN	PECAM1			Uniprot_SinglePass		Uniprot_CellMemb	Uniprot_Extracel_Domain	GO_CellSurf	GO_ExternalSidePM	Surfy
P16410	Cytotoxic T-lymphocyte protein 4 (Cytotoxic T-lymphocyte-associated antigen 4) (CTLA-4) (CD antigen CD152)	CTLA4_HUMAN	CTLA4 CD152	ENSG00000163599		Uniprot_SinglePass		Uniprot_CellMemb	Uniprot_Extracel_Domain	GO_CellSurf	GO_ExternalSidePM	Surfy	GO:0005886
P16422	Epithelial cell adhesion molecule (Ep-CAM) (Adenocarcinoma-associated antigen) (Cell surface glycoprotein Trop-1) (Epithelial cell surface antigen) (Epithelial glycoprotein) (EGP) (Epithelial glycoprotein 314) (EGP314) (hEGP314) (KS 1/4 antigen) (KSA) (Major gastrointestinal tumor-associated protein GA733-2) (Tumor-associated calcium signal transducer 1) (CD antigen CD326)	EPCAM_HUMAN	EPCAM GA733-2 M1S2 M4S1 MIC18 TACSTD1 TROP1	ENSG00000119888		Uniprot_SinglePass		Uniprot_CellMemb	Uniprot_Extracel_Domain	GO_CellSurf		Surfy	GO:0005886
P16444	Dipeptidase 1 (EC 3.4.13.19) (Beta-lactamase) (EC 3.5.2.6) (Dehydropeptidase-I) (Microsomal dipeptidase) (Renal dipeptidase) (hRDP)	DPEP1_HUMAN	DPEP1 MDP RDP	ENSG00000015413	Uniprot_GPI			Uniprot_CellMemb				Surfy	GO:0005886
P16471	Prolactin receptor (PRL-R)	PRLR_HUMAN	PRLR	ENSG00000113494		Uniprot_SinglePass			Uniprot_Extracel_Domain	GO_CellSurf	GO_ExternalSidePM	Surfy	GO:0005886
P16581	E-selectin (CD62 antigen-like family member E) (Endothelial leukocyte adhesion molecule 1) (ELAM-1) (Leukocyte-endothelial cell adhesion molecule 2) (LECAM2) (CD antigen CD62E)	LYAM2_HUMAN	SELE ELAM1	ENSG00000007908		Uniprot_SinglePass		Uniprot_CellMemb	Uniprot_Extracel_Domain			Surfy	GO:0005886
P16671	Platelet glycoprotein 4 (Fatty acid translocase) (FAT) (Glycoprotein IIIb) (GPIIIB) (Leukocyte differentiation antigen CD36) (PAS IV) (PAS-4) (Platelet collagen receptor) (Platelet glycoprotein IV) (GPIV) (Thrombospondin receptor) (CD antigen CD36)	CD36_HUMAN	CD36 GP3B GP4	ENSG00000135218			Uniprot_MultiPass	Uniprot_CellMemb	Uniprot_Extracel_Domain	GO_CellSurf	GO_ExternalSidePM	Surfy	GO:0005886
P16871	Interleukin-7 receptor subunit alpha (IL-7 receptor subunit alpha) (IL-7R subunit alpha) (IL-7R-alpha) (IL-7RA) (CDw127) (CD antigen CD127)	IL7RA_HUMAN	IL7R	ENSG00000168685		Uniprot_SinglePass		Uniprot_CellMemb	Uniprot_Extracel_Domain	GO_CellSurf	GO_ExternalSidePM	Surfy	GO:0005886
P17181	Interferon alpha/beta receptor 1 (IFN-R-1) (IFN-alpha/beta receptor 1) (Cytokine receptor class-II member 1) (Cytokine receptor family 2 member 1) (CRF2-1) (Type I interferon receptor 1)	INAR1_HUMAN	IFNAR1 IFNAR	ENSG00000142166		Uniprot_SinglePass		Uniprot_CellMemb	Uniprot_Extracel_Domain			Surfy	GO:0005886
P17301	Integrin alpha-2 (CD49 antigen-like family member B) (Collagen receptor) (Platelet membrane glycoprotein Ia) (GPIa) (VLA-2 subunit alpha) (CD antigen CD49b)	ITA2_HUMAN	ITGA2 CD49B	ENSG00000164171		Uniprot_SinglePass			Uniprot_Extracel_Domain	GO_CellSurf	GO_ExternalSidePM	Surfy	GO:0005886
P17302	Gap junction alpha-1 protein (Connexin-43) (Cx43) (Gap junction 43 kDa heart protein)	CXA1_HUMAN	GJA1 GJAL	ENSG00000152661			Uniprot_MultiPass	Uniprot_CellMemb	Uniprot_Extracel_Domain			Surfy	GO:0005886
P17342	Atrial natriuretic peptide receptor 3 (Atrial natriuretic peptide clearance receptor) (Atrial natriuretic peptide receptor type C) (ANP-C) (ANPR-C) (NPR-C)	ANPRC_HUMAN	NPR3 ANPRC C5orf23 NPRC	ENSG00000113389		Uniprot_SinglePass			Uniprot_Extracel_Domain			Surfy	GO:0005886
P17693	HLA class I histocompatibility antigen, alpha chain G (HLA G antigen) (MHC class I antigen G) [Cleaved into: Soluble HLA class I histocompatibility antigen, alpha chain G (sHLA-G)]	HLAG_HUMAN	HLA-G HLA-6.0 HLAG	ENSG00000204632		Uniprot_SinglePass		Uniprot_CellMemb	Uniprot_Extracel_Domain	GO_CellSurf	GO_ExternalSidePM	Surfy	GO:0005886
P17787	Neuronal acetylcholine receptor subunit beta-2	ACHB2_HUMAN	CHRNB2	ENSG00000160716			Uniprot_MultiPass	Uniprot_CellMemb	Uniprot_Extracel_Domain	GO_CellSurf	GO_ExternalSidePM	Surfy	GO:0005886
P17813	Endoglin (CD antigen CD105)	EGLN_HUMAN	ENG END	ENSG00000106991		Uniprot_SinglePass		Uniprot_CellMemb	Uniprot_Extracel_Domain	GO_CellSurf	GO_ExternalSidePM	Surfy	GO:0005886
P17927	Complement receptor type 1 (C3b/C4b receptor) (CD antigen CD35)	CR1_HUMAN	CR1 C3BR	ENSG00000203710		Uniprot_SinglePass			Uniprot_Extracel_Domain	GO_CellSurf		Surfy	GO:0005886
P18084	Integrin beta-5	ITB5_HUMAN	ITGB5	ENSG00000082781		Uniprot_SinglePass			Uniprot_Extracel_Domain	GO_CellSurf		Surfy	GO:0005886
P18089	Alpha-2B adrenergic receptor (Alpha-2 adrenergic receptor subtype C2) (Alpha-2B adrenoreceptor) (Alpha-2B adrenoceptor) (Alpha-2BAR)	ADA2B_HUMAN	ADRA2B ADRA2L1 ADRA2RL1	ENSG00000222040			Uniprot_MultiPass	Uniprot_CellMemb	Uniprot_Extracel_Domain	GO_CellSurf		Surfy	GO:0005886
P18433	Receptor-type tyrosine-protein phosphatase alpha (Protein-tyrosine phosphatase alpha) (R-PTP-alpha) (EC 3.1.3.48)	PTPRA_HUMAN	PTPRA PTPA PTPRL2	ENSG00000132670		Uniprot_SinglePass		Uniprot_CellMemb	Uniprot_Extracel_Domain			Surfy	GO:0005886
P18462		1A25_HUMAN	HLA-A	ENSG00000206505								Surfy
P18463		1B37_HUMAN	HLA-B	ENSG00000206450								Surfy
P18464		1B51_HUMAN	HLA-B	ENSG00000206450								Surfy
P18465		1B57_HUMAN	HLA-B	ENSG00000224608								Surfy
P18505	Gamma-aminobutyric acid receptor subunit beta-1 (GABA(A) receptor subunit beta-1)	GBRB1_HUMAN	GABRB1	ENSG00000163288			Uniprot_MultiPass	Uniprot_CellMemb	Uniprot_Extracel_Domain			Surfy	GO:0005886
P18507	Gamma-aminobutyric acid receptor subunit gamma-2 (GABA(A) receptor subunit gamma-2)	GBRG2_HUMAN	GABRG2	ENSG00000113327			Uniprot_MultiPass	Uniprot_CellMemb	Uniprot_Extracel_Domain			Surfy	GO:0005886
P18564	Integrin beta-6	ITB6_HUMAN	ITGB6	ENSG00000115221		Uniprot_SinglePass			Uniprot_Extracel_Domain	GO_CellSurf		Surfy	GO:0005886
P18627	Lymphocyte activation gene 3 protein (LAG-3) (CD antigen CD223) [Cleaved into: Secreted lymphocyte activation gene 3 protein (sLAG-3)]	LAG3_HUMAN	LAG3 FDC	ENSG00000089692		Uniprot_SinglePass		Uniprot_CellMemb	Uniprot_Extracel_Domain	GO_CellSurf	GO_ExternalSidePM	Surfy	GO:0005886
P18825	Alpha-2C adrenergic receptor (Alpha-2 adrenergic receptor subtype C4) (Alpha-2C adrenoreceptor) (Alpha-2C adrenoceptor) (Alpha-2CAR)	ADA2C_HUMAN	ADRA2C ADRA2L2 ADRA2RL2	ENSG00000184160			Uniprot_MultiPass	Uniprot_CellMemb	Uniprot_Extracel_Domain			Surfy	GO:0005886
P19021	Peptidyl-glycine alpha-amidating monooxygenase (PAM) [Includes: Peptidylglycine alpha-hydroxylating monooxygenase (PHM) (EC 1.14.17.3); Peptidyl-alpha-hydroxyglycine alpha-amidating lyase (EC 4.3.2.5) (Peptidylamidoglycolate lyase) (PAL)]	AMD_HUMAN	PAM	ENSG00000145730		Uniprot_SinglePass				GO_CellSurf		Surfy	GO:0005886
P19022	Cadherin-2 (CDw325) (Neural cadherin) (N-cadherin) (CD antigen CD325)	CADH2_HUMAN	CDH2 CDHN NCAD	ENSG00000170558		Uniprot_SinglePass		Uniprot_CellMemb	Uniprot_Extracel_Domain	GO_CellSurf		Surfy	GO:0005886
P19235	Erythropoietin receptor (EPO-R)	EPOR_HUMAN	EPOR	ENSG00000187266		Uniprot_SinglePass		Uniprot_CellMemb	Uniprot_Extracel_Domain			Surfy	GO:0005886
P19256	Lymphocyte function-associated antigen 3 (Ag3) (Surface glycoprotein LFA-3) (CD antigen CD58)	LFA3_HUMAN	CD58 LFA3	ENSG00000116815		Uniprot_SinglePass		Uniprot_CellMemb	Uniprot_Extracel_Domain	GO_CellSurf		Surfy	GO:0005886
P19397	Leukocyte surface antigen CD53 (Cell surface glycoprotein CD53) (Tetraspanin-25) (Tspan-25) (CD antigen CD53)	CD53_HUMAN	CD53 MOX44 TSPAN25	ENSG00000143119			Uniprot_MultiPass	Uniprot_CellMemb	Uniprot_Extracel_Domain	GO_CellSurf		Surfy	GO:0005886
P19440	Glutathione hydrolase 1 proenzyme (EC 3.4.19.13) (Gamma-glutamyltransferase 1) (Gamma-glutamyltranspeptidase 1) (GGT 1) (EC 2.3.2.2) (Leukotriene-C4 hydrolase) (EC 3.4.19.14) (CD antigen CD224) [Cleaved into: Glutathione hydrolase 1 heavy chain; Glutathione hydrolase 1 light chain]	GGT1_HUMAN	GGT1 GGT	ENSG00000100031		Uniprot_SinglePass		Uniprot_CellMemb	Uniprot_Extracel_Domain			Surfy	GO:0005886
P20023	Complement receptor type 2 (Cr2) (Complement C3d receptor) (Epstein-Barr virus receptor) (EBV receptor) (CD antigen CD21)	CR2_HUMAN	CR2 C3DR	ENSG00000117322		Uniprot_SinglePass		Uniprot_CellMemb	Uniprot_Extracel_Domain			Surfy	GO:0005886
P20036	HLA class II histocompatibility antigen, DP alpha 1 chain (DP(W3)) (DP(W4)) (HLA-SB alpha chain) (MHC class II DP3-alpha) (MHC class II DPA1)	DPA1_HUMAN	HLA-DPA1 HLA-DP1A HLASB	ENSG00000231389		Uniprot_SinglePass		Uniprot_CellMemb	Uniprot_Extracel_Domain	GO_CellSurf		Surfy	GO:0005886
P20039		2B1B_HUMAN	HLA-DRB1	ENSG00000206306;ENSG00000206240								Surfy
P20138	Myeloid cell surface antigen CD33 (Sialic acid-binding Ig-like lectin 3) (Siglec-3) (gp67) (CD antigen CD33)	CD33_HUMAN	CD33 SIGLEC3	ENSG00000105383		Uniprot_SinglePass		Uniprot_CellMemb	Uniprot_Extracel_Domain	GO_CellSurf	GO_ExternalSidePM	Surfy	GO:0005886
P20273	B-cell receptor CD22 (B-lymphocyte cell adhesion molecule) (BL-CAM) (Sialic acid-binding Ig-like lectin 2) (Siglec-2) (T-cell surface antigen Leu-14) (CD antigen CD22)	CD22_HUMAN	CD22 SIGLEC2	ENSG00000012124		Uniprot_SinglePass		Uniprot_CellMemb	Uniprot_Extracel_Domain	GO_CellSurf	GO_ExternalSidePM	Surfy	GO:0005886
P20309	Muscarinic acetylcholine receptor M3	ACM3_HUMAN	CHRM3	ENSG00000133019			Uniprot_MultiPass	Uniprot_CellMemb	Uniprot_Extracel_Domain			Surfy	GO:0005886
P20594	Atrial natriuretic peptide receptor 2 (EC 4.6.1.2) (Atrial natriuretic peptide receptor type B) (ANP-B) (ANPR-B) (NPR-B) (Guanylate cyclase B) (GC-B)	ANPRB_HUMAN	NPR2 ANPRB	ENSG00000159899		Uniprot_SinglePass		Uniprot_CellMemb	Uniprot_Extracel_Domain			Surfy	GO:0005886
P20645	Cation-dependent mannose-6-phosphate receptor (CD Man-6-P receptor) (CD-MPR) (46 kDa mannose 6-phosphate receptor) (MPR 46)	MPRD_HUMAN	M6PR MPR46 MPRD	ENSG00000003056		Uniprot_SinglePass						Surfy	GO:0005886
P20701	Integrin alpha-L (CD11 antigen-like family member A) (Leukocyte adhesion glycoprotein LFA-1 alpha chain) (LFA-1A) (Leukocyte function-associated molecule 1 alpha chain) (CD antigen CD11a)	ITAL_HUMAN	ITGAL CD11A	ENSG00000005844		Uniprot_SinglePass		Uniprot_CellMemb	Uniprot_Extracel_Domain	GO_CellSurf		Surfy	GO:0005886
P20702	Integrin alpha-X (CD11 antigen-like family member C) (Leu M5) (Leukocyte adhesion glycoprotein p150,95 alpha chain) (Leukocyte adhesion receptor p150,95) (CD antigen CD11c)	ITAX_HUMAN	ITGAX CD11C	ENSG00000140678		Uniprot_SinglePass			Uniprot_Extracel_Domain	GO_CellSurf		Surfy	GO:0005886
P20827	Ephrin-A1 (EPH-related receptor tyrosine kinase ligand 1) (LERK-1) (Immediate early response protein B61) (Tumor necrosis factor alpha-induced protein 4) (TNF alpha-induced protein 4) [Cleaved into: Ephrin-A1, secreted form]	EFNA1_HUMAN	EFNA1 EPLG1 LERK1 TNFAIP4	ENSG00000169242	Uniprot_GPI			Uniprot_CellMemb				Surfy	GO:0005886
P20916	Myelin-associated glycoprotein (Siglec-4a)	MAG_HUMAN	MAG GMA	ENSG00000105695		Uniprot_SinglePass		Uniprot_CellMemb	Uniprot_Extracel_Domain			Surfy	GO:0005886
P21439	Phosphatidylcholine translocator ABCB4 (EC 7.6.2.1) (ATP-binding cassette sub-family B member 4) (Multidrug resistance protein 3) (P-glycoprotein 3)	MDR3_HUMAN	ABCB4 MDR3 PGY3	ENSG00000005471			Uniprot_MultiPass	Uniprot_CellMemb	Uniprot_Extracel_Domain			Surfy	GO:0005886
P21452	Substance-K receptor (SKR) (NK-2 receptor) (NK-2R) (Neurokinin A receptor) (Tachykinin receptor 2)	NK2R_HUMAN	TACR2 NK2R NKNAR TAC2R	ENSG00000075073			Uniprot_MultiPass	Uniprot_CellMemb	Uniprot_Extracel_Domain			Surfy	GO:0005886
P21462	fMet-Leu-Phe receptor (fMLP receptor) (N-formyl peptide receptor) (FPR) (N-formylpeptide chemoattractant receptor)	FPR1_HUMAN	FPR1	ENSG00000171051			Uniprot_MultiPass	Uniprot_CellMemb	Uniprot_Extracel_Domain			Surfy	GO:0005886
P21554	Cannabinoid receptor 1 (CB-R) (CB1) (CANN6)	CNR1_HUMAN	CNR1 CNR	ENSG00000118432			Uniprot_MultiPass	Uniprot_CellMemb	Uniprot_Extracel_Domain			Surfy	GO:0005886
P21589	5'-nucleotidase (5'-NT) (EC 3.1.3.5) (Ecto-5'-nucleotidase) (CD antigen CD73)	5NTD_HUMAN	NT5E NT5 NTE	ENSG00000135318	Uniprot_GPI			Uniprot_CellMemb		GO_CellSurf		Surfy	GO:0005886
P21709	Ephrin type-A receptor 1 (hEpha1) (EC 2.7.10.1) (EPH tyrosine kinase) (EPH tyrosine kinase 1) (Erythropoietin-producing hepatoma receptor) (Tyrosine-protein kinase receptor EPH)	EPHA1_HUMAN	EPHA1 EPH EPHT EPHT1	ENSG00000146904		Uniprot_SinglePass		Uniprot_CellMemb	Uniprot_Extracel_Domain			Surfy	GO:0005886
P21728	D(1A) dopamine receptor (Dopamine D1 receptor)	DRD1_HUMAN	DRD1	ENSG00000184845			Uniprot_MultiPass	Uniprot_CellMemb	Uniprot_Extracel_Domain			Surfy	GO:0005886
P21730	C5a anaphylatoxin chemotactic receptor 1 (C5a anaphylatoxin chemotactic receptor) (C5a-R) (C5aR) (CD antigen CD88)	C5AR1_HUMAN	C5AR1 C5AR C5R1	ENSG00000197405			Uniprot_MultiPass	Uniprot_CellMemb	Uniprot_Extracel_Domain	GO_CellSurf		Surfy	GO:0005886
P21757	Macrophage scavenger receptor types I and II (Macrophage acetylated LDL receptor I and II) (Scavenger receptor class A member 1) (CD antigen CD204)	MSRE_HUMAN	MSR1 SCARA1	ENSG00000038945		Uniprot_SinglePass			Uniprot_Extracel_Domain	GO_CellSurf	GO_ExternalSidePM	Surfy	GO:0005886
P21802	Fibroblast growth factor receptor 2 (FGFR-2) (EC 2.7.10.1) (K-sam) (KGFR) (Keratinocyte growth factor receptor) (CD antigen CD332)	FGFR2_HUMAN	FGFR2 BEK KGFR KSAM	ENSG00000066468		Uniprot_SinglePass		Uniprot_CellMemb	Uniprot_Extracel_Domain	GO_CellSurf		Surfy	GO:0005886
P21860	Receptor tyrosine-protein kinase erbB-3 (EC 2.7.10.1) (Proto-oncogene-like protein c-ErbB-3) (Tyrosine kinase-type cell surface receptor HER3)	ERBB3_HUMAN	ERBB3 HER3	ENSG00000065361		Uniprot_SinglePass		Uniprot_CellMemb	Uniprot_Extracel_Domain			Surfy	GO:0005886
P21917	D(4) dopamine receptor (D(2C) dopamine receptor) (Dopamine D4 receptor)	DRD4_HUMAN	DRD4	ENSG00000069696			Uniprot_MultiPass	Uniprot_CellMemb	Uniprot_Extracel_Domain			Surfy	GO:0005886
P21918	D(1B) dopamine receptor (D(5) dopamine receptor) (D1beta dopamine receptor) (Dopamine D5 receptor)	DRD5_HUMAN	DRD5 DRD1B DRD1L2	ENSG00000169676			Uniprot_MultiPass	Uniprot_CellMemb	Uniprot_Extracel_Domain			Surfy	GO:0005886
P21926	CD9 antigen (5H9 antigen) (Cell growth-inhibiting gene 2 protein) (Leukocyte antigen MIC3) (Motility-related protein) (MRP-1) (Tetraspanin-29) (Tspan-29) (p24) (CD antigen CD9)	CD9_HUMAN	CD9 MIC3 TSPAN29 GIG2	ENSG00000010278			Uniprot_MultiPass	Uniprot_CellMemb	Uniprot_Extracel_Domain	GO_CellSurf	GO_ExternalSidePM	Surfy	GO:0005886
P22001	Potassium voltage-gated channel subfamily A member 3 (HGK5) (HLK3) (HPCN3) (Voltage-gated K(+) channel HuKIII) (Voltage-gated potassium channel subunit Kv1.3)	KCNA3_HUMAN	KCNA3 HGK5	ENSG00000177272			Uniprot_MultiPass	Uniprot_CellMemb	Uniprot_Extracel_Domain			Surfy	GO:0005886
P22223	Cadherin-3 (Placental cadherin) (P-cadherin)	CADH3_HUMAN	CDH3 CDHP	ENSG00000062038		Uniprot_SinglePass		Uniprot_CellMemb	Uniprot_Extracel_Domain			Surfy	GO:0005886
P22303	Acetylcholinesterase (AChE) (EC 3.1.1.7)	ACES_HUMAN	ACHE	ENSG00000087085	Uniprot_GPI			Uniprot_CellMemb		GO_CellSurf		Surfy	GO:0005886
P22413	Ectonucleotide pyrophosphatase/phosphodiesterase family member 1 (E-NPP 1) (Membrane component chromosome 6 surface marker 1) (Phosphodiesterase I/nucleotide pyrophosphatase 1) (Plasma-cell membrane glycoprotein PC-1) [Cleaved into: Ectonucleotide pyrophosphatase/phosphodiesterase family member 1, secreted form] [Includes: Alkaline phosphodiesterase I (EC 3.1.4.1); Nucleotide pyrophosphatase (NPP…	ENPP1_HUMAN	ENPP1 M6S1 NPPS PC1 PDNP1	ENSG00000197594		Uniprot_SinglePass		Uniprot_CellMemb	Uniprot_Extracel_Domain	GO_CellSurf		Surfy	GO:0005886
P22455	Fibroblast growth factor receptor 4 (FGFR-4) (EC 2.7.10.1) (CD antigen CD334)	FGFR4_HUMAN	FGFR4 JTK2 TKF	ENSG00000160867		Uniprot_SinglePass		Uniprot_CellMemb	Uniprot_Extracel_Domain			Surfy	GO:0005886
P22607	Fibroblast growth factor receptor 3 (FGFR-3) (EC 2.7.10.1) (CD antigen CD333)	FGFR3_HUMAN	FGFR3 JTK4	ENSG00000068078		Uniprot_SinglePass		Uniprot_CellMemb	Uniprot_Extracel_Domain			Surfy	GO:0005886
P22732	Solute carrier family 2, facilitated glucose transporter member 5 (Fructose transporter) (Glucose transporter type 5, small intestine) (GLUT-5)	GTR5_HUMAN	SLC2A5 GLUT5	ENSG00000142583			Uniprot_MultiPass	Uniprot_CellMemb	Uniprot_Extracel_Domain			Surfy	GO:0005886
P22748	Carbonic anhydrase 4 (EC 4.2.1.1) (Carbonate dehydratase IV) (Carbonic anhydrase IV) (CA-IV)	CAH4_HUMAN	CA4	ENSG00000167434	Uniprot_GPI			Uniprot_CellMemb		GO_CellSurf	GO_ExternalSidePM	Surfy	GO:0005886
P22794	Protein EVI2A (Ecotropic viral integration site 2A protein homolog) (EVI-2A)	EVI2A_HUMAN	EVI2A EVDA EVI2	ENSG00000126860		Uniprot_SinglePass			Uniprot_Extracel_Domain			Surfy
P22888	Lutropin-choriogonadotropic hormone receptor (LH/CG-R) (Luteinizing hormone receptor) (LHR) (LSH-R)	LSHR_HUMAN	LHCGR LCGR LGR2 LHRHR	ENSG00000138039			Uniprot_MultiPass	Uniprot_CellMemb	Uniprot_Extracel_Domain			Surfy	GO:0005886
P22897	Macrophage mannose receptor 1 (MMR) (C-type lectin domain family 13 member D) (C-type lectin domain family 13 member D-like) (Human mannose receptor) (hMR) (Macrophage mannose receptor 1-like protein 1) (CD antigen CD206)	MRC1_HUMAN	MRC1 CLEC13D CLEC13DL MRC1L1	ENSG00000120586		Uniprot_SinglePass		Uniprot_CellMemb	Uniprot_Extracel_Domain	GO_CellSurf		Surfy	GO:0005886
P23229	Integrin alpha-6 (CD49 antigen-like family member F) (VLA-6) (CD antigen CD49f) [Cleaved into: Integrin alpha-6 heavy chain; Integrin alpha-6 light chain; Processed integrin alpha-6 (Alpha6p)]	ITA6_HUMAN	ITGA6	ENSG00000091409		Uniprot_SinglePass		Uniprot_CellMemb	Uniprot_Extracel_Domain	GO_CellSurf	GO_ExternalSidePM	Surfy	GO:0005886
P23276	Kell blood group glycoprotein (EC 3.4.24.-) (CD antigen CD238)	KELL_HUMAN	KEL	ENSG00000197993		Uniprot_SinglePass		Uniprot_CellMemb	Uniprot_Extracel_Domain			Surfy	GO:0005886
P23415	Glycine receptor subunit alpha-1 (Glycine receptor 48 kDa subunit) (Glycine receptor strychnine-binding subunit)	GLRA1_HUMAN	GLRA1	ENSG00000145888			Uniprot_MultiPass	Uniprot_CellMemb	Uniprot_Extracel_Domain	GO_CellSurf	GO_ExternalSidePM	Surfy	GO:0005886
P23416	Glycine receptor subunit alpha-2	GLRA2_HUMAN	GLRA2	ENSG00000101958			Uniprot_MultiPass	Uniprot_CellMemb	Uniprot_Extracel_Domain			Surfy	GO:0005886
P23467	Receptor-type tyrosine-protein phosphatase beta (Protein-tyrosine phosphatase beta) (R-PTP-beta) (EC 3.1.3.48) (Vascular endothelial protein tyrosine phosphatase) (VE-PTP)	PTPRB_HUMAN	PTPRB PTPB	ENSG00000127329		Uniprot_SinglePass			Uniprot_Extracel_Domain			Surfy	GO:0005886
P23468	Receptor-type tyrosine-protein phosphatase delta (Protein-tyrosine phosphatase delta) (R-PTP-delta) (EC 3.1.3.48)	PTPRD_HUMAN	PTPRD	ENSG00000153707		Uniprot_SinglePass			Uniprot_Extracel_Domain			Surfy	GO:0005886
P23470	Receptor-type tyrosine-protein phosphatase gamma (Protein-tyrosine phosphatase gamma) (R-PTP-gamma) (EC 3.1.3.48)	PTPRG_HUMAN	PTPRG PTPG	ENSG00000144724		Uniprot_SinglePass			Uniprot_Extracel_Domain			Surfy	GO:0005886
P23471	Receptor-type tyrosine-protein phosphatase zeta (R-PTP-zeta) (EC 3.1.3.48) (Protein-tyrosine phosphatase receptor type Z polypeptide 1) (Protein-tyrosine phosphatase receptor type Z polypeptide 2) (R-PTP-zeta-2)	PTPRZ_HUMAN	PTPRZ1 HTPZP2 PTPRZ PTPRZ2 PTPZ	ENSG00000106278		Uniprot_SinglePass		Uniprot_CellMemb	Uniprot_Extracel_Domain			Surfy	GO:0005886
P23515	Oligodendrocyte-myelin glycoprotein	OMGP_HUMAN	OMG OMGP	ENSG00000126861	Uniprot_GPI			Uniprot_CellMemb				Surfy	GO:0005886
P23634	Plasma membrane calcium-transporting ATPase 4 (PMCA4) (EC 7.2.2.10) (Matrix-remodeling-associated protein 1) (Plasma membrane calcium ATPase isoform 4) (Plasma membrane calcium pump isoform 4)	AT2B4_HUMAN	ATP2B4 ATP2B2 MXRA1	ENSG00000058668			Uniprot_MultiPass	Uniprot_CellMemb	Uniprot_Extracel_Domain			Surfy	GO:0005886
P23942	Peripherin-2 (Retinal degeneration slow protein) (Tetraspanin-22) (Tspan-22)	PRPH2_HUMAN	PRPH2 PRPH RDS TSPAN22	ENSG00000112619			Uniprot_MultiPass					Surfy	GO:0005886
P23945	Follicle-stimulating hormone receptor (FSH-R) (Follitropin receptor)	FSHR_HUMAN	FSHR LGR1	ENSG00000170820			Uniprot_MultiPass	Uniprot_CellMemb	Uniprot_Extracel_Domain			Surfy	GO:0005886
P24046	Gamma-aminobutyric acid receptor subunit rho-1 (GABA(A) receptor subunit rho-1) (GABA(C) receptor)	GBRR1_HUMAN	GABRR1	ENSG00000146276			Uniprot_MultiPass	Uniprot_CellMemb	Uniprot_Extracel_Domain			Surfy	GO:0005886
P24071	Immunoglobulin alpha Fc receptor (IgA Fc receptor) (CD antigen CD89)	FCAR_HUMAN	FCAR CD89	ENSG00000186431		Uniprot_SinglePass		Uniprot_CellMemb	Uniprot_Extracel_Domain			Surfy	GO:0005886
P24394	Interleukin-4 receptor subunit alpha (IL-4 receptor subunit alpha) (IL-4R subunit alpha) (IL-4R-alpha) (IL-4RA) (CD antigen CD124) [Cleaved into: Soluble interleukin-4 receptor subunit alpha (Soluble IL-4 receptor subunit alpha) (Soluble IL-4R-alpha) (sIL4Ralpha/prot) (IL-4-binding protein) (IL4-BP)]	IL4RA_HUMAN	IL4R IL4RA 582J2.1	ENSG00000077238		Uniprot_SinglePass		Uniprot_CellMemb	Uniprot_Extracel_Domain			Surfy	GO:0005886
P24530	Endothelin receptor type B (ET-B) (ET-BR) (Endothelin receptor non-selective type)	EDNRB_HUMAN	EDNRB ETRB	ENSG00000136160			Uniprot_MultiPass	Uniprot_CellMemb	Uniprot_Extracel_Domain			Surfy	GO:0005886
P25021	Histamine H2 receptor (H2R) (HH2R) (Gastric receptor I)	HRH2_HUMAN	HRH2	ENSG00000113749			Uniprot_MultiPass	Uniprot_CellMemb	Uniprot_Extracel_Domain			Surfy	GO:0005886
P25024	C-X-C chemokine receptor type 1 (CXC-R1) (CXCR-1) (CDw128a) (High affinity interleukin-8 receptor A) (IL-8R A) (IL-8 receptor type 1) (CD antigen CD181)	CXCR1_HUMAN	CXCR1 CMKAR1 IL8RA	ENSG00000163464			Uniprot_MultiPass	Uniprot_CellMemb	Uniprot_Extracel_Domain	GO_CellSurf	GO_ExternalSidePM	Surfy	GO:0005886
P25025	C-X-C chemokine receptor type 2 (CXC-R2) (CXCR-2) (CDw128b) (GRO/MGSA receptor) (High affinity interleukin-8 receptor B) (IL-8R B) (IL-8 receptor type 2) (CD antigen CD182)	CXCR2_HUMAN	CXCR2 IL8RB	ENSG00000180871			Uniprot_MultiPass	Uniprot_CellMemb	Uniprot_Extracel_Domain	GO_CellSurf	GO_ExternalSidePM	Surfy	GO:0005886
P25063	Signal transducer CD24 (Small cell lung carcinoma cluster 4 antigen) (CD antigen CD24)	CD24_HUMAN	CD24 CD24A		Uniprot_GPI			Uniprot_CellMemb		GO_CellSurf	GO_ExternalSidePM	Surfy
P25089	N-formyl peptide receptor 3 (FMLP-related receptor II) (FMLP-R-II) (Formyl peptide receptor-like 2)	FPR3_HUMAN	FPR3 FPRH1 FPRL2	ENSG00000187474			Uniprot_MultiPass	Uniprot_CellMemb	Uniprot_Extracel_Domain			Surfy	GO:0005886
P25090	N-formyl peptide receptor 2 (FMLP-related receptor I) (FMLP-R-I) (Formyl peptide receptor-like 1) (HM63) (Lipoxin A4 receptor) (LXA4 receptor) (RFP)	FPR2_HUMAN	FPR2 FPRH1 FPRL1 LXA4R	ENSG00000171049			Uniprot_MultiPass	Uniprot_CellMemb	Uniprot_Extracel_Domain			Surfy	GO:0005886
P25092	Heat-stable enterotoxin receptor (STA receptor) (hSTAR) (EC 4.6.1.2) (Guanylyl cyclase C) (GC-C) (Intestinal guanylate cyclase)	GUC2C_HUMAN	GUCY2C GUC2C STAR	ENSG00000070019		Uniprot_SinglePass		Uniprot_CellMemb	Uniprot_Extracel_Domain			Surfy	GO:0005886
P25100	Alpha-1D adrenergic receptor (Alpha-1A adrenergic receptor) (Alpha-1D adrenoreceptor) (Alpha-1D adrenoceptor) (Alpha-adrenergic receptor 1a)	ADA1D_HUMAN	ADRA1D ADRA1A	ENSG00000171873			Uniprot_MultiPass	Uniprot_CellMemb	Uniprot_Extracel_Domain			Surfy	GO:0005886
P25101	Endothelin-1 receptor (Endothelin receptor type A) (ET-A) (ETA-R) (hET-AR)	EDNRA_HUMAN	EDNRA ETA ETRA	ENSG00000151617			Uniprot_MultiPass	Uniprot_CellMemb	Uniprot_Extracel_Domain			Surfy	GO:0005886
P25103	Substance-P receptor (SPR) (NK-1 receptor) (NK-1R) (Tachykinin receptor 1)	NK1R_HUMAN	TACR1 NK1R TAC1R	ENSG00000115353			Uniprot_MultiPass	Uniprot_CellMemb	Uniprot_Extracel_Domain	GO_CellSurf		Surfy	GO:0005886
P25105	Platelet-activating factor receptor (PAF-R) (PAFr)	PTAFR_HUMAN	PTAFR PAFR	ENSG00000169403			Uniprot_MultiPass	Uniprot_CellMemb	Uniprot_Extracel_Domain			Surfy	GO:0005886
P25106	Atypical chemokine receptor 3 (C-X-C chemokine receptor type 7) (CXC-R7) (CXCR-7) (Chemokine orphan receptor 1) (G-protein coupled receptor 159) (G-protein coupled receptor RDC1 homolog) (RDC-1)	ACKR3_HUMAN	ACKR3 CMKOR1 CXCR7 GPR159 RDC1	ENSG00000144476			Uniprot_MultiPass	Uniprot_CellMemb	Uniprot_Extracel_Domain	GO_CellSurf	GO_ExternalSidePM	Surfy	GO:0005886
P25116	Proteinase-activated receptor 1 (PAR-1) (Coagulation factor II receptor) (Thrombin receptor)	PAR1_HUMAN	F2R CF2R PAR1 TR	ENSG00000181104			Uniprot_MultiPass	Uniprot_CellMemb	Uniprot_Extracel_Domain	GO_CellSurf		Surfy	GO:0005886
P25189	Myelin protein P0 (Myelin peripheral protein) (MPP) (Myelin protein zero)	MYP0_HUMAN	MPZ	ENSG00000158887		Uniprot_SinglePass		Uniprot_CellMemb	Uniprot_Extracel_Domain			Surfy	GO:0005886
P25929	Neuropeptide Y receptor type 1 (NPY1-R)	NPY1R_HUMAN	NPY1R NPYR NPYY1	ENSG00000164128			Uniprot_MultiPass	Uniprot_CellMemb	Uniprot_Extracel_Domain			Surfy	GO:0005886
P26006	Integrin alpha-3 (CD49 antigen-like family member C) (FRP-2) (Galactoprotein B3) (GAPB3) (VLA-3 subunit alpha) (CD antigen CD49c) [Cleaved into: Integrin alpha-3 heavy chain; Integrin alpha-3 light chain]	ITA3_HUMAN	ITGA3 MSK18	ENSG00000005884		Uniprot_SinglePass		Uniprot_CellMemb	Uniprot_Extracel_Domain	GO_CellSurf	GO_ExternalSidePM	Surfy	GO:0005886
P26010	Integrin beta-7 (Gut homing receptor beta subunit)	ITB7_HUMAN	ITGB7	ENSG00000139626		Uniprot_SinglePass			Uniprot_Extracel_Domain	GO_CellSurf		Surfy	GO:0005886
P26012	Integrin beta-8	ITB8_HUMAN	ITGB8	ENSG00000105855		Uniprot_SinglePass		Uniprot_CellMemb	Uniprot_Extracel_Domain	GO_CellSurf		Surfy	GO:0005886
P26715	NKG2-A/NKG2-B type II integral membrane protein (CD159 antigen-like family member A) (NK cell receptor A) (NKG2-A/B-activating NK receptor) (CD antigen CD159a)	NKG2A_HUMAN	KLRC1 NKG2A	ENSG00000134545		Uniprot_SinglePass			Uniprot_Extracel_Domain			Surfy	GO:0005886
P26717	NKG2-C type II integral membrane protein (CD159 antigen-like family member C) (NK cell receptor C) (NKG2-C-activating NK receptor) (CD antigen CD159c)	NKG2C_HUMAN	KLRC2 NKG2C	ENSG00000205809		Uniprot_SinglePass			Uniprot_Extracel_Domain			Surfy	GO:0005886
P26718	NKG2-D type II integral membrane protein (Killer cell lectin-like receptor subfamily K member 1) (NK cell receptor D) (NKG2-D-activating NK receptor) (CD antigen CD314)	NKG2D_HUMAN	KLRK1 D12S2489E NKG2D	ENSG00000213809		Uniprot_SinglePass		Uniprot_CellMemb	Uniprot_Extracel_Domain	GO_CellSurf	GO_ExternalSidePM	Surfy	GO:0005886
P26842	CD27 antigen (CD27L receptor) (T-cell activation antigen CD27) (T14) (Tumor necrosis factor receptor superfamily member 7) (CD antigen CD27)	CD27_HUMAN	CD27 TNFRSF7	ENSG00000139193		Uniprot_SinglePass			Uniprot_Extracel_Domain	GO_CellSurf	GO_ExternalSidePM	Surfy	GO:0005886
P26951	Interleukin-3 receptor subunit alpha (IL-3 receptor subunit alpha) (IL-3R subunit alpha) (IL-3R-alpha) (IL-3RA) (CD antigen CD123)	IL3RA_HUMAN	IL3RA IL3R	ENSG00000185291		Uniprot_SinglePass			Uniprot_Extracel_Domain	GO_CellSurf	GO_ExternalSidePM	Surfy	GO:0005886
P26992	Ciliary neurotrophic factor receptor subunit alpha (CNTF receptor subunit alpha) (CNTFR-alpha)	CNTFR_HUMAN	CNTFR	ENSG00000122756	Uniprot_GPI			Uniprot_CellMemb		GO_CellSurf	GO_ExternalSidePM	Surfy	GO:0005886
P27037	Activin receptor type-2A (EC 2.7.11.30) (Activin receptor type IIA) (ACTR-IIA) (ACTRIIA)	AVR2A_HUMAN	ACVR2A ACVR2	ENSG00000121989		Uniprot_SinglePass			Uniprot_Extracel_Domain	GO_CellSurf		Surfy	GO:0005886
P27487	Dipeptidyl peptidase 4 (EC 3.4.14.5) (ADABP) (Adenosine deaminase complexing protein 2) (ADCP-2) (Dipeptidyl peptidase IV) (DPP IV) (T-cell activation antigen CD26) (TP103) (CD antigen CD26) [Cleaved into: Dipeptidyl peptidase 4 membrane form (Dipeptidyl peptidase IV membrane form); Dipeptidyl peptidase 4 soluble form (Dipeptidyl peptidase IV soluble form)]	DPP4_HUMAN	DPP4 ADCP2 CD26	ENSG00000197635		Uniprot_SinglePass		Uniprot_CellMemb	Uniprot_Extracel_Domain	GO_CellSurf		Surfy	GO:0005886
P27701	CD82 antigen (C33 antigen) (IA4) (Inducible membrane protein R2) (Metastasis suppressor Kangai-1) (Suppressor of tumorigenicity 6 protein) (Tetraspanin-27) (Tspan-27) (CD antigen CD82)	CD82_HUMAN	CD82 KAI1 SAR2 ST6 TSPAN27	ENSG00000085117			Uniprot_MultiPass	Uniprot_CellMemb	Uniprot_Extracel_Domain			Surfy	GO:0005886
P27930	Interleukin-1 receptor type 2 (IL-1R-2) (IL-1RT-2) (IL-1RT2) (CD121 antigen-like family member B) (CDw121b) (IL-1 type II receptor) (Interleukin-1 receptor beta) (IL-1R-beta) (Interleukin-1 receptor type II) (CD antigen CD121b) [Cleaved into: Interleukin-1 receptor type 2, membrane form (mIL-1R2) (mIL-1RII); Interleukin-1 receptor type 2, soluble form (sIL-1R2) (sIL-1RII)]	IL1R2_HUMAN	IL1R2 IL1RB	ENSG00000115590		Uniprot_SinglePass		Uniprot_CellMemb	Uniprot_Extracel_Domain			Surfy	GO:0005886
P28067	HLA class II histocompatibility antigen, DM alpha chain (MHC class II antigen DMA) (Really interesting new gene 6 protein)	DMA_HUMAN	HLA-DMA DMA RING6	ENSG00000204257		Uniprot_SinglePass				GO_CellSurf		Surfy	GO:0005886
P28068	HLA class II histocompatibility antigen, DM beta chain (MHC class II antigen DMB) (Really interesting new gene 7 protein)	DMB_HUMAN	HLA-DMB DMB RING7	ENSG00000242574		Uniprot_SinglePass						Surfy	GO:0005886
P28221	5-hydroxytryptamine receptor 1D (5-HT-1D) (5-HT1D) (Serotonin 1D alpha receptor) (5-HT-1D-alpha) (Serotonin receptor 1D)	5HT1D_HUMAN	HTR1D HTR1DA HTRL	ENSG00000179546			Uniprot_MultiPass	Uniprot_CellMemb	Uniprot_Extracel_Domain			Surfy	GO:0005886
P28222	5-hydroxytryptamine receptor 1B (5-HT-1B) (5-HT1B) (S12) (Serotonin 1D beta receptor) (5-HT-1D-beta) (Serotonin receptor 1B)	5HT1B_HUMAN	HTR1B HTR1DB	ENSG00000135312			Uniprot_MultiPass	Uniprot_CellMemb	Uniprot_Extracel_Domain			Surfy	GO:0005886
P28223	5-hydroxytryptamine receptor 2A (5-HT-2) (5-HT-2A) (Serotonin receptor 2A)	5HT2A_HUMAN	HTR2A HTR2	ENSG00000102468			Uniprot_MultiPass	Uniprot_CellMemb	Uniprot_Extracel_Domain			Surfy	GO:0005886
P28335	5-hydroxytryptamine receptor 2C (5-HT-2C) (5-HT2C) (5-HTR2C) (5-hydroxytryptamine receptor 1C) (5-HT-1C) (5-HT1C) (Serotonin receptor 2C)	5HT2C_HUMAN	HTR2C HTR1C	ENSG00000147246			Uniprot_MultiPass	Uniprot_CellMemb	Uniprot_Extracel_Domain			Surfy	GO:0005886
P28336	Neuromedin-B receptor (NMB-R) (Epididymis tissue protein Li 185a) (Neuromedin-B-preferring bombesin receptor)	NMBR_HUMAN	NMBR	ENSG00000135577			Uniprot_MultiPass	Uniprot_CellMemb	Uniprot_Extracel_Domain			Surfy	GO:0005886
P28472	Gamma-aminobutyric acid receptor subunit beta-3 (GABA(A) receptor subunit beta-3)	GBRB3_HUMAN	GABRB3	ENSG00000166206			Uniprot_MultiPass	Uniprot_CellMemb	Uniprot_Extracel_Domain			Surfy	GO:0005886
P28476	Gamma-aminobutyric acid receptor subunit rho-2 (GABA(A) receptor subunit rho-2) (GABA(C) receptor)	GBRR2_HUMAN	GABRR2	ENSG00000111886			Uniprot_MultiPass	Uniprot_CellMemb	Uniprot_Extracel_Domain			Surfy	GO:0005886
P28566	5-hydroxytryptamine receptor 1E (5-HT-1E) (5-HT1E) (S31) (Serotonin receptor 1E)	5HT1E_HUMAN	HTR1E	ENSG00000168830			Uniprot_MultiPass	Uniprot_CellMemb	Uniprot_Extracel_Domain			Surfy	GO:0005886
P28827	Receptor-type tyrosine-protein phosphatase mu (Protein-tyrosine phosphatase mu) (R-PTP-mu) (EC 3.1.3.48)	PTPRM_HUMAN	PTPRM PTPRL1	ENSG00000173482		Uniprot_SinglePass			Uniprot_Extracel_Domain			Surfy	GO:0005886
P28906	Hematopoietic progenitor cell antigen CD34 (CD antigen CD34)	CD34_HUMAN	CD34	ENSG00000174059		Uniprot_SinglePass			Uniprot_Extracel_Domain	GO_CellSurf	GO_ExternalSidePM	Surfy	GO:0005886
P28907	ADP-ribosyl cyclase/cyclic ADP-ribose hydrolase 1 (EC 3.2.2.6) (2'-phospho-ADP-ribosyl cyclase) (2'-phospho-ADP-ribosyl cyclase/2'-phospho-cyclic-ADP-ribose transferase) (EC 2.4.99.20) (2'-phospho-cyclic-ADP-ribose transferase) (ADP-ribosyl cyclase 1) (ADPRC 1) (Cyclic ADP-ribose hydrolase 1) (cADPr hydrolase 1) (T10) (CD antigen CD38)	CD38_HUMAN	CD38	ENSG00000004468		Uniprot_SinglePass			Uniprot_Extracel_Domain	GO_CellSurf		Surfy	GO:0005886
P29016	T-cell surface glycoprotein CD1b (CD antigen CD1b)	CD1B_HUMAN	CD1B	ENSG00000158485		Uniprot_SinglePass		Uniprot_CellMemb	Uniprot_Extracel_Domain	GO_CellSurf	GO_ExternalSidePM	Surfy	GO:0005886
P29017	T-cell surface glycoprotein CD1c (CD antigen CD1c)	CD1C_HUMAN	CD1C	ENSG00000158481		Uniprot_SinglePass		Uniprot_CellMemb	Uniprot_Extracel_Domain	GO_CellSurf	GO_ExternalSidePM	Surfy	GO:0005886
P29033	Gap junction beta-2 protein (Connexin-26) (Cx26)	CXB2_HUMAN	GJB2	ENSG00000165474			Uniprot_MultiPass	Uniprot_CellMemb	Uniprot_Extracel_Domain			Surfy	GO:0005886
P29274	Adenosine receptor A2a	AA2AR_HUMAN	ADORA2A ADORA2	ENSG00000128271			Uniprot_MultiPass	Uniprot_CellMemb	Uniprot_Extracel_Domain			Surfy	GO:0005886
P29275	Adenosine receptor A2b	AA2BR_HUMAN	ADORA2B	ENSG00000170425			Uniprot_MultiPass	Uniprot_CellMemb	Uniprot_Extracel_Domain			Surfy	GO:0005886
P29317	Ephrin type-A receptor 2 (EC 2.7.10.1) (Epithelial cell kinase) (Tyrosine-protein kinase receptor ECK)	EPHA2_HUMAN	EPHA2 ECK	ENSG00000142627		Uniprot_SinglePass		Uniprot_CellMemb	Uniprot_Extracel_Domain	GO_CellSurf		Surfy	GO:0005886
P29320	Ephrin type-A receptor 3 (EC 2.7.10.1) (EPH-like kinase 4) (EK4) (hEK4) (HEK) (Human embryo kinase) (Tyrosine-protein kinase TYRO4) (Tyrosine-protein kinase receptor ETK1) (Eph-like tyrosine kinase 1)	EPHA3_HUMAN	EPHA3 ETK ETK1 HEK TYRO4	ENSG00000044524		Uniprot_SinglePass		Uniprot_CellMemb	Uniprot_Extracel_Domain			Surfy	GO:0005886
P29322	Ephrin type-A receptor 8 (EC 2.7.10.1) (EPH- and ELK-related kinase) (EPH-like kinase 3) (EK3) (hEK3) (Tyrosine-protein kinase receptor EEK)	EPHA8_HUMAN	EPHA8 EEK HEK3 KIAA1459	ENSG00000070886		Uniprot_SinglePass		Uniprot_CellMemb	Uniprot_Extracel_Domain			Surfy	GO:0005886
P29323	Ephrin type-B receptor 2 (EC 2.7.10.1) (Developmentally-regulated Eph-related tyrosine kinase) (ELK-related tyrosine kinase) (EPH tyrosine kinase 3) (EPH-like kinase 5) (EK5) (hEK5) (Renal carcinoma antigen NY-REN-47) (Tyrosine-protein kinase TYRO5) (Tyrosine-protein kinase receptor EPH-3) [Cleaved into: EphB2/CTF1; EphB2/CTF2]	EPHB2_HUMAN	EPHB2 DRT EPHT3 EPTH3 ERK HEK5 TYRO5	ENSG00000133216		Uniprot_SinglePass		Uniprot_CellMemb	Uniprot_Extracel_Domain			Surfy	GO:0005886
P29371	Neuromedin-K receptor (NKR) (NK-3 receptor) (NK-3R) (Neurokinin B receptor) (Tachykinin receptor 3)	NK3R_HUMAN	TACR3 NK3R TAC3R	ENSG00000169836			Uniprot_MultiPass	Uniprot_CellMemb	Uniprot_Extracel_Domain			Surfy	GO:0005886
P29376	Leukocyte tyrosine kinase receptor (EC 2.7.10.1) (Protein tyrosine kinase 1)	LTK_HUMAN	LTK TYK1	ENSG00000062524		Uniprot_SinglePass			Uniprot_Extracel_Domain			Surfy	GO:0005886
P29965	CD40 ligand (CD40-L) (T-cell antigen Gp39) (TNF-related activation protein) (TRAP) (Tumor necrosis factor ligand superfamily member 5) (CD antigen CD154) [Cleaved into: CD40 ligand, membrane form; CD40 ligand, soluble form (sCD40L)]	CD40L_HUMAN	CD40LG CD40L TNFSF5 TRAP	ENSG00000102245		Uniprot_SinglePass		Uniprot_CellMemb	Uniprot_Extracel_Domain	GO_CellSurf	GO_ExternalSidePM	Surfy	GO:0005886
P29972	Aquaporin-1 (AQP-1) (Aquaporin-CHIP) (Urine water channel) (Water channel protein for red blood cells and kidney proximal tubule)	AQP1_HUMAN	AQP1 CHIP28	ENSG00000240583			Uniprot_MultiPass	Uniprot_CellMemb	Uniprot_Extracel_Domain			Surfy	GO:0005886
P30203	T-cell differentiation antigen CD6 (T12) (TP120) (CD antigen CD6) [Cleaved into: Soluble CD6]	CD6_HUMAN	CD6	ENSG00000013725		Uniprot_SinglePass		Uniprot_CellMemb	Uniprot_Extracel_Domain	GO_CellSurf	GO_ExternalSidePM	Surfy	GO:0005886
P30301	Lens fiber major intrinsic protein (Aquaporin-0) (MIP26) (MP26)	MIP_HUMAN	MIP AQP0	ENSG00000135517			Uniprot_MultiPass	Uniprot_CellMemb	Uniprot_Extracel_Domain			Surfy	GO:0005886
P30411	B2 bradykinin receptor (B2R) (BK-2 receptor)	BKRB2_HUMAN	BDKRB2 BKR2	ENSG00000168398			Uniprot_MultiPass	Uniprot_CellMemb	Uniprot_Extracel_Domain			Surfy	GO:0005886
P30443		1A01_HUMAN	HLA-A	ENSG00000229215;ENSG00000224320								Surfy
P30447		1A23_HUMAN	HLA-A	ENSG00000223980								Surfy
P30450		1A26_HUMAN	HLA-A	ENSG00000206505								Surfy
P30453		1A34_HUMAN	HLA-A	ENSG00000206505								Surfy
P30455		1A36_HUMAN	HLA-A	ENSG00000229215;ENSG00000224320								Surfy
P30456		1A43_HUMAN	HLA-A	ENSG00000206505								Surfy
P30457		1A66_HUMAN	HLA-A	ENSG00000206505								Surfy
P30459		1A74_HUMAN	HLA-A	ENSG00000223980								Surfy
P30460		1B08_HUMAN	HLA-B	ENSG00000223532								Surfy
P30461		1B13_HUMAN	HLA-B	ENSG00000224608								Surfy
P30462		1B14_HUMAN	HLA-B	ENSG00000223532								Surfy
P30464		1B15_HUMAN	HLA-B	ENSG00000232126								Surfy
P30466		1B18_HUMAN	HLA-B	ENSG00000206450								Surfy
P30475		1B39_HUMAN	HLA-B	ENSG00000223532								Surfy
P30479		1B41_HUMAN	HLA-B	ENSG00000223532								Surfy
P30480		1B42_HUMAN	HLA-B	ENSG00000234745								Surfy
P30481		1B44_HUMAN	HLA-B	ENSG00000228964								Surfy
P30483		1B45_HUMAN	HLA-B	ENSG00000232126								Surfy
P30484		1B46_HUMAN	HLA-B	ENSG00000232126								Surfy
P30485		1B47_HUMAN	HLA-B	ENSG00000224608								Surfy
P30486		1B48_HUMAN	HLA-B	ENSG00000234745								Surfy
P30487		1B49_HUMAN	HLA-B	ENSG00000224608								Surfy
P30488		1B50_HUMAN	HLA-B	ENSG00000232126								Surfy
P30490		1B52_HUMAN	HLA-B	ENSG00000232126								Surfy
P30491		1B53_HUMAN	HLA-B	ENSG00000206450								Surfy
P30492		1B54_HUMAN	HLA-B	ENSG00000206450								Surfy
P30493		1B55_HUMAN	HLA-B	ENSG00000206450								Surfy
P30495		1B56_HUMAN	HLA-B	ENSG00000206450								Surfy
P30498		1B78_HUMAN	HLA-B	ENSG00000206450								Surfy
P30499		1C01_HUMAN	HLA-C	ENSG00000237022								Surfy
P30501		1C02_HUMAN	HLA-C	ENSG00000228299								Surfy
P30504		1C04_HUMAN	HLA-C	ENSG00000206435;ENSG00000206452								Surfy
P30505		1C08_HUMAN	HLA-C	ENSG00000206435;ENSG00000206452								Surfy
P30508		1C12_HUMAN	HLA-C	ENSG00000228299								Surfy
P30510		1C14_HUMAN	HLA-C	ENSG00000237022								Surfy
P30511	HLA class I histocompatibility antigen, alpha chain F (CDA12) (HLA F antigen) (Leukocyte antigen F) (MHC class I antigen F)	HLAF_HUMAN	HLA-F HLA-5.4 HLAF	ENSG00000204642		Uniprot_SinglePass		Uniprot_CellMemb	Uniprot_Extracel_Domain	GO_CellSurf	GO_ExternalSidePM	Surfy	GO:0005886
P30512		1A29_HUMAN	HLA-A	ENSG00000231834								Surfy
P30532	Neuronal acetylcholine receptor subunit alpha-5	ACHA5_HUMAN	CHRNA5 NACHRA5	ENSG00000169684			Uniprot_MultiPass	Uniprot_CellMemb	Uniprot_Extracel_Domain			Surfy	GO:0005886
P30542	Adenosine receptor A1	AA1R_HUMAN	ADORA1	ENSG00000163485			Uniprot_MultiPass	Uniprot_CellMemb	Uniprot_Extracel_Domain			Surfy	GO:0005886
P30550	Gastrin-releasing peptide receptor (GRP-R) (GRP-preferring bombesin receptor)	GRPR_HUMAN	GRPR	ENSG00000126010			Uniprot_MultiPass	Uniprot_CellMemb	Uniprot_Extracel_Domain			Surfy	GO:0005886
P30556	Type-1 angiotensin II receptor (AT1AR) (AT1BR) (Angiotensin II type-1 receptor) (AT1)	AGTR1_HUMAN	AGTR1 AGTR1A AGTR1B AT2R1 AT2R1B	ENSG00000144891			Uniprot_MultiPass	Uniprot_CellMemb	Uniprot_Extracel_Domain			Surfy	GO:0005886
P30559	Oxytocin receptor (OT-R)	OXYR_HUMAN	OXTR	ENSG00000180914			Uniprot_MultiPass	Uniprot_CellMemb	Uniprot_Extracel_Domain			Surfy	GO:0005886
P30685		1B35_HUMAN	HLA-B	ENSG00000206450								Surfy
P30926	Neuronal acetylcholine receptor subunit beta-4	ACHB4_HUMAN	CHRNB4	ENSG00000117971			Uniprot_MultiPass	Uniprot_CellMemb	Uniprot_Extracel_Domain			Surfy	GO:0005886
P30939	5-hydroxytryptamine receptor 1F (5-HT-1F) (5-HT1F) (Serotonin receptor 1F)	5HT1F_HUMAN	HTR1F HTR1EL	ENSG00000179097			Uniprot_MultiPass	Uniprot_CellMemb	Uniprot_Extracel_Domain			Surfy	GO:0005886
P30953	Olfactory receptor 1E1 (Olfactory receptor 13-66) (OR13-66) (Olfactory receptor 17-2/17-32) (OR17-2) (OR17-32) (Olfactory receptor 1E5) (Olfactory receptor 1E6) (Olfactory receptor 5-85) (OR5-85) (Olfactory receptor OR17-18) (Olfactory receptor-like protein HGMP07I)	OR1E1_HUMAN	OR1E1 OR1E5 OR1E6 OR1E9P	ENSG00000180016			Uniprot_MultiPass	Uniprot_CellMemb	Uniprot_Extracel_Domain			Surfy	GO:0005886
P30954	Olfactory receptor 10J1 (Olfactory receptor OR1-26) (Olfactory receptor-like protein HGMP07J)	O10J1_HUMAN	OR10J1	ENSG00000196184			Uniprot_MultiPass	Uniprot_CellMemb	Uniprot_Extracel_Domain			Surfy	GO:0005886
P30968	Gonadotropin-releasing hormone receptor (GnRH receptor) (GnRH-R)	GNRHR_HUMAN	GNRHR GRHR	ENSG00000109163			Uniprot_MultiPass	Uniprot_CellMemb	Uniprot_Extracel_Domain			Surfy	GO:0005886
P30988	Calcitonin receptor (CT-R)	CALCR_HUMAN	CALCR	ENSG00000004948			Uniprot_MultiPass	Uniprot_CellMemb	Uniprot_Extracel_Domain			Surfy	GO:0005886
P30989	Neurotensin receptor type 1 (NT-R-1) (NTR1) (High-affinity levocabastine-insensitive neurotensin receptor) (NTRH)	NTR1_HUMAN	NTSR1 NTRR	ENSG00000101188			Uniprot_MultiPass	Uniprot_CellMemb	Uniprot_Extracel_Domain	GO_CellSurf		Surfy	GO:0005886
P31358	CAMPATH-1 antigen (CDw52) (Cambridge pathology 1 antigen) (Epididymal secretory protein E5) (Human epididymis-specific protein 5) (He5) (CD antigen CD52)	CD52_HUMAN	CD52 CDW52 HE5	ENSG00000169442	Uniprot_GPI			Uniprot_CellMemb				Surfy	GO:0005886
P31644	Gamma-aminobutyric acid receptor subunit alpha-5 (GABA(A) receptor subunit alpha-5)	GBRA5_HUMAN	GABRA5	ENSG00000186297			Uniprot_MultiPass	Uniprot_CellMemb	Uniprot_Extracel_Domain			Surfy	GO:0005886
P31785	Cytokine receptor common subunit gamma (Interleukin-2 receptor subunit gamma) (IL-2 receptor subunit gamma) (IL-2R subunit gamma) (IL-2RG) (gammaC) (p64) (CD antigen CD132)	IL2RG_HUMAN	IL2RG	ENSG00000147168		Uniprot_SinglePass		Uniprot_CellMemb	Uniprot_Extracel_Domain	GO_CellSurf	GO_ExternalSidePM	Surfy	GO:0005886
P31994	Low affinity immunoglobulin gamma Fc region receptor II-b (IgG Fc receptor II-b) (CDw32) (Fc-gamma RII-b) (Fc-gamma-RIIb) (FcRII-b) (CD antigen CD32)	FCG2B_HUMAN	FCGR2B CD32 FCG2 IGFR2	ENSG00000072694		Uniprot_SinglePass		Uniprot_CellMemb	Uniprot_Extracel_Domain	GO_CellSurf	GO_ExternalSidePM	Surfy	GO:0005886
P31995	Low affinity immunoglobulin gamma Fc region receptor II-c (IgG Fc receptor II-c) (CDw32) (Fc-gamma RII-c) (Fc-gamma-RIIc) (FcRII-c) (CD antigen CD32)	FCG2C_HUMAN	FCGR2C CD32 FCG2 IGFR2			Uniprot_SinglePass		Uniprot_CellMemb	Uniprot_Extracel_Domain			Surfy
P31997	Carcinoembryonic antigen-related cell adhesion molecule 8 (CD67 antigen) (Carcinoembryonic antigen CGM6) (Non-specific cross-reacting antigen NCA-95) (CD antigen CD66b)	CEAM8_HUMAN	CEACAM8 CGM6	ENSG00000124469	Uniprot_GPI			Uniprot_CellMemb		GO_CellSurf		Surfy	GO:0005886
P32004	Neural cell adhesion molecule L1 (N-CAM-L1) (NCAM-L1) (CD antigen CD171)	L1CAM_HUMAN	L1CAM CAML1 MIC5	ENSG00000198910		Uniprot_SinglePass		Uniprot_CellMemb	Uniprot_Extracel_Domain	GO_CellSurf		Surfy	GO:0005886
P32238	Cholecystokinin receptor type A (CCK-A receptor) (CCK-AR) (Cholecystokinin-1 receptor) (CCK1-R)	CCKAR_HUMAN	CCKAR CCKRA	ENSG00000163394			Uniprot_MultiPass	Uniprot_CellMemb	Uniprot_Extracel_Domain			Surfy	GO:0005886
P32239	Gastrin/cholecystokinin type B receptor (CCK-B receptor) (CCK-BR) (Cholecystokinin-2 receptor) (CCK2-R)	GASR_HUMAN	CCKBR CCKRB	ENSG00000110148			Uniprot_MultiPass	Uniprot_CellMemb	Uniprot_Extracel_Domain			Surfy	GO:0005886
P32245	Melanocortin receptor 4 (MC4-R)	MC4R_HUMAN	MC4R	ENSG00000166603			Uniprot_MultiPass	Uniprot_CellMemb	Uniprot_Extracel_Domain			Surfy	GO:0005886
P32246	C-C chemokine receptor type 1 (C-C CKR-1) (CC-CKR-1) (CCR-1) (CCR1) (HM145) (LD78 receptor) (Macrophage inflammatory protein 1-alpha receptor) (MIP-1alpha-R) (RANTES-R) (CD antigen CD191)	CCR1_HUMAN	CCR1 CMKBR1 CMKR1 SCYAR1	ENSG00000163823			Uniprot_MultiPass	Uniprot_CellMemb	Uniprot_Extracel_Domain	GO_CellSurf	GO_ExternalSidePM	Surfy	GO:0005886
P32247	Bombesin receptor subtype-3 (BRS-3)	BRS3_HUMAN	BRS3	ENSG00000102239			Uniprot_MultiPass	Uniprot_CellMemb	Uniprot_Extracel_Domain			Surfy	GO:0005886
P32248	C-C chemokine receptor type 7 (C-C CKR-7) (CC-CKR-7) (CCR-7) (BLR2) (CDw197) (Epstein-Barr virus-induced G-protein coupled receptor 1) (EBI1) (EBV-induced G-protein coupled receptor 1) (MIP-3 beta receptor) (CD antigen CD197)	CCR7_HUMAN	CCR7 CMKBR7 EBI1 EVI1	ENSG00000126353			Uniprot_MultiPass	Uniprot_CellMemb	Uniprot_Extracel_Domain	GO_CellSurf	GO_ExternalSidePM	Surfy	GO:0005886
P32249	G-protein coupled receptor 183 (Epstein-Barr virus-induced G-protein coupled receptor 2) (EBI2) (EBV-induced G-protein coupled receptor 2) (hEBI2)	GP183_HUMAN	GPR183 EBI2	ENSG00000169508			Uniprot_MultiPass	Uniprot_CellMemb	Uniprot_Extracel_Domain			Surfy	GO:0005886
P32297	Neuronal acetylcholine receptor subunit alpha-3	ACHA3_HUMAN	CHRNA3 NACHRA3	ENSG00000080644			Uniprot_MultiPass	Uniprot_CellMemb	Uniprot_Extracel_Domain			Surfy	GO:0005886
P32302	C-X-C chemokine receptor type 5 (CXC-R5) (CXCR-5) (Burkitt lymphoma receptor 1) (Monocyte-derived receptor 15) (MDR-15) (CD antigen CD185)	CXCR5_HUMAN	CXCR5 BLR1 MDR15	ENSG00000160683			Uniprot_MultiPass	Uniprot_CellMemb	Uniprot_Extracel_Domain	GO_CellSurf	GO_ExternalSidePM	Surfy	GO:0005886
P32418	Sodium/calcium exchanger 1 (Na(+)/Ca(2+)-exchange protein 1) (Solute carrier family 8 member 1)	NAC1_HUMAN	SLC8A1 CNC NCX1	ENSG00000183023			Uniprot_MultiPass	Uniprot_CellMemb	Uniprot_Extracel_Domain			Surfy	GO:0005886
P32926	Desmoglein-3 (130 kDa pemphigus vulgaris antigen) (PVA) (Cadherin family member 6)	DSG3_HUMAN	DSG3 CDHF6	ENSG00000134757		Uniprot_SinglePass		Uniprot_CellMemb	Uniprot_Extracel_Domain			Surfy	GO:0005886
P32927	Cytokine receptor common subunit beta (CDw131) (GM-CSF/IL-3/IL-5 receptor common beta subunit) (CD antigen CD131)	IL3RB_HUMAN	CSF2RB IL3RB IL5RB	ENSG00000100368		Uniprot_SinglePass			Uniprot_Extracel_Domain			Surfy	GO:0005886
P32942	Intercellular adhesion molecule 3 (ICAM-3) (CDw50) (ICAM-R) (CD antigen CD50)	ICAM3_HUMAN	ICAM3	ENSG00000076662		Uniprot_SinglePass			Uniprot_Extracel_Domain			Surfy	GO:0005886
P32970	CD70 antigen (CD27 ligand) (CD27-L) (Tumor necrosis factor ligand superfamily member 7) (CD antigen CD70)	CD70_HUMAN	CD70 CD27L CD27LG TNFSF7	ENSG00000125726		Uniprot_SinglePass			Uniprot_Extracel_Domain			Surfy	GO:0005886
P33032	Melanocortin receptor 5 (MC5-R) (MC-2)	MC5R_HUMAN	MC5R	ENSG00000176136			Uniprot_MultiPass	Uniprot_CellMemb	Uniprot_Extracel_Domain			Surfy	GO:0005886
P33151	Cadherin-5 (7B4 antigen) (Vascular endothelial cadherin) (VE-cadherin) (CD antigen CD144)	CADH5_HUMAN	CDH5	ENSG00000179776		Uniprot_SinglePass		Uniprot_CellMemb	Uniprot_Extracel_Domain	GO_CellSurf	GO_ExternalSidePM	Surfy	GO:0005886
P33527	Multidrug resistance-associated protein 1 (EC 7.6.2.2) (ATP-binding cassette sub-family C member 1) (Glutathione-S-conjugate-translocating ATPase ABCC1) (EC 7.6.2.3) (Leukotriene C(4) transporter) (LTC4 transporter)	MRP1_HUMAN	ABCC1 MRP MRP1	ENSG00000103222			Uniprot_MultiPass	Uniprot_CellMemb	Uniprot_Extracel_Domain			Surfy	GO:0005886
P33681	T-lymphocyte activation antigen CD80 (Activation B7-1 antigen) (BB1) (CTLA-4 counter-receptor B7.1) (B7) (CD antigen CD80)	CD80_HUMAN	CD80 CD28LG CD28LG1 LAB7	ENSG00000121594		Uniprot_SinglePass			Uniprot_Extracel_Domain	GO_CellSurf	GO_ExternalSidePM	Surfy	GO:0005886
P33765		AA3R_HUMAN	FCGR1C	ENSG00000121933								Surfy
P34810	Macrosialin (Gp110) (CD antigen CD68)	CD68_HUMAN	CD68	ENSG00000129226		Uniprot_SinglePass		Uniprot_CellMemb	Uniprot_Extracel_Domain			Surfy	GO:0005886
P34903	Gamma-aminobutyric acid receptor subunit alpha-3 (GABA(A) receptor subunit alpha-3)	GBRA3_HUMAN	GABRA3	ENSG00000011677			Uniprot_MultiPass	Uniprot_CellMemb	Uniprot_Extracel_Domain			Surfy	GO:0005886
P34910	Protein EVI2B (Ecotropic viral integration site 2B protein homolog) (EVI-2B) (CD antigen CD361)	EVI2B_HUMAN	EVI2B EVDB	ENSG00000185862		Uniprot_SinglePass			Uniprot_Extracel_Domain			Surfy	GO:0005886
P34925	Tyrosine-protein kinase RYK (EC 2.7.10.1)	RYK_HUMAN	RYK JTK5A	ENSG00000163785		Uniprot_SinglePass			Uniprot_Extracel_Domain			Surfy	GO:0005886
P34969	5-hydroxytryptamine receptor 7 (5-HT-7) (5-HT7) (5-HT-X) (Serotonin receptor 7)	5HT7R_HUMAN	HTR7	ENSG00000148680			Uniprot_MultiPass	Uniprot_CellMemb	Uniprot_Extracel_Domain			Surfy	GO:0005886
P34972	Cannabinoid receptor 2 (CB-2) (CB2) (hCB2) (CX5)	CNR2_HUMAN	CNR2 CB2A CB2B	ENSG00000188822			Uniprot_MultiPass	Uniprot_CellMemb	Uniprot_Extracel_Domain			Surfy	GO:0005886
P34982	Olfactory receptor 1D2 (Olfactory receptor 17-4) (OR17-4) (Olfactory receptor OR17-6) (Olfactory receptor-like protein HGMP07E)	OR1D2_HUMAN	OR1D2 OLFR1	ENSG00000184166			Uniprot_MultiPass	Uniprot_CellMemb	Uniprot_Extracel_Domain			Surfy	GO:0005886
P34995	Prostaglandin E2 receptor EP1 subtype (PGE receptor EP1 subtype) (PGE2 receptor EP1 subtype) (Prostanoid EP1 receptor)	PE2R1_HUMAN	PTGER1	ENSG00000160951			Uniprot_MultiPass	Uniprot_CellMemb	Uniprot_Extracel_Domain			Surfy	GO:0005886
P34998	Corticotropin-releasing factor receptor 1 (CRF-R-1) (CRF-R1) (CRFR-1) (Corticotropin-releasing hormone receptor 1) (CRH-R-1) (CRH-R1)	CRFR1_HUMAN	CRHR1 CRFR CRFR1 CRHR	ENSG00000120088			Uniprot_MultiPass	Uniprot_CellMemb	Uniprot_Extracel_Domain			Surfy	GO:0005886
P35052	Glypican-1 [Cleaved into: Secreted glypican-1]	GPC1_HUMAN	GPC1	ENSG00000063660	Uniprot_GPI			Uniprot_CellMemb		GO_CellSurf		Surfy	GO:0005886
P35070	Probetacellulin [Cleaved into: Betacellulin (BTC)]	BTC_HUMAN	BTC	ENSG00000174808		Uniprot_SinglePass		Uniprot_CellMemb	Uniprot_Extracel_Domain			Surfy	GO:0005886
P35212	Gap junction alpha-4 protein (Connexin-37) (Cx37)	CXA4_HUMAN	GJA4	ENSG00000187513			Uniprot_MultiPass	Uniprot_CellMemb	Uniprot_Extracel_Domain			Surfy	GO:0005886
P35348	Alpha-1A adrenergic receptor (Alpha-1A adrenoreceptor) (Alpha-1A adrenoceptor) (Alpha-1C adrenergic receptor) (Alpha-adrenergic receptor 1c)	ADA1A_HUMAN	ADRA1A ADRA1C	ENSG00000120907			Uniprot_MultiPass	Uniprot_CellMemb	Uniprot_Extracel_Domain			Surfy	GO:0005886
P35367	Histamine H1 receptor (H1R) (HH1R)	HRH1_HUMAN	HRH1	ENSG00000196639			Uniprot_MultiPass	Uniprot_CellMemb	Uniprot_Extracel_Domain			Surfy	GO:0005886
P35368	Alpha-1B adrenergic receptor (Alpha-1B adrenoreceptor) (Alpha-1B adrenoceptor)	ADA1B_HUMAN	ADRA1B	ENSG00000170214			Uniprot_MultiPass	Uniprot_CellMemb	Uniprot_Extracel_Domain			Surfy	GO:0005886
P35372	Mu-type opioid receptor (M-OR-1) (MOR-1) (Mu opiate receptor) (Mu opioid receptor) (MOP) (hMOP)	OPRM_HUMAN	OPRM1 MOR1	ENSG00000112038			Uniprot_MultiPass	Uniprot_CellMemb	Uniprot_Extracel_Domain			Surfy	GO:0005886
P35408	Prostaglandin E2 receptor EP4 subtype (PGE receptor EP4 subtype) (PGE2 receptor EP4 subtype) (Prostanoid EP4 receptor)	PE2R4_HUMAN	PTGER4 PTGER2	ENSG00000171522			Uniprot_MultiPass	Uniprot_CellMemb	Uniprot_Extracel_Domain			Surfy	GO:0005886
P35410	Mas-related G-protein coupled receptor MRG (MAS-R) (MAS1-like)	MAS1L_HUMAN	MAS1L MRG	ENSG00000204687			Uniprot_MultiPass	Uniprot_CellMemb	Uniprot_Extracel_Domain			Surfy	GO:0005886
P35414	Apelin receptor (Angiotensin receptor-like 1) (G-protein coupled receptor APJ) (G-protein coupled receptor HG11)	APJ_HUMAN	APLNR AGTRL1 APJ	ENSG00000134817				Uniprot_CellMemb	Uniprot_Extracel_Domain			Surfy	GO:0005886
P35462	D(3) dopamine receptor (Dopamine D3 receptor)	DRD3_HUMAN	DRD3	ENSG00000151577			Uniprot_MultiPass	Uniprot_CellMemb	Uniprot_Extracel_Domain			Surfy	GO:0005886
P35613	Basigin (5F7) (Collagenase stimulatory factor) (Extracellular matrix metalloproteinase inducer) (EMMPRIN) (Hepatoma-associated antigen) (HAb18G) (Leukocyte activation antigen M6) (OK blood group antigen) (Tumor cell-derived collagenase stimulatory factor) (TCSF) (CD antigen CD147)	BASI_HUMAN	BSG UNQ6505/PRO21383	ENSG00000172270		Uniprot_SinglePass		Uniprot_CellMemb	Uniprot_Extracel_Domain			Surfy	GO:0005886
P36544	Neuronal acetylcholine receptor subunit alpha-7	ACHA7_HUMAN	CHRNA7 NACHRA7	ENSG00000175344			Uniprot_MultiPass	Uniprot_CellMemb	Uniprot_Extracel_Domain	GO_CellSurf	GO_ExternalSidePM	Surfy	GO:0005886
P36888	Receptor-type tyrosine-protein kinase FLT3 (EC 2.7.10.1) (FL cytokine receptor) (Fetal liver kinase-2) (FLK-2) (Fms-like tyrosine kinase 3) (FLT-3) (Stem cell tyrosine kinase 1) (STK-1) (CD antigen CD135)	FLT3_HUMAN	FLT3 CD135 FLK2 STK1	ENSG00000122025		Uniprot_SinglePass			Uniprot_Extracel_Domain			Surfy	GO:0005886
P36894	Bone morphogenetic protein receptor type-1A (BMP type-1A receptor) (BMPR-1A) (EC 2.7.11.30) (Activin receptor-like kinase 3) (ALK-3) (Serine/threonine-protein kinase receptor R5) (SKR5) (CD antigen CD292)	BMR1A_HUMAN	BMPR1A ACVRLK3 ALK3	ENSG00000107779		Uniprot_SinglePass		Uniprot_CellMemb	Uniprot_Extracel_Domain	GO_CellSurf	GO_ExternalSidePM	Surfy	GO:0005886
P36896	Activin receptor type-1B (EC 2.7.11.30) (Activin receptor type IB) (ACTR-IB) (Activin receptor-like kinase 4) (ALK-4) (Serine/threonine-protein kinase receptor R2) (SKR2)	ACV1B_HUMAN	ACVR1B ACVRLK4 ALK4	ENSG00000135503		Uniprot_SinglePass		Uniprot_CellMemb	Uniprot_Extracel_Domain	GO_CellSurf		Surfy	GO:0005886
P37023	Serine/threonine-protein kinase receptor R3 (SKR3) (EC 2.7.11.30) (Activin receptor-like kinase 1) (ALK-1) (TGF-B superfamily receptor type I) (TSR-I)	ACVL1_HUMAN	ACVRL1 ACVRLK1 ALK1	ENSG00000139567		Uniprot_SinglePass		Uniprot_CellMemb	Uniprot_Extracel_Domain	GO_CellSurf		Surfy	GO:0005886
P38484	Interferon gamma receptor 2 (IFN-gamma receptor 2) (IFN-gamma-R2) (Interferon gamma receptor accessory factor 1) (AF-1) (Interferon gamma receptor beta-chain) (IFN-gamma-R-beta) (Interferon gamma transducer 1)	INGR2_HUMAN	IFNGR2 IFNGT1	ENSG00000159128		Uniprot_SinglePass		Uniprot_CellMemb	Uniprot_Extracel_Domain			Surfy	GO:0005886
P38567	Hyaluronidase PH-20 (Hyal-PH20) (EC 3.2.1.35) (Hyaluronoglucosaminidase PH-20) (Sperm adhesion molecule 1) (Sperm surface protein PH-20)	HYALP_HUMAN	SPAM1 HYAL3 PH20	ENSG00000106304	Uniprot_GPI			Uniprot_CellMemb				Surfy	GO:0005886
P38570	Integrin alpha-E (HML-1 antigen) (Integrin alpha-IEL) (Mucosal lymphocyte 1 antigen) (CD antigen CD103) [Cleaved into: Integrin alpha-E light chain; Integrin alpha-E heavy chain]	ITAE_HUMAN	ITGAE	ENSG00000083457		Uniprot_SinglePass			Uniprot_Extracel_Domain	GO_CellSurf	GO_ExternalSidePM	Surfy	GO:0005886
P39086	Glutamate receptor ionotropic, kainate 1 (GluK1) (Excitatory amino acid receptor 3) (EAA3) (Glutamate receptor 5) (GluR-5) (GluR5)	GRIK1_HUMAN	GRIK1 GLUR5	ENSG00000171189			Uniprot_MultiPass	Uniprot_CellMemb	Uniprot_Extracel_Domain			Surfy	GO:0005886
P40189	Interleukin-6 receptor subunit beta (IL-6 receptor subunit beta) (IL-6R subunit beta) (IL-6R-beta) (IL-6RB) (CDw130) (Interleukin-6 signal transducer) (Membrane glycoprotein 130) (gp130) (Oncostatin-M receptor subunit alpha) (CD antigen CD130)	IL6RB_HUMAN	IL6ST	ENSG00000134352		Uniprot_SinglePass		Uniprot_CellMemb	Uniprot_Extracel_Domain	GO_CellSurf	GO_ExternalSidePM	Surfy	GO:0005886
P40197	Platelet glycoprotein V (GPV) (Glycoprotein 5) (CD antigen CD42d)	GPV_HUMAN	GP5	ENSG00000178732		Uniprot_SinglePass			Uniprot_Extracel_Domain			Surfy	GO:0005886
P40198	Carcinoembryonic antigen-related cell adhesion molecule 3 (Carcinoembryonic antigen CGM1) (CD antigen CD66d)	CEAM3_HUMAN	CEACAM3 CD66D CGM1	ENSG00000170956		Uniprot_SinglePass			Uniprot_Extracel_Domain			Surfy	GO:0005886
P40199	Carcinoembryonic antigen-related cell adhesion molecule 6 (Non-specific crossreacting antigen) (Normal cross-reacting antigen) (CD antigen CD66c)	CEAM6_HUMAN	CEACAM6 NCA	ENSG00000086548	Uniprot_GPI			Uniprot_CellMemb		GO_CellSurf		Surfy	GO:0005886
P40259	B-cell antigen receptor complex-associated protein beta chain (B-cell-specific glycoprotein B29) (Ig-beta) (Immunoglobulin-associated B29 protein) (CD antigen CD79b)	CD79B_HUMAN	CD79B B29 IGB	ENSG00000007312		Uniprot_SinglePass		Uniprot_CellMemb	Uniprot_Extracel_Domain	GO_CellSurf	GO_ExternalSidePM	Surfy	GO:0005886
P40967	Melanocyte protein PMEL (ME20-M) (ME20M) (Melanocyte protein Pmel 17) (Melanocytes lineage-specific antigen GP100) (Melanoma-associated ME20 antigen) (P1) (P100) (Premelanosome protein) (Silver locus protein homolog) [Cleaved into: M-alpha (95 kDa melanocyte-specific secreted glycoprotein) (P26) (Secreted melanoma-associated ME20 antigen) (ME20-S) (ME20S); M-beta]	PMEL_HUMAN	PMEL D12S53E PMEL17 SILV	ENSG00000185664		Uniprot_SinglePass						Surfy	GO:0005886
P41143	Delta-type opioid receptor (D-OR-1) (DOR-1)	OPRD_HUMAN	OPRD1 OPRD	ENSG00000116329			Uniprot_MultiPass	Uniprot_CellMemb	Uniprot_Extracel_Domain			Surfy	GO:0005886
P41145	Kappa-type opioid receptor (K-OR-1) (KOR-1)	OPRK_HUMAN	OPRK1 OPRK	ENSG00000082556			Uniprot_MultiPass	Uniprot_CellMemb	Uniprot_Extracel_Domain			Surfy	GO:0005886
P41146	Nociceptin receptor (Kappa-type 3 opioid receptor) (KOR-3) (Orphanin FQ receptor)	OPRX_HUMAN	OPRL1 OOR ORL1	ENSG00000125510			Uniprot_MultiPass	Uniprot_CellMemb	Uniprot_Extracel_Domain			Surfy	GO:0005886
P41180	Extracellular calcium-sensing receptor (CaR) (CaSR) (hCasR) (Parathyroid cell calcium-sensing receptor 1) (PCaR1)	CASR_HUMAN	CASR GPRC2A PCAR1	ENSG00000036828			Uniprot_MultiPass	Uniprot_CellMemb	Uniprot_Extracel_Domain	GO_CellSurf		Surfy	GO:0005886
P41181	Aquaporin-2 (AQP-2) (ADH water channel) (Aquaporin-CD) (AQP-CD) (Collecting duct water channel protein) (WCH-CD) (Water channel protein for renal collecting duct)	AQP2_HUMAN	AQP2	ENSG00000167580			Uniprot_MultiPass	Uniprot_CellMemb	Uniprot_Extracel_Domain			Surfy	GO:0005886
P41217	OX-2 membrane glycoprotein (CD antigen CD200)	OX2G_HUMAN	CD200 MOX1 MOX2 My033	ENSG00000091972		Uniprot_SinglePass		Uniprot_CellMemb	Uniprot_Extracel_Domain	GO_CellSurf		Surfy	GO:0005886
P41231	P2Y purinoceptor 2 (P2Y2) (ATP receptor) (P2U purinoceptor 1) (P2U1) (P2U receptor 1) (Purinergic receptor)	P2RY2_HUMAN	P2RY2 P2RU1	ENSG00000175591			Uniprot_MultiPass	Uniprot_CellMemb	Uniprot_Extracel_Domain			Surfy	GO:0005886
P41586	Pituitary adenylate cyclase-activating polypeptide type I receptor (PACAP type I receptor) (PACAP-R-1) (PACAP-R1)	PACR_HUMAN	ADCYAP1R1	ENSG00000078549			Uniprot_MultiPass	Uniprot_CellMemb	Uniprot_Extracel_Domain	GO_CellSurf		Surfy	GO:0005886
P41594	Metabotropic glutamate receptor 5 (mGluR5)	GRM5_HUMAN	GRM5 GPRC1E MGLUR5	ENSG00000168959			Uniprot_MultiPass	Uniprot_CellMemb	Uniprot_Extracel_Domain			Surfy	GO:0005886
P41595	5-hydroxytryptamine receptor 2B (5-HT-2B) (5-HT2B) (Serotonin receptor 2B)	5HT2B_HUMAN	HTR2B	ENSG00000135914			Uniprot_MultiPass	Uniprot_CellMemb	Uniprot_Extracel_Domain			Surfy	GO:0005886
P41597	C-C chemokine receptor type 2 (C-C CKR-2) (CC-CKR-2) (CCR-2) (CCR2) (Monocyte chemoattractant protein 1 receptor) (MCP-1-R) (CD antigen CD192)	CCR2_HUMAN	CCR2 CMKBR2	ENSG00000121807			Uniprot_MultiPass	Uniprot_CellMemb	Uniprot_Extracel_Domain	GO_CellSurf	GO_ExternalSidePM	Surfy	GO:0005886
P41968	Melanocortin receptor 3 (MC3-R)	MC3R_HUMAN	MC3R	ENSG00000124089			Uniprot_MultiPass	Uniprot_CellMemb	Uniprot_Extracel_Domain			Surfy	GO:0005886
P42081	T-lymphocyte activation antigen CD86 (Activation B7-2 antigen) (B70) (BU63) (CTLA-4 counter-receptor B7.2) (FUN-1) (CD antigen CD86)	CD86_HUMAN	CD86 CD28LG2	ENSG00000114013		Uniprot_SinglePass		Uniprot_CellMemb	Uniprot_Extracel_Domain	GO_CellSurf	GO_ExternalSidePM	Surfy	GO:0005886
P42261	Glutamate receptor 1 (GluR-1) (AMPA-selective glutamate receptor 1) (GluR-A) (GluR-K1) (Glutamate receptor ionotropic, AMPA 1) (GluA1)	GRIA1_HUMAN	GRIA1 GLUH1 GLUR1	ENSG00000155511			Uniprot_MultiPass	Uniprot_CellMemb	Uniprot_Extracel_Domain	GO_CellSurf		Surfy	GO:0005886
P42262	Glutamate receptor 2 (GluR-2) (AMPA-selective glutamate receptor 2) (GluR-B) (GluR-K2) (Glutamate receptor ionotropic, AMPA 2) (GluA2)	GRIA2_HUMAN	GRIA2 GLUR2	ENSG00000120251			Uniprot_MultiPass	Uniprot_CellMemb	Uniprot_Extracel_Domain	GO_CellSurf	GO_ExternalSidePM	Surfy	GO:0005886
P42263	Glutamate receptor 3 (GluR-3) (AMPA-selective glutamate receptor 3) (GluR-C) (GluR-K3) (Glutamate receptor ionotropic, AMPA 3) (GluA3)	GRIA3_HUMAN	GRIA3 GLUR3 GLURC	ENSG00000125675			Uniprot_MultiPass	Uniprot_CellMemb	Uniprot_Extracel_Domain			Surfy	GO:0005886
P42658	Dipeptidyl aminopeptidase-like protein 6 (DPPX) (Dipeptidyl aminopeptidase-related protein) (Dipeptidyl peptidase 6) (Dipeptidyl peptidase IV-like protein) (Dipeptidyl peptidase VI) (DPP VI)	DPP6_HUMAN	DPP6	ENSG00000130226		Uniprot_SinglePass		Uniprot_CellMemb	Uniprot_Extracel_Domain			Surfy	GO:0005886
P42701	Interleukin-12 receptor subunit beta-1 (IL-12 receptor subunit beta-1) (IL-12R subunit beta-1) (IL-12R-beta-1) (IL-12RB1) (IL-12 receptor beta component) (CD antigen CD212)	I12R1_HUMAN	IL12RB1 IL12R IL12RB	ENSG00000096996		Uniprot_SinglePass			Uniprot_Extracel_Domain	GO_CellSurf	GO_ExternalSidePM	Surfy	GO:0005886
P42702	Leukemia inhibitory factor receptor (LIF receptor) (LIF-R) (CD antigen CD118)	LIFR_HUMAN	LIFR	ENSG00000113594		Uniprot_SinglePass		Uniprot_CellMemb	Uniprot_Extracel_Domain	GO_CellSurf	GO_ExternalSidePM	Surfy	GO:0005886
P42892	Endothelin-converting enzyme 1 (ECE-1) (EC 3.4.24.71)	ECE1_HUMAN	ECE1	ENSG00000117298		Uniprot_SinglePass		Uniprot_CellMemb	Uniprot_Extracel_Domain	GO_CellSurf	GO_ExternalSidePM	Surfy	GO:0005886
P43003	Excitatory amino acid transporter 1 (Sodium-dependent glutamate/aspartate transporter 1) (GLAST-1) (Solute carrier family 1 member 3)	EAA1_HUMAN	SLC1A3 EAAT1 GLAST GLAST1	ENSG00000079215			Uniprot_MultiPass	Uniprot_CellMemb	Uniprot_Extracel_Domain	GO_CellSurf		Surfy	GO:0005886
P43004	Excitatory amino acid transporter 2 (Glutamate/aspartate transporter II) (Sodium-dependent glutamate/aspartate transporter 2) (Solute carrier family 1 member 2)	EAA2_HUMAN	SLC1A2 EAAT2 GLT1	ENSG00000110436			Uniprot_MultiPass	Uniprot_CellMemb	Uniprot_Extracel_Domain	GO_CellSurf		Surfy	GO:0005886
P43005	Excitatory amino acid transporter 3 (Excitatory amino-acid carrier 1) (Neuronal and epithelial glutamate transporter) (Sodium-dependent glutamate/aspartate transporter 3) (Solute carrier family 1 member 1)	EAA3_HUMAN	SLC1A1 EAAC1 EAAT3	ENSG00000106688			Uniprot_MultiPass	Uniprot_CellMemb	Uniprot_Extracel_Domain			Surfy	GO:0005886
P43088	Prostaglandin F2-alpha receptor (PGF receptor) (PGF2-alpha receptor) (Prostanoid FP receptor)	PF2R_HUMAN	PTGFR	ENSG00000122420			Uniprot_MultiPass	Uniprot_CellMemb	Uniprot_Extracel_Domain			Surfy	GO:0005886
P43115	Prostaglandin E2 receptor EP3 subtype (PGE receptor EP3 subtype) (PGE2 receptor EP3 subtype) (PGE2-R) (Prostanoid EP3 receptor)	PE2R3_HUMAN	PTGER3	ENSG00000050628			Uniprot_MultiPass	Uniprot_CellMemb	Uniprot_Extracel_Domain			Surfy	GO:0005886
P43116	Prostaglandin E2 receptor EP2 subtype (PGE receptor EP2 subtype) (PGE2 receptor EP2 subtype) (Prostanoid EP2 receptor)	PE2R2_HUMAN	PTGER2	ENSG00000125384			Uniprot_MultiPass	Uniprot_CellMemb	Uniprot_Extracel_Domain			Surfy	GO:0005886
P43119	Prostacyclin receptor (Prostaglandin I2 receptor) (PGI receptor) (PGI2 receptor) (Prostanoid IP receptor)	PI2R_HUMAN	PTGIR PRIPR	ENSG00000160013			Uniprot_MultiPass	Uniprot_CellMemb	Uniprot_Extracel_Domain			Surfy	GO:0005886
P43121	Cell surface glycoprotein MUC18 (Cell surface glycoprotein P1H12) (Melanoma cell adhesion molecule) (Melanoma-associated antigen A32) (Melanoma-associated antigen MUC18) (S-endo 1 endothelial-associated antigen) (CD antigen CD146)	MUC18_HUMAN	MCAM MUC18	ENSG00000076706		Uniprot_SinglePass			Uniprot_Extracel_Domain	GO_CellSurf	GO_ExternalSidePM	Surfy	GO:0005886
[truncated: 1,568 more rows]
