# Supplementary material for: Landscape of surfaceome and endocytome in human glioma is divergent and depends on cellular spatial organization
Source: Proc Natl Acad Sci U S A. 2022 Feb 25;119(9):e2114456119. doi: 10.1073/pnas.2114456119 (PMC8892282; doi:10.1073/pnas.2114456119)
Supplement: Supplementary File [file pnas.2114456119.sd02.xlsx]

## Sheet: 3065
Entry	Protein Names	Entry name	Gene names	Ensembl gene	GPI	SinglePass	MultiPass	Cellular_Membrane	Extracellular_Domain	GOCellSurf	GOexternal	Surfy	GOplasmaMb	Description	Symbol	Abundance.Ratio:.(Surface,.3D)./.(Surface,.2D)	Abundance.Ratio:.(Endocytosed,.3D)./.(Endocytosed,.2D)	Abundance.Ratio.(log2):.(Surface,.3D)./.(Surface,.2D)	Abundance.Ratio.(log2):.(Endocytosed,.3D)./.(Endocytosed,.2D)	Abundance.Ratio.P-Value:.(Surface,.3D)./.(Surface,.2D)	Abundance.Ratio.P-Value:.(Endocytosed,.3D)./.(Endocytosed,.2D)	Abundance.Ratio.Adj..P-Value:.(Surface,.3D)./.(Surface,.2D)	Abundance.Ratio.Adj..P-Value:.(Endocytosed,.3D)./.(Endocytosed,.2D)	Abundances.(Grouped):.Surface,.2D	Abundances.(Grouped):.Endocytosed,.2D	Abundances.(Grouped):.Control,.2D	Abundances.(Grouped):.Surface,.3D	Abundances.(Grouped):.Endocytosed,.3D	Abundances.(Grouped):.Control,.3D	Abundances.(Normalized):.F1:.Sample,.Surface,.1,.2D	Abundances.(Normalized):.F2:.Sample,.Surface,.2,.2D	Abundances.(Normalized):.F3:.Sample,.Surface,.3,.2D	Abundances.(Normalized):.F4:.Sample,.Endocytosed,.1,.2D	Abundances.(Normalized):.F5:.Sample,.Endocytosed,.2,.2D	Abundances.(Normalized):.F6:.Sample,.Endocytosed,.3,.2D	Abundances.(Normalized):.F7:.Sample,.Control,.1,.2D	Abundances.(Normalized):.F8:.Sample,.Control,.2,.2D	Abundances.(Normalized):.F9:.Sample,.Control,.3,.2D	Abundances.(Normalized):.F10:.Sample,.Surface,.1,.3D	Abundances.(Normalized):.F11:.Sample,.Surface,.2,.3D	Abundances.(Normalized):.F12:.Sample,.Surface,.3,.3D	Abundances.(Normalized):.F13:.Sample,.Endocytosed,.1,.3D	Abundances.(Normalized):.F14:.Sample,.Endocytosed,.2,.3D	Abundances.(Normalized):.F15:.Sample,.Endocytosed,.3,.3D	Abundances.(Normalized):.F16:.Sample,.Control,.1,.3D	Abundances.(Normalized):.F17:.Sample,.Control,.2,.3D	Abundances.(Normalized):.F18:.Sample,.Control,.3,.3D
P11117	Lysosomal acid phosphatase (LAP) (EC 3.1.3.2)	PPAL_HUMAN	ACP2	ENSG00000134575		Uniprot_SinglePass						Surfy		Lysosomal acid phosphatase OS=Homo sapiens OX=9606 GN=ACP2 PE=1 SV=3	ACP2	43.436	8.091	5.44	3.02	1.31596e-05	0.194227	0.00138085	0.744391	14708	58817.6	70386.8	638859	475914	156775	36172.7	4570.35	14708	101013	58817.6	7110.51	70386.8	34644.9	148966	495369	865214	638859	481240	475914	134828	90517	172020	156775
Q9HCC8	Glycerophosphoinositol inositolphosphodiesterase GDPD2 (EC 3.1.4.43) (Glycerophosphodiester phosphodiesterase 3) (Glycerophosphodiester phosphodiesterase domain-containing protein 2) (Osteoblast differentiation promoting factor)	GDPD2_HUMAN	GDPD2 GDE3 OBDPF UNQ1935/PRO4418	ENSG00000130055			Uniprot_MultiPass	Uniprot_CellMemb	Uniprot_Extracel_Domain			Surfy	GO:0005886	Glycerophosphoinositol inositolphosphodiesterase GDPD2 OS=Homo sapiens OX=9606 GN=GDPD2 PE=2 SV=1	GDPD2	30.75	0.656	4.94	-0.61	7.96591e-08	0.503121	2.69336e-05	0.999706	268907	4.16054e+06	680811	8.26897e+06	2.72829e+06	9.9053e+06	690652	210123	268907	4.16054e+06	4.02128e+06	5.79186e+06	626236	689817	680811	8.1398e+06	8.26897e+06	1.12147e+07	5.65612e+06	2.72829e+06	838577	9.9053e+06	1.05796e+07	670596
Q96GW7	Brevican core protein (Brain-enriched hyaluronan-binding protein) (BEHAB) (Chondroitin sulfate proteoglycan 7)	PGCB_HUMAN	BCAN BEHAB CSPG7 UNQ2525/PRO6018	ENSG00000132692	Uniprot_GPI							Surfy		Brevican core protein OS=Homo sapiens OX=9606 GN=BCAN PE=1 SV=2	BCAN	24.892	12.039	4.64	3.59	2.165e-08	0.107538	8.2351e-06	0.566456	5.90227e+06	1.84324e+07	1.77697e+07	1.4692e+08	2.2191e+08	6.94768e+07	7.36924e+06	5.90227e+06	5.50221e+06	1.84324e+07	3.66861e+06	1.93312e+07	8.50109e+06	1.77697e+07	2.39132e+07	1.45706e+08	1.4692e+08	1.49135e+08	2.2191e+08	2.65111e+08	9.80773e+07	4.41514e+07	6.94768e+07	7.20594e+07
O95196	Chondroitin sulfate proteoglycan 5 (Acidic leucine-rich EGF-like domain-containing brain protein) (Neuroglycan C)	CSPG5_HUMAN	CSPG5 CALEB NGC	ENSG00000114646		Uniprot_SinglePass		Uniprot_CellMemb	Uniprot_Extracel_Domain	GO_CellSurf		Surfy	GO:0005886	Chondroitin sulfate proteoglycan 5 OS=Homo sapiens OX=9606 GN=CSPG5 PE=1 SV=3	CSPG5	20.48	17.979	4.36	4.17	1.58372e-07	0.0544257	4.38115e-05	0.408474	572100	610936	479648	1.17166e+07	1.09843e+07	616919	572100	486249	657915	735966	534257	610936	479648	2.51349e+07	432716	1.17166e+07	1.45547e+07	1.11714e+07	6.74757e+06	1.13395e+07	1.09843e+07	600969	616919	1.14174e+07
P00533	Epidermal growth factor receptor (EC 2.7.10.1) (Proto-oncogene c-ErbB-1) (Receptor tyrosine-protein kinase erbB-1)	EGFR_HUMAN	EGFR ERBB ERBB1 HER1	ENSG00000146648		Uniprot_SinglePass		Uniprot_CellMemb	Uniprot_Extracel_Domain	GO_CellSurf		Surfy	GO:0005886	Epidermal growth factor receptor OS=Homo sapiens OX=9606 GN=EGFR PE=1 SV=2	EGFR	18	91.094	4.17	6.51	6.57479e-07	0.00140243	0.000117689	0.0636953	5.99752e+06	7.24545e+06	4.77057e+06	1.07955e+08	6.60014e+08	2.15542e+07	5.66627e+06	1.82451e+07	5.99752e+06	7.09817e+06	7.24545e+06	1.31421e+07	8.28566e+06	4.03566e+06	4.77057e+06	1.04877e+08	1.21148e+08	1.07955e+08	6.60014e+08	8.04842e+08	6.77888e+06	2.68913e+07	2.15542e+07	1.55366e+07
Q9H1U4	Multiple epidermal growth factor-like domains protein 9 (Multiple EGF-like domains protein 9) (Epidermal growth factor-like protein 5) (EGF-like protein 5)	MEGF9_HUMAN	MEGF9 EGFL5 KIAA0818 UNQ671/PRO1305	ENSG00000106780		Uniprot_SinglePass			Uniprot_Extracel_Domain			Surfy		Multiple epidermal growth factor-like domains protein 9 OS=Homo sapiens OX=9606 GN=MEGF9 PE=2 SV=3	MEGF9	17.4	1.697	4.12	0.76	0.000638747	0.940268	0.0249193	0.999706	110242	97470.6	36992.4	1.91818e+06	165390	135546	147979	24862.9	110242	154992	97470.6	74643.8	59458	18576.4	36992.4	79616.9	1.91818e+06	2.52537e+06	1.05244e+06	165390	13363.3	135546	85434.3	161591
Q9H251	Cadherin-23 (Otocadherin)	CAD23_HUMAN	CDH23 KIAA1774 KIAA1812 UNQ1894/PRO4340	ENSG00000107736		Uniprot_SinglePass		Uniprot_CellMemb	Uniprot_Extracel_Domain			Surfy	GO:0005886	Cadherin-23 OS=Homo sapiens OX=9606 GN=CDH23 PE=1 SV=2	CDH23	14.791	0.152	3.89	-2.72	0.0026527	0.0200253	0.0650981	0.262659	65187.5	146875	93388.1	964172	22353.2	4.19649e+06	31608.3	114501	65187.5	86873.7	3.66541e+06	146875	39550.7	93388.1	144512	1.08423e+06	766809	964172	22353.2	304470	14060.8	4.19649e+06	6.14794e+06	90867.2
P55087	Aquaporin-4 (AQP-4) (Mercurial-insensitive water channel) (MIWC) (WCH4)	AQP4_HUMAN	AQP4	ENSG00000171885			Uniprot_MultiPass	Uniprot_CellMemb	Uniprot_Extracel_Domain	GO_CellSurf	GO_ExternalSidePM	Surfy	GO:0005886	Aquaporin-4 OS=Homo sapiens OX=9606 GN=AQP4 PE=1 SV=2	AQP4	12.146	2.896	3.6	1.53	0.003482	0.621567	0.0790725	0.999706	137760	99341	99087.4	1.67319e+06	287717	113018	95390.2	137760	158431	131335	99341	57112.8	172642	99087.4	11098.2	1.67319e+06	3.41783e+06	1.60221e+06	431200	287717	87873.4	11021.6	144713	113018
Q12913	Receptor-type tyrosine-protein phosphatase eta (Protein-tyrosine phosphatase eta) (R-PTP-eta) (EC 3.1.3.48) (Density-enhanced phosphatase 1) (DEP-1) (HPTP eta) (Protein-tyrosine phosphatase receptor type J) (R-PTP-J) (CD antigen CD148)	PTPRJ_HUMAN	PTPRJ DEP1	ENSG00000149177		Uniprot_SinglePass		Uniprot_CellMemb	Uniprot_Extracel_Domain	GO_CellSurf		Surfy	GO:0005886	Receptor-type tyrosine-protein phosphatase eta OS=Homo sapiens OX=9606 GN=PTPRJ PE=1 SV=3	PTPRJ	11.214	7.166	3.49	2.84	0.0281156	0.228959	0.307398	0.800832	20315.4	109132	52281.4	227812	782012	56770.8	20315.4	4779.02	162274	109132	90122	131170	79078.1	52281.4	48503	227812	354662	214432	793355	782012	17582.6	56770.8	31011.6	64228.6
Q14956	Transmembrane glycoprotein NMB (Hematopoietic growth factor inducible neurokinin-1 type)	GPNMB_HUMAN	GPNMB HGFIN NMB UNQ1725/PRO9925	ENSG00000136235		Uniprot_SinglePass		Uniprot_CellMemb	Uniprot_Extracel_Domain			Surfy	GO:0005886	Transmembrane glycoprotein NMB OS=Homo sapiens OX=9606 GN=GPNMB PE=1 SV=2	GPNMB	11.066	0.677	3.47	-0.56	0.0108636	0.519499	0.179663	0.999706	67023	168687	85968.9	741679	114274	77266.4	12087.3	67023	136034	168687	170159	97160.4	92000.3	17323.5	85968.9	686532	994913	741679	103174	152885	114274	12331.2	147179	77266.4
P54762	Ephrin type-B receptor 1 (EC 2.7.10.1) (ELK) (EPH tyrosine kinase 2) (EPH-like kinase 6) (EK6) (hEK6) (Neuronally-expressed EPH-related tyrosine kinase) (NET) (Tyrosine-protein kinase receptor EPH-2)	EPHB1_HUMAN	EPHB1 ELK EPHT2 HEK6 NET	ENSG00000154928		Uniprot_SinglePass		Uniprot_CellMemb	Uniprot_Extracel_Domain			Surfy	GO:0005886	Ephrin type-B receptor 1 OS=Homo sapiens OX=9606 GN=EPHB1 PE=1 SV=1	EPHB1	8.934	1.655	3.16	0.73	0.0432744	0.841771	0.394394	0.999706	46068.2	54987	105123	411580	90994.3	112901	47506.6	46068.2	44758.7	54987	14240.2	109590	32586.5	105123	166852	458658	411580	100437	90994.3	105485	42532	125497	77390	112901
Q14CZ8	Hepatocyte cell adhesion molecule (Protein hepaCAM)	HECAM_HUMAN	HEPACAM	ENSG00000165478		Uniprot_SinglePass			Uniprot_Extracel_Domain			Surfy		Hepatocyte cell adhesion molecule OS=Homo sapiens OX=9606 GN=HEPACAM PE=1 SV=1	HEPACAM	8.859	90.201	3.15	6.5	0.000309482	0.00144036	0.016522	0.0644563	1.91767e+06	869908	760532	1.69881e+07	7.84664e+07	759449	2.01787e+06	1.91767e+06	1.66338e+06	869908	742652	5.1486e+06	760532	762119	713218	1.73467e+07	1.41119e+07	1.69881e+07	7.84664e+07	8.10571e+07	2.91832e+06	759449	8.66689e+06	581474
Q02413	Desmoglein-1 (Cadherin family member 4) (Desmosomal glycoprotein 1) (DG1) (DGI) (Pemphigus foliaceus antigen)	DSG1_HUMAN	DSG1 CDHF4	ENSG00000134760		Uniprot_SinglePass		Uniprot_CellMemb	Uniprot_Extracel_Domain			Surfy	GO:0005886	Desmoglein-1 OS=Homo sapiens OX=9606 GN=DSG1 PE=1 SV=2	DSG1	8.306	16.64	3.05	4.06	0.0267447	0.0624897	0.300939	0.438148	14025.1	64530.7	102393	116490	1.07379e+06	119135	69873.3	10431.5	14025.1	39671.9	155508	64530.7	14787.8	115385	102393	120763	116490	73406.5	1.07379e+06	1.82879e+06	18214.3	119135	22320.8	141056
Q99572	P2X purinoceptor 7 (P2X7) (ATP receptor) (P2Z receptor) (Purinergic receptor)	P2RX7_HUMAN	P2RX7	ENSG00000089041			Uniprot_MultiPass	Uniprot_CellMemb	Uniprot_Extracel_Domain			Surfy	GO:0005886	P2X purinoceptor 7 OS=Homo sapiens OX=9606 GN=P2RX7 PE=1 SV=4	P2RX7	8.043	2.373	3.01	1.25	0.0202005	0.735672	0.260467	0.999706	381996	1.58913e+07	1.63207e+07	3.07255e+06	3.77102e+07	1.76603e+07	381996	315299	576843	1.28202e+07	1.58913e+07	3.15535e+07	4.9106e+06	1.63207e+07	1.78402e+07	3.07255e+06	3.06705e+06	3.16987e+06	3.98293e+07	3.77102e+07	463748	1.76619e+07	1.76603e+07	325904
P25116	Proteinase-activated receptor 1 (PAR-1) (Coagulation factor II receptor) (Thrombin receptor)	PAR1_HUMAN	F2R CF2R PAR1 TR	ENSG00000181104			Uniprot_MultiPass	Uniprot_CellMemb	Uniprot_Extracel_Domain	GO_CellSurf		Surfy	GO:0005886	Proteinase-activated receptor 1 OS=Homo sapiens OX=9606 GN=F2R PE=1 SV=2	F2R	7.641	16.282	2.93	4.03	0.0829847	0.0649234	0.548962	0.447225	42628.5	51178.2	6155.33	325708	833293	4676.86	3703.44	42628.5	238280	51178.2	80421.6	12891.7	96969.3	3782.07	6155.33	469498	325708	167382	1.41093e+06	833293	86865.4	2302.21	120405	4676.86
Q8WWI5	Choline transporter-like protein 1 (CDw92) (Solute carrier family 44 member 1) (CD antigen CD92)	CTL1_HUMAN	SLC44A1 CD92 CDW92 CTL1	ENSG00000070214			Uniprot_MultiPass	Uniprot_CellMemb				Surfy	GO:0005886	Choline transporter-like protein 1 OS=Homo sapiens OX=9606 GN=SLC44A1 PE=1 SV=1	SLC44A1	7.491	22.749	2.91	4.51	0.00102344	0.0350579	0.0308349	0.331308	1.88416e+06	970991	897366	1.41139e+07	2.20889e+07	921879	1.80628e+06	1.88416e+06	2.54911e+06	909331	970991	1.13355e+06	887078	1.04529e+06	897366	1.5048e+07	1.39678e+07	1.41139e+07	2.20889e+07	2.75732e+07	6.033e+06	763856	952750	921879
Q13332	Receptor-type tyrosine-protein phosphatase S (R-PTP-S) (EC 3.1.3.48) (Receptor-type tyrosine-protein phosphatase sigma) (R-PTP-sigma)	PTPRS_HUMAN	PTPRS	ENSG00000105426		Uniprot_SinglePass		Uniprot_CellMemb	Uniprot_Extracel_Domain			Surfy	GO:0005886	Receptor-type tyrosine-protein phosphatase S OS=Homo sapiens OX=9606 GN=PTPRS PE=1 SV=3	PTPRS	6.838	28.78	2.77	4.85	0.0306341	0.0219136	0.322559	0.27555	318122	258943	311126	2.17528e+06	7.45251e+06	372641	235986	318122	358273	131882	258943	314420	311126	330296	251458	1.57534e+06	6.00615e+06	2.17528e+06	8.26154e+06	7.45251e+06	399676	372641	274744	495845
P23528	Cofilin-1 (18 kDa phosphoprotein) (p18) (Cofilin, non-muscle isoform)	COF1_HUMAN	CFL1 CFL	ENSG00000172757				Uniprot_CellMemb					GO:0005886	Cofilin-1 OS=Homo sapiens OX=9606 GN=CFL1 PE=1 SV=3	CFL1	6.347	2.213	2.67	1.15	0.00302999	0.777206	0.0731767	0.999706	9.62948e+06	935085	1.47898e+07	6.11181e+07	2.06945e+06	853959	9.20106e+06	9.62948e+06	1.14039e+07	4.0678e+06	935085	831105	3.58391e+07	1.47898e+07	909621	5.16191e+07	6.67067e+07	6.11181e+07	2.06945e+06	698003	4.02376e+07	834375	853959	4.31535e+07
O43157	Plexin-B1 (Semaphorin receptor SEP)	PLXB1_HUMAN	PLXNB1 KIAA0407 PLXN5 SEP	ENSG00000164050		Uniprot_SinglePass		Uniprot_CellMemb	Uniprot_Extracel_Domain			Surfy	GO:0005886	Plexin-B1 OS=Homo sapiens OX=9606 GN=PLXNB1 PE=1 SV=3	PLXNB1	6.185	0.797	2.63	-0.33	0.00355916	0.605559	0.0798784	0.999706	3.06535e+06	2.14189e+07	4.19299e+07	1.89586e+07	1.70797e+07	2.67849e+07	3.43984e+06	3.06535e+06	3.03083e+06	1.9294e+07	2.14189e+07	3.36106e+07	2.02768e+07	4.19299e+07	5.58199e+07	1.93454e+07	1.89586e+07	1.79572e+07	1.70797e+07	1.85521e+07	3.05286e+06	2.67849e+07	4.04834e+07	2.22932e+06
P56749	Claudin-12	CLD12_HUMAN	CLDN12	ENSG00000157224			Uniprot_MultiPass	Uniprot_CellMemb	Uniprot_Extracel_Domain			Surfy	GO:0005886	Claudin-12 OS=Homo sapiens OX=9606 GN=CLDN12 PE=1 SV=1	CLDN12	5.948	33.442	2.57	5.06	0.124045	0.0159775	0.633897	0.234827	57776.3	169513	213129	343625	5.66893e+06	268956	56069.4	57776.3	1.7111e+06	169513	284861	83424.7	213129	174685	226015	343625	544840	216849	5.66893e+06	6.55638e+06	312790	135429	268956	276657
Q9UIQ6	Leucyl-cystinyl aminopeptidase (Cystinyl aminopeptidase) (EC 3.4.11.3) (Insulin-regulated membrane aminopeptidase) (Insulin-responsive aminopeptidase) (IRAP) (Oxytocinase) (OTase) (Placental leucine aminopeptidase) (P-LAP) [Cleaved into: Leucyl-cystinyl aminopeptidase, pregnancy serum form]	LCAP_HUMAN	LNPEP OTASE	ENSG00000113441		Uniprot_SinglePass		Uniprot_CellMemb	Uniprot_Extracel_Domain			Surfy	GO:0005886	Leucyl-cystinyl aminopeptidase OS=Homo sapiens OX=9606 GN=LNPEP PE=1 SV=3	LNPEP	5.867	8.636	2.55	3.11	0.0680348	0.177269	0.509181	0.719798	14648.8	77517.7	152851	85944.9	669460	15027.6	125736	14648.8	1752.26	22861	111407	77517.7	152851	39177.4	168939	104957	85944.9	59929.5	669460	871830	21410.2	153272	15027.6	5044.81
Q16620	BDNF/NT-3 growth factors receptor (EC 2.7.10.1) (GP145-TrkB) (Trk-B) (Neurotrophic tyrosine kinase receptor type 2) (TrkB tyrosine kinase) (Tropomyosin-related kinase B)	NTRK2_HUMAN	NTRK2 TRKB	ENSG00000148053		Uniprot_SinglePass		Uniprot_CellMemb	Uniprot_Extracel_Domain			Surfy	GO:0005886	BDNF/NT-3 growth factors receptor OS=Homo sapiens OX=9606 GN=NTRK2 PE=1 SV=1	NTRK2	5.255	100	2.39	6.64	0.0186275	1e-17	0.258829	9.22121e-16	1.37578e+06	94341.8	203818	7.22925e+06	2.45651e+07	135186	837394	1.72709e+06	1.37578e+06	93422.6	295362	94341.8	93251.3	203818	308056	5.5301e+06	7.22925e+06	7.45244e+06	2.52025e+07	2.45651e+07	1.91271e+06	135186	99477	217370
Q15768	Ephrin-B3 (EPH-related receptor transmembrane ligand ELK-L3) (EPH-related receptor tyrosine kinase ligand 8) (LERK-8)	EFNB3_HUMAN	EFNB3 EPLG8 LERK8	ENSG00000108947		Uniprot_SinglePass			Uniprot_Extracel_Domain			Surfy	GO:0005886	Ephrin-B3 OS=Homo sapiens OX=9606 GN=EFNB3 PE=1 SV=1	EFNB3	5.03	37.816	2.33	5.24	0.124439	0.0122215	0.633897	0.207765	133188	83167.4	42411.3	669985	3.14508e+06	107648	961591	133188	124519	44525.7	120712	83167.4	42411.3	86700.3	35671.3	699637	562033	669985	3.14508e+06	4.51898e+06	26113.5	22872.2	107648	168536
P26992	Ciliary neurotrophic factor receptor subunit alpha (CNTF receptor subunit alpha) (CNTFR-alpha)	CNTFR_HUMAN	CNTFR	ENSG00000122756	Uniprot_GPI			Uniprot_CellMemb		GO_CellSurf	GO_ExternalSidePM	Surfy	GO:0005886	Ciliary neurotrophic factor receptor subunit alpha OS=Homo sapiens OX=9606 GN=CNTFR PE=1 SV=2	CNTFR	4.902	0.554	2.29	-0.85	0.139725	0.29759	0.660309	0.89838	157631	75893	91727.3	772664	42067.3	25160.8	67868.8	407760	157631	17623.6	75893	165198	91727.3	86418.8	108540	708776	772664	898472	23959.4	42067.3	97651.5	103800	25160.8	7267.09
P23634	Plasma membrane calcium-transporting ATPase 4 (PMCA4) (EC 7.2.2.10) (Matrix-remodeling-associated protein 1) (Plasma membrane calcium ATPase isoform 4) (Plasma membrane calcium pump isoform 4)	AT2B4_HUMAN	ATP2B4 ATP2B2 MXRA1	ENSG00000058668			Uniprot_MultiPass	Uniprot_CellMemb	Uniprot_Extracel_Domain			Surfy	GO:0005886	Plasma membrane calcium-transporting ATPase 4 OS=Homo sapiens OX=9606 GN=ATP2B4 PE=1 SV=2	ATP2B4	4.758	11.974	2.25	3.58	0.0204732	0.10847	0.26287	0.566456	1.88646e+06	717036	6.25373e+06	8.9749e+06	8.58579e+06	9.60672e+06	2.20453e+06	1.88646e+06	1.7161e+06	744171	717036	661045	6.25373e+06	8.2546e+06	872034	1.04474e+07	8.9749e+06	8.71492e+06	1.1862e+07	8.34276e+06	8.58579e+06	9.60672e+06	1.6811e+07	655138
Q12860	Contactin-1 (Glycoprotein gp135) (Neural cell surface protein F3)	CNTN1_HUMAN	CNTN1	ENSG00000018236	Uniprot_GPI			Uniprot_CellMemb				Surfy	GO:0005886	Contactin-1 OS=Homo sapiens OX=9606 GN=CNTN1 PE=1 SV=1	CNTN1	4.769	30.474	2.25	4.93	0.0483275	0.0194574	0.417786	0.261062	1.30113e+06	1.00418e+06	1.21789e+06	6.20509e+06	3.06018e+07	1.082e+06	1.30113e+06	1.38616e+06	1.03134e+06	1.15576e+06	818640	1.00418e+06	1.17632e+06	1.21789e+06	1.38191e+06	5.58382e+06	6.20509e+06	6.4026e+06	4.95109e+07	3.06018e+07	1.24302e+06	1.082e+06	1.4793e+06	1.05712e+06
Q9Y6R1	Electrogenic sodium bicarbonate cotransporter 1 (Sodium bicarbonate cotransporter) (Na(+)/HCO3(-) cotransporter) (Solute carrier family 4 member 4) (kNBC1)	S4A4_HUMAN	SLC4A4 NBC NBC1 NBCE1	ENSG00000080493			Uniprot_MultiPass	Uniprot_CellMemb	Uniprot_Extracel_Domain	GO_CellSurf		Surfy	GO:0005886	Electrogenic sodium bicarbonate cotransporter 1 OS=Homo sapiens OX=9606 GN=SLC4A4 PE=1 SV=1	SLC4A4	4.771	42.84	2.25	5.42	0.0157482	0.00923146	0.23263	0.176675	2.61798e+06	1.61465e+06	1.70998e+06	1.24909e+07	6.91714e+07	1.81701e+06	2.54363e+06	2.61798e+06	2.67173e+06	1.62437e+06	1.61465e+06	1.12039e+06	1.70998e+06	1.58e+06	1.7962e+06	1.26419e+07	1.24909e+07	1.02362e+07	7.67603e+07	6.91714e+07	5.83998e+07	1.48385e+06	1.87273e+07	1.81701e+06
P10586	Receptor-type tyrosine-protein phosphatase F (EC 3.1.3.48) (Leukocyte common antigen related) (LAR)	PTPRF_HUMAN	PTPRF LAR	ENSG00000142949		Uniprot_SinglePass			Uniprot_Extracel_Domain			Surfy	GO:0005886	Receptor-type tyrosine-protein phosphatase F OS=Homo sapiens OX=9606 GN=PTPRF PE=1 SV=2	PTPRF	4.632	31.818	2.21	4.99	0.114442	0.0177675	0.624098	0.246879	567766	421600	622358	2.62971e+06	1.34143e+07	414183	452022	597196	567766	582243	421600	266315	622358	328585	625869	2.50411e+06	2.62971e+06	2.72858e+06	1.43279e+07	1.34143e+07	2.05248e+06	386557	414183	425487
Q13491	Neuronal membrane glycoprotein M6-b (M6b)	GPM6B_HUMAN	GPM6B M6B	ENSG00000046653			Uniprot_MultiPass	Uniprot_CellMemb				Surfy	GO:0005886	Neuronal membrane glycoprotein M6-b OS=Homo sapiens OX=9606 GN=GPM6B PE=1 SV=2	GPM6B	4.609	25.517	2.2	4.67	0.0270018	0.0279756	0.300939	0.298358	1.67754e+06	446107	307210	7.73253e+06	1.13835e+07	337149	1.67754e+06	1.96876e+06	1.46122e+06	2.02191e+06	446107	413377	307210	347303	212694	6.87775e+06	7.9246e+06	7.73253e+06	1.13835e+07	1.25355e+07	201403	347995	337149	220722
Q96JA1	Leucine-rich repeats and immunoglobulin-like domains protein 1 (LIG-1)	LRIG1_HUMAN	LRIG1 LIG1	ENSG00000144749		Uniprot_SinglePass		Uniprot_CellMemb	Uniprot_Extracel_Domain			Surfy	GO:0005886	Leucine-rich repeats and immunoglobulin-like domains protein 1 OS=Homo sapiens OX=9606 GN=LRIG1 PE=1 SV=2	LRIG1	4.535	1.081	2.18	0.11	0.0356216	0.78087	0.356568	0.999706	1.61669e+06	1.95936e+07	3.91176e+07	7.33128e+06	2.11796e+07	2.51386e+07	1.30303e+06	1.61669e+06	1.71955e+06	1.95936e+07	1.71711e+07	2.83809e+07	1.69193e+06	3.91176e+07	8.72966e+07	7.32346e+06	8.00096e+06	7.33128e+06	2.14901e+07	2.11796e+07	1.23604e+06	4.29561e+07	2.51386e+07	1.46724e+06
P21964	Catechol O-methyltransferase (EC 2.1.1.6)	COMT_HUMAN	COMT	ENSG00000093010		Uniprot_SinglePass		Uniprot_CellMemb	Uniprot_Extracel_Domain				GO:0005886	Catechol O-methyltransferase OS=Homo sapiens OX=9606 GN=COMT PE=1 SV=2	COMT	4.382	0.723	2.13	-0.47	0.140117	0.553184	0.660309	0.999706	709082	395239	284606	3.10746e+06	285810	374406	709082	1.04029e+06	681858	464483	395239	326479	235301	284606	297159	2.81686e+06	3.10746e+06	4.04335e+06	284577	431523	285810	237617	374406	442538
Q9UPU3	VPS10 domain-containing receptor SorCS3	SORC3_HUMAN	SORCS3 KIAA1059	ENSG00000156395		Uniprot_SinglePass						Surfy	GO:0005886	VPS10 domain-containing receptor SorCS3 OS=Homo sapiens OX=9606 GN=SORCS3 PE=2 SV=2	SORCS3	4.306	0.801	2.11	-0.32	0.289273	0.608327	0.85798	0.999706	54258.1	781702	139816	233649	626498	104056	26064.5	54258.1	138461	781702	896866	61635.6	139816	9502.13	143938	367699	169337	233649	684351	626498	116920	104056	146753	62118.9
O14525	Astrotactin-1	ASTN1_HUMAN	ASTN1 ASTN KIAA0289	ENSG00000152092			Uniprot_MultiPass	Uniprot_CellMemb	Uniprot_Extracel_Domain	GO_CellSurf	GO_ExternalSidePM	Surfy	GO:0005886	Astrotactin-1 OS=Homo sapiens OX=9606 GN=ASTN1 PE=2 SV=3	ASTN1	3.937	0.131	1.98	-2.93	0.18715	0.0536701	0.743467	0.408474	20607.4	3.11918e+06	161748	81141	409323	3.7159e+06	20607.4	86051.7	18225.5	3.10648e+06	3.90111e+06	3.11918e+06	28358.6	1.26166e+07	161748	53362	81141	126155	409323	497476	45409.7	3.7159e+06	1.12116e+07	37169.8
Q16602	Calcitonin gene-related peptide type 1 receptor (CGRP type 1 receptor) (Calcitonin receptor-like receptor)	CALRL_HUMAN	CALCRL CGRPR	ENSG00000064989			Uniprot_MultiPass	Uniprot_CellMemb	Uniprot_Extracel_Domain			Surfy	GO:0005886	Calcitonin gene-related peptide type 1 receptor OS=Homo sapiens OX=9606 GN=CALCRL PE=1 SV=2	CALCRL	3.637	18.351	1.86	4.2	0.214582	0.0524444	0.783021	0.403001	950916	255619	467478	3.45832e+06	4.69094e+06	226422	950916	1.37725e+06	463239	280429	255619	107467	241878	467478	1.52526e+07	2.22362e+06	3.74055e+06	3.45832e+06	4.69094e+06	5.31632e+06	77260.5	226422	384484	221568
Q9Y653	Adhesion G-protein coupled receptor G1 (G-protein coupled receptor 56) (Protein TM7XN1) [Cleaved into: ADGRG1 N-terminal fragment (ADGRG1 NT) (GPR56 N-terminal fragment) (GPR56 NT) (GPR56(N)) (GPR56 extracellular subunit) (GPR56 subunit alpha); ADGRG1 C-terminal fragment (ADGRG1 CT) (GPR56 C-terminal fragment) (GPR56 CT) (GPR56(C)) (GPR56 seven-transmembrane subunit) (GPR56 7TM) (GPR56 subunit be…	AGRG1_HUMAN	ADGRG1 GPR56 TM7LN4 TM7XN1 UNQ540/PRO1083	ENSG00000205336			Uniprot_MultiPass	Uniprot_CellMemb	Uniprot_Extracel_Domain			Surfy	GO:0005886	Adhesion G-protein coupled receptor G1 OS=Homo sapiens OX=9606 GN=ADGRG1 PE=1 SV=2	ADGRG1	3.576	25.286	1.84	4.66	0.0630293	0.0284891	0.487921	0.301015	5.88595e+06	848382	903265	2.10479e+07	2.1452e+07	1.00889e+06	6.4485e+06	5.88595e+06	5.27419e+06	6.00908e+06	734440	848382	4.12905e+06	798941	903265	2.1993e+07	1.92111e+07	2.10479e+07	2.1452e+07	3.05891e+07	897240	1.36642e+07	959783	1.00889e+06
P21731	Thromboxane A2 receptor (TXA2-R) (Prostanoid TP receptor)	TA2R_HUMAN	TBXA2R	ENSG00000006638			Uniprot_MultiPass	Uniprot_CellMemb	Uniprot_Extracel_Domain			Surfy	GO:0005886	Thromboxane A2 receptor OS=Homo sapiens OX=9606 GN=TBXA2R PE=1 SV=3	TBXA2R	3.407	8.091	1.77	3.02	0.408112	0.194231	0.935153	0.744391	69940	132392	44522.9	238262	1.07121e+06	119830	355757	69489.6	69940	23846.4	132392	170613	15792.9	44522.9	82676.9	4920.03	262231	238262	1.55747e+06	1.07121e+06	92613	119830	1.54711e+07	68711.8
O15394	Neural cell adhesion molecule 2 (N-CAM-2) (NCAM-2)	NCAM2_HUMAN	NCAM2 NCAM21	ENSG00000154654		Uniprot_SinglePass		Uniprot_CellMemb	Uniprot_Extracel_Domain			Surfy	GO:0005886	Neural cell adhesion molecule 2 OS=Homo sapiens OX=9606 GN=NCAM2 PE=1 SV=2	NCAM2	3.297	19.273	1.72	4.27	0.181872	0.0479459	0.733179	0.390105	1.64959e+06	698565	524323	5.43898e+06	1.34635e+07	704250	1.64959e+06	1.76634e+06	1.64585e+06	698565	507784	733093	700881	425992	524323	5.43898e+06	6.37097e+06	5.37603e+06	1.34635e+07	1.45721e+07	4.79389e+06	704250	758083	647951
Q9ULL4	Plexin-B3	PLXB3_HUMAN	PLXNB3 KIAA1206 PLXN6	ENSG00000198753		Uniprot_SinglePass		Uniprot_CellMemb	Uniprot_Extracel_Domain	GO_CellSurf		Surfy	GO:0005886	Plexin-B3 OS=Homo sapiens OX=9606 GN=PLXNB3 PE=1 SV=2	PLXNB3	3.035	9.14	1.6	3.19	0.139391	0.163435	0.660309	0.692665	2.72209e+06	1.09663e+06	4.11378e+06	8.26144e+06	1.00232e+07	1.43038e+06	2.90847e+06	2.72209e+06	1.73683e+06	947007	1.09663e+06	1.19445e+06	4.11378e+06	1.52462e+07	1.0958e+06	8.00352e+06	9.72335e+06	8.26144e+06	1.00232e+07	1.20557e+07	1.35099e+06	1.77725e+06	1.43038e+06	1.41706e+06
Q9BXJ8	Ion channel TACAN (Transmembrane protein 120A) (Transmembrane protein induced by tumor necrosis factor alpha)	TACAN_HUMAN	TMEM120A TACAN TMPIT				Uniprot_MultiPass	Uniprot_CellMemb	Uniprot_Extracel_Domain					Transmembrane protein 120A OS=Homo sapiens OX=9606 GN=TMEM120A PE=1 SV=1	TMEM120A	2.967	1.258	1.57	0.33	0.487671	0.873405	0.97404	0.999706	84044.6	116080	68749.2	249385	146041	55742	84044.6	162483	7681.85	116080	32972.7	144014	68749.2	29337.9	156376	249385	81781.7	252173	62230.7	146041	167515	52427.1	113576	55742
P21926	CD9 antigen (5H9 antigen) (Cell growth-inhibiting gene 2 protein) (Leukocyte antigen MIC3) (Motility-related protein) (MRP-1) (Tetraspanin-29) (Tspan-29) (p24) (CD antigen CD9)	CD9_HUMAN	CD9 MIC3 TSPAN29 GIG2	ENSG00000010278			Uniprot_MultiPass	Uniprot_CellMemb	Uniprot_Extracel_Domain	GO_CellSurf	GO_ExternalSidePM	Surfy	GO:0005886	CD9 antigen OS=Homo sapiens OX=9606 GN=CD9 PE=1 SV=4	CD9	2.926	5.139	1.55	2.36	0.380716	0.139001	0.920049	0.652255	279600	21891.2	41041.1	818071	112505	66911.1	141653	279600	296122	21891.2	12733.4	71027.8	139948	39733.9	41041.1	1.01422e+06	688321	818071	111330	112505	131150	71175.1	66911.1	25290.6
Q13740	CD166 antigen (Activated leukocyte cell adhesion molecule) (CD antigen CD166)	CD166_HUMAN	ALCAM MEMD	ENSG00000170017		Uniprot_SinglePass		Uniprot_CellMemb	Uniprot_Extracel_Domain	GO_CellSurf	GO_ExternalSidePM	Surfy	GO:0005886	CD166 antigen OS=Homo sapiens OX=9606 GN=ALCAM PE=1 SV=2	ALCAM	2.849	52.998	1.51	5.73	0.155239	0.00560582	0.688564	0.134319	1.43699e+07	1.06952e+06	1.16435e+06	4.09454e+07	5.66822e+07	1.28346e+06	1.75663e+07	1.0516e+07	1.43699e+07	1.06952e+06	1.06198e+06	1.17435e+06	1.17595e+07	1.16435e+06	1.11004e+06	4.54694e+07	4.09454e+07	4.03221e+07	5.66822e+07	6.57331e+07	1.66956e+07	7.51463e+06	1.28346e+06	1.08137e+06
Q9BSA4	Protein tweety homolog 2 (hTTY2)	TTYH2_HUMAN	TTYH2 C17orf29	ENSG00000141540			Uniprot_MultiPass	Uniprot_CellMemb	Uniprot_Extracel_Domain			Surfy	GO:0005886	Protein tweety homolog 2 OS=Homo sapiens OX=9606 GN=TTYH2 PE=1 SV=3	TTYH2	2.708	23.539	1.44	4.56	0.453932	0.0328083	0.957253	0.323563	257919	239851	335222	698422	5.64579e+06	281498	203278	279205	257919	193600	239851	245234	268056	343040	335222	794010	465564	698422	6.33806e+06	5.64579e+06	303244	281498	397291	250066
P13591	Neural cell adhesion molecule 1 (N-CAM-1) (NCAM-1) (CD antigen CD56)	NCAM1_HUMAN	NCAM1 NCAM	ENSG00000149294	Uniprot_GPI	Uniprot_SinglePass		Uniprot_CellMemb	Uniprot_Extracel_Domain	GO_CellSurf	GO_ExternalSidePM	Surfy	GO:0005886	Neural cell adhesion molecule 1 OS=Homo sapiens OX=9606 GN=NCAM1 PE=1 SV=3	NCAM1	2.581	57.238	1.37	5.84	0.218494	0.00465103	0.783021	0.123805	2.96516e+07	1.00059e+07	1.68083e+07	7.65276e+07	5.72712e+08	1.02125e+08	2.94366e+07	3.10047e+07	2.96516e+07	1.09938e+07	1.00059e+07	3.35501e+06	2.39734e+06	1.68083e+07	3.29892e+07	8.7659e+07	7.33512e+07	7.65276e+07	5.94823e+08	5.72712e+08	4.31863e+07	1.02125e+08	1.82082e+08	9.79982e+06
P98172	Ephrin-B1 (EFL-3) (ELK ligand) (ELK-L) (EPH-related receptor tyrosine kinase ligand 2) (LERK-2) [Cleaved into: Ephrin-B1 C-terminal fragment (Ephrin-B1 CTF); Ephrin-B1 intracellular domain (Ephrin-B1 ICD)]	EFNB1_HUMAN	EFNB1 EFL3 EPLG2 LERK2	ENSG00000090776		Uniprot_SinglePass		Uniprot_CellMemb	Uniprot_Extracel_Domain			Surfy	GO:0005886	Ephrin-B1 OS=Homo sapiens OX=9606 GN=EFNB1 PE=1 SV=1	EFNB1	2.552	6.102	1.35	2.61	0.418153	0.281398	0.937532	0.878368	1.4365e+06	328392	420717	3.66598e+06	2.0038e+06	245069	1.4365e+06	972173	1.6523e+06	328392	178556	416868	359904	420717	449863	3.66598e+06	4.18604e+06	2.95473e+06	2.0038e+06	2.57888e+06	208788	245069	215783	439236
P24530	Endothelin receptor type B (ET-B) (ET-BR) (Endothelin receptor non-selective type)	EDNRB_HUMAN	EDNRB ETRB	ENSG00000136160			Uniprot_MultiPass	Uniprot_CellMemb	Uniprot_Extracel_Domain			Surfy	GO:0005886	Endothelin receptor type B OS=Homo sapiens OX=9606 GN=EDNRB PE=1 SV=1	EDNRB	2.514	2.407	1.33	1.27	0.526907	0.727341	0.978223	0.999706	219340	279066	246453	551349	671660	334548	360341	219340	163705	221915	298624	279066	246453	258061	244579	199934	874256	551349	671660	2.92205e+06	277902	9.27626e+06	195963	334548
Q9H313	Protein tweety homolog 1 (hTTY1)	TTYH1_HUMAN	TTYH1	ENSG00000167614			Uniprot_MultiPass	Uniprot_CellMemb	Uniprot_Extracel_Domain			Surfy	GO:0005886	Protein tweety homolog 1 OS=Homo sapiens OX=9606 GN=TTYH1 PE=1 SV=1	TTYH1	2.472	38.314	1.31	5.26	0.251213	0.0118719	0.81751	0.205263	6.62958e+06	693783	641718	1.63878e+07	2.65818e+07	692268	6.55457e+06	8.52327e+06	6.62958e+06	693783	434692	754488	608332	641718	799084	1.62965e+07	1.65355e+07	1.63878e+07	2.65818e+07	2.99408e+07	719079	766582	532439	692268
Q9NQX7	Integral membrane protein 2C (Cerebral protein 14) (Transmembrane protein BRI3) [Cleaved into: CT-BRI3]	ITM2C_HUMAN	ITM2C BRI3 hucep-14 NPD018 PSEC0047	ENSG00000135916		Uniprot_SinglePass		Uniprot_CellMemb				Surfy	GO:0005886	Integral membrane protein 2C OS=Homo sapiens OX=9606 GN=ITM2C PE=1 SV=1	ITM2C	2.477	1.479	1.31	0.56	0.54773	0.985032	0.978223	0.999706	152891	83747.5	27927.3	378739	123893	34326.2	152891	94673.2	155736	56514.6	83747.5	134082	26935	27927.3	98671.3	169170	378739	481298	163089	123893	98121.6	34326.2	89201.4	26285.7
Q9NZ94	Neuroligin-3 (Gliotactin homolog)	NLGN3_HUMAN	NLGN3 KIAA1480 NL3	ENSG00000196338		Uniprot_SinglePass		Uniprot_CellMemb	Uniprot_Extracel_Domain	GO_CellSurf		Surfy	GO:0005886	Neuroligin-3 OS=Homo sapiens OX=9606 GN=NLGN3 PE=1 SV=2	NLGN3	2.478	18.885	1.31	4.24	0.444415	0.0497735	0.950355	0.397535	1.50519e+06	939063	771085	3.7292e+06	1.77339e+07	845619	1.37935e+06	1.85004e+06	1.50519e+06	504218	939063	2.14684e+06	804148	612447	771085	3.4302e+06	4.11595e+06	3.7292e+06	1.77339e+07	2.72825e+07	2.69718e+06	845619	513760	932017
P42658	Dipeptidyl aminopeptidase-like protein 6 (DPPX) (Dipeptidyl aminopeptidase-related protein) (Dipeptidyl peptidase 6) (Dipeptidyl peptidase IV-like protein) (Dipeptidyl peptidase VI) (DPP VI)	DPP6_HUMAN	DPP6	ENSG00000130226		Uniprot_SinglePass		Uniprot_CellMemb	Uniprot_Extracel_Domain			Surfy	GO:0005886	Dipeptidyl aminopeptidase-like protein 6 OS=Homo sapiens OX=9606 GN=DPP6 PE=1 SV=2	DPP6	2.427	70.505	1.28	6.14	0.499456	0.00275787	0.975938	0.0912195	1.02921e+06	564885	689619	2.4984e+06	3.9827e+07	651614	965554	1.02921e+06	1.35173e+06	556220	565781	564885	630713	689619	1.34694e+07	2.4984e+06	2.36964e+06	2.56117e+06	4.14057e+07	3.9827e+07	594017	657185	651614	551766
P53801	Pituitary tumor-transforming gene 1 protein-interacting protein (Pituitary tumor-transforming gene protein-binding factor) (PBF) (PTTG-binding factor)	PTTG_HUMAN	PTTG1IP C21orf1 C21orf3	ENSG00000183255		Uniprot_SinglePass			Uniprot_Extracel_Domain			Surfy		Pituitary tumor-transforming gene 1 protein-interacting protein OS=Homo sapiens OX=9606 GN=PTTG1IP PE=1 SV=1	PTTG1IP	2.418	45.973	1.27	5.52	0.627781	0.0078456	0.978223	0.161312	68896.5	56812.7	110279	166620	2.61188e+06	151451	241510	68896.5	62896.6	109214	56812.7	43109.8	137985	17415.1	110279	118636	357726	166620	2.61188e+06	2.82041e+06	170483	49506.8	151451	155923
P05067	Amyloid-beta precursor protein (APP) (ABPP) (APPI) (Alzheimer disease amyloid protein) (Amyloid precursor protein) (Amyloid-beta A4 protein) (Cerebral vascular amyloid peptide) (CVAP) (PreA4) (Protease nexin-II) (PN-II) [Cleaved into: N-APP; Soluble APP-alpha (S-APP-alpha); Soluble APP-beta (S-APP-beta); C99 (Beta-secretase C-terminal fragment) (Beta-CTF); Amyloid-beta protein 42 (Abeta42) (Beta-…	A4_HUMAN	APP A4 AD1	ENSG00000142192		Uniprot_SinglePass		Uniprot_CellMemb	Uniprot_Extracel_Domain	GO_CellSurf		Surfy	GO:0005886	Amyloid-beta precursor protein OS=Homo sapiens OX=9606 GN=APP PE=1 SV=3	APP	2.284	20.296	1.19	4.34	0.574122	0.0435568	0.978223	0.369469	599416	542003	556112	1.36882e+06	1.10003e+07	584611	624214	514739	599416	758347	498726	542003	512290	556112	578285	1.08592e+06	1.36882e+06	1.49173e+06	1.10003e+07	1.74584e+07	404403	534572	587424	584611
Q8NE01	Metal transporter CNNM3 (Ancient conserved domain-containing protein 3) (Cyclin-M3)	CNNM3_HUMAN	CNNM3 ACDP3	ENSG00000168763			Uniprot_MultiPass	Uniprot_CellMemb				Surfy	GO:0005886	Metal transporter CNNM3 OS=Homo sapiens OX=9606 GN=CNNM3 PE=1 SV=1	CNNM3	2.268	18.031	1.18	4.17	0.567801	0.0541453	0.978223	0.408474	56761.2	47052.1	87486.3	128720	848391	40135.5	56761.2	51323.3	88669.3	59593.9	29608.4	47052.1	20450	87486.3	135653	128720	16985.9	154833	848391	3.87924e+06	63718.1	133599	6944.01	40135.5
P43003	Excitatory amino acid transporter 1 (Sodium-dependent glutamate/aspartate transporter 1) (GLAST-1) (Solute carrier family 1 member 3)	EAA1_HUMAN	SLC1A3 EAAT1 GLAST GLAST1	ENSG00000079215			Uniprot_MultiPass	Uniprot_CellMemb	Uniprot_Extracel_Domain	GO_CellSurf		Surfy	GO:0005886	Excitatory amino acid transporter 1 OS=Homo sapiens OX=9606 GN=SLC1A3 PE=1 SV=1	SLC1A3	2.202	60.211	1.14	5.91	0.355343	0.00410571	0.909507	0.117865	9.06421e+06	416594	490115	1.99563e+07	2.50837e+07	405942	9.06421e+06	6.96706e+06	9.10234e+06	416594	384021	427658	542971	490115	345290	1.98453e+07	2.37858e+07	1.99563e+07	2.66559e+07	2.50837e+07	306680	292056	405942	452675
Q12770	Sterol regulatory element-binding protein cleavage-activating protein (SCAP) (SREBP cleavage-activating protein)	SCAP_HUMAN	SCAP KIAA0199 PSEC0227	ENSG00000114650			Uniprot_MultiPass					Surfy		Sterol regulatory element-binding protein cleavage-activating protein OS=Homo sapiens OX=9606 GN=SCAP PE=1 SV=4	SCAP	2.202	2.196	1.14	1.13	0.723244	0.576553	0.981428	0.999706	77485.6	36113.5	23984.6	170635	79288.5	130109	68099.5	77485.6	106965	28683.8	36113.5	152163	146464	9096.04	23984.6	170635	271618	153522	79288.5	343895	13511.8	139027	91920.7	130109
P04440	HLA class II histocompatibility antigen, DP beta 1 chain (HLA class II histocompatibility antigen, DP(W4) beta chain) (MHC class II antigen DPB1)	DPB1_HUMAN	HLA-DPB1 HLA-DP1B	ENSG00000223865		Uniprot_SinglePass		Uniprot_CellMemb	Uniprot_Extracel_Domain	GO_CellSurf		Surfy	GO:0005886	HLA class II histocompatibility antigen, DP beta 1 chain OS=Homo sapiens OX=9606 GN=HLA-DPB1 PE=1 SV=1	HLA-DPB1	2.174	0.867	1.12	-0.21	0.628112	0.652333	0.978223	0.999706	723542	6.68582e+06	417528	1.57278e+06	5.79941e+06	438571	723542	634406	1.35542e+06	1.01628e+07	457410	6.68582e+06	511922	373301	417528	1.68353e+06	1.57278e+06	1.07527e+06	5.79941e+06	5.77481e+06	1.90571e+07	487322	358298	438571
Q13591	Semaphorin-5A (Semaphorin-F) (Sema F)	SEM5A_HUMAN	SEMA5A SEMAF	ENSG00000112902		Uniprot_SinglePass			Uniprot_Extracel_Domain			Surfy	GO:0005886	Semaphorin-5A OS=Homo sapiens OX=9606 GN=SEMA5A PE=1 SV=3	SEMA5A	2.16	29.785	1.11	4.9	0.660054	0.0204103	0.978223	0.265421	280869	234155	286274	606623	6.97421e+06	309382	309438	222920	280869	234155	146758	313365	373285	200535	286274	738344	517783	606623	1.05141e+07	6.97421e+06	262671	276013	309382	362179
Q8N2Q7	Neuroligin-1	NLGN1_HUMAN	NLGN1 KIAA1070	ENSG00000169760		Uniprot_SinglePass		Uniprot_CellMemb	Uniprot_Extracel_Domain	GO_CellSurf	GO_ExternalSidePM	Surfy	GO:0005886	Neuroligin-1 OS=Homo sapiens OX=9606 GN=NLGN1 PE=1 SV=2	NLGN1	2.146	7.376	1.1	2.88	0.652707	0.22033	0.978223	0.790555	308188	245932	218718	661255	1.81391e+06	205135	73762.7	308188	681460	20084.4	245932	331068	126694	218718	289701	863727	522009	661255	1.81391e+06	4.8317e+06	266054	205135	216580	183569
O75882	Attractin (DPPT-L) (Mahogany homolog)	ATRN_HUMAN	ATRN KIAA0548 MGCA	ENSG00000088812		Uniprot_SinglePass		Uniprot_CellMemb	Uniprot_Extracel_Domain			Surfy	GO:0005886	Attractin OS=Homo sapiens OX=9606 GN=ATRN PE=1 SV=2	ATRN	2.112	14.112	1.08	3.82	0.692337	0.0829643	0.978533	0.506949	165802	232543	156766	350117	3.28154e+06	203246	206202	165802	163382	123656	232543	244146	46548.8	200452	156766	120820	350117	401201	3.28154e+06	4.2867e+06	99441.8	291882	79567.7	203246
Q07954	Prolow-density lipoprotein receptor-related protein 1 (LRP-1) (Alpha-2-macroglobulin receptor) (A2MR) (Apolipoprotein E receptor) (APOER) (CD antigen CD91) [Cleaved into: Low-density lipoprotein receptor-related protein 1 85 kDa subunit (LRP-85); Low-density lipoprotein receptor-related protein 1 515 kDa subunit (LRP-515); Low-density lipoprotein receptor-related protein 1 intracellular domain (L…	LRP1_HUMAN	LRP1 A2MR APR	ENSG00000123384		Uniprot_SinglePass		Uniprot_CellMemb	Uniprot_Extracel_Domain			Surfy	GO:0005886	Prolow-density lipoprotein receptor-related protein 1 OS=Homo sapiens OX=9606 GN=LRP1 PE=1 SV=2	LRP1	2.082	18.708	1.06	4.23	0.414064	0.050637	0.936723	0.398161	3.63304e+07	2.01631e+07	8.72264e+07	7.5647e+07	3.77212e+08	7.59693e+07	3.63304e+07	3.39519e+07	3.91758e+07	1.31596e+07	2.28146e+07	2.01631e+07	1.03235e+08	8.72264e+07	4.2614e+07	7.90174e+07	7.42179e+07	7.5647e+07	4.3493e+08	3.77212e+08	7.53853e+07	7.44138e+07	1.27912e+08	7.59693e+07
Q16288	NT-3 growth factor receptor (EC 2.7.10.1) (GP145-TrkC) (Trk-C) (Neurotrophic tyrosine kinase receptor type 3) (TrkC tyrosine kinase)	NTRK3_HUMAN	NTRK3 TRKC	ENSG00000140538		Uniprot_SinglePass			Uniprot_Extracel_Domain			Surfy	GO:0005886	NT-3 growth factor receptor OS=Homo sapiens OX=9606 GN=NTRK3 PE=1 SV=2	NTRK3	2.076	55.861	1.05	5.8	0.692772	0.00493579	0.978693	0.126215	492507	204076	199816	1.02236e+06	1.13999e+07	196059	1.08373e+06	492507	463762	204076	134894	235210	234187	166650	199816	1.06055e+06	1.02236e+06	897230	3.0938e+07	1.13999e+07	170157	290003	196059	140983
P07900	Heat shock protein HSP 90-alpha (Heat shock 86 kDa) (HSP 86) (HSP86) (Lipopolysaccharide-associated protein 2) (LAP-2) (LPS-associated protein 2) (Renal carcinoma antigen NY-REN-38)	HS90A_HUMAN	HSP90AA1 HSP90A HSPC1 HSPCA	ENSG00000080824				Uniprot_CellMemb		GO_CellSurf			GO:0005886	Heat shock protein HSP 90-alpha OS=Homo sapiens OX=9606 GN=HSP90AA1 PE=1 SV=5	HSP90AA1	1.971	0.267	0.98	-1.91	0.476956	0.169599	0.967487	0.705781	3.19133e+07	4.22404e+07	3.09681e+08	6.2908e+07	1.12745e+07	2.83196e+07	3.19133e+07	3.20988e+07	3.09909e+07	6.24816e+07	4.22404e+07	2.64747e+07	4.048e+08	3.09681e+08	3.31664e+07	6.2908e+07	6.29151e+07	6.05957e+07	9.7326e+06	1.12745e+07	1.42615e+08	2.45916e+07	2.83196e+07	3.96914e+07
O75054	Immunoglobulin superfamily member 3 (IgSF3) (Glu-Trp-Ile EWI motif-containing protein 3) (EWI-3)	IGSF3_HUMAN	IGSF3 EWI3 KIAA0466	ENSG00000143061		Uniprot_SinglePass			Uniprot_Extracel_Domain	GO_CellSurf		Surfy		Immunoglobulin superfamily member 3 OS=Homo sapiens OX=9606 GN=IGSF3 PE=2 SV=3	IGSF3	1.964	18.452	0.97	4.21	0.809969	0.0519243	0.983926	0.40205	80859.5	55685.7	109058	158825	1.02752e+06	62724.7	83056.1	80859.5	11253	50582.4	141852	55685.7	95135.2	137048	109058	166387	158825	20608.4	1.03562e+06	1.02752e+06	56736.9	90331.4	62724.7	33348.4
P08034	Gap junction beta-1 protein (Connexin-32) (Cx32) (GAP junction 28 kDa liver protein)	CXB1_HUMAN	GJB1 CX32	ENSG00000169562			Uniprot_MultiPass	Uniprot_CellMemb	Uniprot_Extracel_Domain			Surfy	GO:0005886	Gap junction beta-1 protein OS=Homo sapiens OX=9606 GN=GJB1 PE=1 SV=1	GJB1	1.961	0.466	0.97	-1.1	0.737928	0.233253	0.982245	0.806114	270684	100267	128836	530846	46752.8	103664	270684	779875	242922	100267	89101.2	169058	128836	150401	86549.8	16683.7	712295	530846	46752.8	136566	40930.7	103664	113457	96328.2
O75325	Leucine-rich repeat neuronal protein 2 (Glioma amplified on chromosome 1 protein) (Leucine-rich repeat neuronal protein 5)	LRRN2_HUMAN	LRRN2 GAC1 LRRN5 UNQ256/PRO293	ENSG00000170382		Uniprot_SinglePass			Uniprot_Extracel_Domain			Surfy		Leucine-rich repeat neuronal protein 2 OS=Homo sapiens OX=9606 GN=LRRN2 PE=2 SV=2	LRRN2	1.939	6.901	0.96	2.79	0.769471	0.24057	0.982985	0.815206	423988	181529	360327	822005	1.25273e+06	244577	455596	411157	423988	430412	181529	154404	360327	332321	397763	588705	963996	822005	4.20524e+06	1.25273e+06	363045	178965	276657	244577
Q8N3J6	Cell adhesion molecule 2 (Immunoglobulin superfamily member 4D) (IgSF4D) (Nectin-like protein 3) (NECL-3) (Synaptic cell adhesion molecule 2) (SynCAM 2)	CADM2_HUMAN	CADM2 IGSF4D NECL3	ENSG00000175161		Uniprot_SinglePass		Uniprot_CellMemb	Uniprot_Extracel_Domain			Surfy	GO:0005886	Cell adhesion molecule 2 OS=Homo sapiens OX=9606 GN=CADM2 PE=2 SV=1	CADM2	1.911	1.287	0.93	0.36	0.799041	0.901136	0.982985	0.999706	153052	107324	133645	292537	138162	113630	88197.8	153052	167705	164228	107324	79189.2	56790.1	133645	168825	292059	292537	408035	101845	162724	138162	99946.6	126932	113630
Q14982	Opioid-binding protein/cell adhesion molecule (OBCAM) (OPCML) (Opioid-binding cell adhesion molecule) (IgLON family member 1)	OPCM_HUMAN	OPCML IGLON1 OBCAM	ENSG00000183715	Uniprot_GPI			Uniprot_CellMemb				Surfy	GO:0005886	Opioid-binding protein/cell adhesion molecule OS=Homo sapiens OX=9606 GN=OPCML PE=1 SV=1	OPCML	1.878	31.902	0.91	5	0.780283	0.0176679	0.982985	0.246621	187293	85130.3	128914	351733	2.71585e+06	50490.8	410795	182210	187293	158015	85130.3	6658.48	128914	99355.6	1.60396e+07	517624	351733	238637	2.71585e+06	3.08361e+06	170275	62788.5	50490.8	10263.6
Q8NFY4	Semaphorin-6D	SEM6D_HUMAN	SEMA6D KIAA1479	ENSG00000137872		Uniprot_SinglePass		Uniprot_CellMemb	Uniprot_Extracel_Domain			Surfy	GO:0005886	Semaphorin-6D OS=Homo sapiens OX=9606 GN=SEMA6D PE=1 SV=1	SEMA6D	1.879	5.69	0.91	2.51	0.81876	0.306536	0.985184	0.906502	77997.6	151056	49566.4	146533	859577	40560.3	77997.6	35796.1	152087	158745	18475.6	151056	49566.4	7752.52	94018.5	146533	31203.5	157946	1.53422e+06	859577	151472	40560.3	3206.45	58795.1
Q5KU26	Collectin-12 (Collectin placenta protein 1) (CL-P1) (hCL-P1) (Nurse cell scavenger receptor 2) (Scavenger receptor class A member 4) (Scavenger receptor with C-type lectin)	COL12_HUMAN	COLEC12 CLP1 NSR2 SCARA4 SRCL	ENSG00000158270		Uniprot_SinglePass			Uniprot_Extracel_Domain				GO:0005886	Collectin-12 OS=Homo sapiens OX=9606 GN=COLEC12 PE=1 SV=3	COLEC12	1.863	15.635	0.9	3.97	0.747229	0.0696774	0.982245	0.467023	233691	198962	162597	435332	3.1107e+06	176164	233691	226268	253855	108083	228247	198962	102782	295949	162597	406725	435332	463288	3.1107e+06	5.40578e+06	175419	252411	176164	151001
Q13873	Bone morphogenetic protein receptor type-2 (BMP type-2 receptor) (BMPR-2) (EC 2.7.11.30) (Bone morphogenetic protein receptor type II) (BMP type II receptor) (BMPR-II)	BMPR2_HUMAN	BMPR2 PPH1	ENSG00000204217		Uniprot_SinglePass		Uniprot_CellMemb	Uniprot_Extracel_Domain	GO_CellSurf		Surfy	GO:0005886	Bone morphogenetic protein receptor type-2 OS=Homo sapiens OX=9606 GN=BMPR2 PE=1 SV=2	BMPR2	1.843	0.152	0.88	-2.72	0.893748	0.069326	0.997156	0.467023	91493.2	736840	133826	168596	111732	2.06251e+06	91493.2	136669	65730.6	150138	736840	1.56511e+06	947047	133826	119054	168596	240537	162386	66949	111732	169794	2.06251e+06	2.17786e+06	18542.2
P49190	Parathyroid hormone 2 receptor (PTH2 receptor)	PTH2R_HUMAN	PTH2R PTHR2	ENSG00000144407			Uniprot_MultiPass	Uniprot_CellMemb	Uniprot_Extracel_Domain			Surfy	GO:0005886	Parathyroid hormone 2 receptor OS=Homo sapiens OX=9606 GN=PTH2R PE=1 SV=1	PTH2R	1.826	7.326	0.87	2.87	0.753984	0.22232	0.982597	0.791715	64717.5	90806.3	51706.9	118144	665263	82572.5	2982.75	167845	64717.5	32465.9	171286	90806.3	74803.3	51706.9	12108.1	118144	21349.2	139755	665263	976636	31418.5	24210.4	82572.5	145405
Q9H6X2	Anthrax toxin receptor 1 (Tumor endothelial marker 8)	ANTR1_HUMAN	ANTXR1 ATR TEM8	ENSG00000169604		Uniprot_SinglePass		Uniprot_CellMemb	Uniprot_Extracel_Domain	GO_CellSurf	GO_ExternalSidePM	Surfy	GO:0005886	Anthrax toxin receptor 1 OS=Homo sapiens OX=9606 GN=ANTXR1 PE=1 SV=2	ANTXR1	1.828	11.218	0.87	3.49	0.808396	0.120168	0.983647	0.603416	780634	545389	416677	1.42683e+06	6.11844e+06	491920	1.16032e+06	780634	729633	361166	549773	545389	390938	561081	416677	2.18191e+06	1.42683e+06	1.3593e+06	7.33795e+06	6.11844e+06	572924	491920	333025	516528
Q92633	Lysophosphatidic acid receptor 1 (LPA receptor 1) (LPA-1) (Lysophosphatidic acid receptor Edg-2)	LPAR1_HUMAN	LPAR1 EDG2 LPA1	ENSG00000198121			Uniprot_MultiPass	Uniprot_CellMemb	Uniprot_Extracel_Domain	GO_CellSurf		Surfy	GO:0005886	Lysophosphatidic acid receptor 1 OS=Homo sapiens OX=9606 GN=LPAR1 PE=1 SV=3	LPAR1	1.774	2.916	0.83	1.54	0.804541	0.444685	0.982985	0.999706	70867.6	41233	76643.6	125723	120216	144597	70867.6	154400	42414.4	41233	52128	41010.8	63212.9	76643.6	103181	72024.2	125723	149460	120216	108053	132891	145520	99826.6	144597
P26012	Integrin beta-8	ITB8_HUMAN	ITGB8	ENSG00000105855		Uniprot_SinglePass		Uniprot_CellMemb	Uniprot_Extracel_Domain	GO_CellSurf		Surfy	GO:0005886	Integrin beta-8 OS=Homo sapiens OX=9606 GN=ITGB8 PE=1 SV=1	ITGB8	1.771	7.014	0.82	2.81	0.8625	0.235508	0.989282	0.808862	572519	220838	187945	1.01392e+06	1.54897e+06	186045	572519	966787	445422	220838	249388	105388	216088	187945	186888	1.01392e+06	26475.6	1.20675e+06	1.54897e+06	2.48595e+06	126222	186045	100023	195595
Q08345	Epithelial discoidin domain-containing receptor 1 (Epithelial discoidin domain receptor 1) (EC 2.7.10.1) (CD167 antigen-like family member A) (Cell adhesion kinase) (Discoidin receptor tyrosine kinase) (HGK2) (Mammary carcinoma kinase 10) (MCK-10) (Protein-tyrosine kinase 3A) (Protein-tyrosine kinase RTK-6) (TRK E) (Tyrosine kinase DDR) (Tyrosine-protein kinase CAK) (CD antigen CD167a)	DDR1_HUMAN	DDR1 CAK EDDR1 NEP NTRK4 PTK3A RTK6 TRKE	ENSG00000204580		Uniprot_SinglePass		Uniprot_CellMemb	Uniprot_Extracel_Domain			Surfy	GO:0005886	Epithelial discoidin domain-containing receptor 1 OS=Homo sapiens OX=9606 GN=DDR1 PE=1 SV=1	DDR1	1.765	0.84	0.82	-0.25	0.617927	0.634506	0.978223	0.999706	9.57767e+06	2.07795e+07	1.69598e+06	1.69093e+07	1.74611e+07	1.4284e+06	7.76278e+06	9.57767e+06	1.06829e+07	2.07795e+07	1.77835e+07	2.51359e+07	1.89512e+06	1.29816e+06	1.69598e+06	1.41098e+07	1.69093e+07	1.87164e+07	2.14392e+07	1.74611e+07	1.34546e+07	1.00625e+07	1.39426e+06	1.4284e+06
Q8NFT8	Delta and Notch-like epidermal growth factor-related receptor	DNER_HUMAN	DNER BET UNQ262/PRO299	ENSG00000187957		Uniprot_SinglePass		Uniprot_CellMemb	Uniprot_Extracel_Domain			Surfy	GO:0005886	Delta and Notch-like epidermal growth factor-related receptor OS=Homo sapiens OX=9606 GN=DNER PE=1 SV=1	DNER	1.76	0.329	0.82	-1.6	0.880383	0.226439	0.994498	0.797518	82005.2	2.94658e+06	152595	144357	969595	132671	82005.2	139676	21459.5	70009.2	2.94658e+06	7.67314e+06	22320.4	152595	2.16673e+07	172523	33834.4	144357	969595	1.51206e+06	739083	60164.1	132671	4.51939e+06
P53985	Monocarboxylate transporter 1 (MCT 1) (Solute carrier family 16 member 1)	MOT1_HUMAN	SLC16A1 MCT1	ENSG00000155380			Uniprot_MultiPass	Uniprot_CellMemb	Uniprot_Extracel_Domain			Surfy	GO:0005886	Monocarboxylate transporter 1 OS=Homo sapiens OX=9606 GN=SLC16A1 PE=1 SV=3	SLC16A1	1.717	100	0.78	6.64	0.656532	1e-17	0.978223	9.22121e-16	9.54757e+06	214539	334185	1.63897e+07	4.59636e+07	221153	1.03624e+07	6.01241e+06	9.54757e+06	275545	155911	214539	334185	397542	240143	1.71173e+07	7.0204e+06	1.63897e+07	7.21471e+07	4.59636e+07	352120	221153	4.51652e+06	179912
Q08722	Leukocyte surface antigen CD47 (Antigenic surface determinant protein OA3) (Integrin-associated protein) (IAP) (Protein MER6) (CD antigen CD47)	CD47_HUMAN	CD47 MER6	ENSG00000196776			Uniprot_MultiPass	Uniprot_CellMemb	Uniprot_Extracel_Domain	GO_CellSurf		Surfy	GO:0005886	Leukocyte surface antigen CD47 OS=Homo sapiens OX=9606 GN=CD47 PE=1 SV=1	CD47	1.719	1.254	0.78	0.33	0.869076	0.871563	0.991972	0.999706	1.04859e+06	280046	278900	1.80269e+06	351277	368182	1.1429e+06	1.04859e+06	932660	171057	320433	280046	308684	278900	225376	1.79734e+06	1.80269e+06	1.97843e+06	186771	405916	351277	368182	391978	347781
Q9NYQ7	Cadherin EGF LAG seven-pass G-type receptor 3 (Cadherin family member 11) (Epidermal growth factor-like protein 1) (EGF-like protein 1) (Flamingo homolog 1) (hFmi1) (Multiple epidermal growth factor-like domains protein 2) (Multiple EGF-like domains protein 2)	CELR3_HUMAN	CELSR3 CDHF11 EGFL1 FMI1 KIAA0812 MEGF2	ENSG00000008300			Uniprot_MultiPass	Uniprot_CellMemb	Uniprot_Extracel_Domain			Surfy	GO:0005886	Cadherin EGF LAG seven-pass G-type receptor 3 OS=Homo sapiens OX=9606 GN=CELSR3 PE=1 SV=2	CELSR3	1.713	8.347	0.78	3.06	0.894343	0.185975	0.997156	0.733058	188351	274966	212082	322686	2.29527e+06	310524	311809	175404	188351	319923	274966	165982	319962	101655	212082	65683.7	467656	322686	2.62957e+06	2.29527e+06	233077	310524	362334	233048
Q8NFZ8	Cell adhesion molecule 4 (Immunoglobulin superfamily member 4C) (IgSF4C) (Nectin-like protein 4) (NECL-4) (TSLC1-like protein 2)	CADM4_HUMAN	CADM4 IGSF4C NECL4 TSLL2	ENSG00000105767		Uniprot_SinglePass			Uniprot_Extracel_Domain			Surfy		Cell adhesion molecule 4 OS=Homo sapiens OX=9606 GN=CADM4 PE=1 SV=1	CADM4	1.694	22.768	0.76	4.51	0.675142	0.0350014	0.978223	0.331308	8.26851e+06	704078	847044	1.40066e+07	1.60303e+07	804946	8.26851e+06	7.68843e+06	1.22988e+07	619748	704078	884709	847044	599284	1.18845e+06	1.65313e+07	1.35136e+07	1.40066e+07	2.27904e+07	1.60303e+07	2.53036e+06	620407	804946	979229
Q9NYJ7	Delta-like protein 3 (Drosophila Delta homolog 3) (Delta3)	DLL3_HUMAN	DLL3	ENSG00000090932		Uniprot_SinglePass			Uniprot_Extracel_Domain			Surfy		Delta-like protein 3 OS=Homo sapiens OX=9606 GN=DLL3 PE=1 SV=1	DLL3	1.689	4.099	0.76	2.04	0.898418	0.443858	0.997156	0.999706	303795	225219	168108	513112	923259	329171	303795	311972	142902	225219	106866	364176	168108	310888	165189	592029	497975	513112	923259	989144	312315	262381	329171	379398
Q5FWE3	Proline-rich transmembrane protein 3	PRRT3_HUMAN	PRRT3 UNQ5823/PRO19642	ENSG00000163704			Uniprot_MultiPass		Uniprot_Extracel_Domain			Surfy		Proline-rich transmembrane protein 3 OS=Homo sapiens OX=9606 GN=PRRT3 PE=1 SV=3	PRRT3	1.671	0.794	0.74	-0.33	0.863815	0.603028	0.990053	0.999706	73317.6	160567	112050	122482	127446	47182.7	73317.6	77517.5	41157.2	170266	37725.5	160567	112050	129553	58424.1	122482	132919	75002.9	471116	88853.6	127446	105101	47182.7	13821.5
Q96KG7	Multiple epidermal growth factor-like domains protein 10 (Multiple EGF-like domains protein 10)	MEG10_HUMAN	MEGF10 KIAA1780	ENSG00000145794		Uniprot_SinglePass		Uniprot_CellMemb	Uniprot_Extracel_Domain			Surfy	GO:0005886	Multiple epidermal growth factor-like domains protein 10 OS=Homo sapiens OX=9606 GN=MEGF10 PE=1 SV=1	MEGF10	1.642	26.725	0.72	4.74	0.943331	0.0254939	0.999582	0.298358	602524	536248	539568	989161	1.43312e+07	748734	557609	602524	675828	699251	536248	500389	329898	539568	891064	989161	1.11433e+06	712055	1.43312e+07	2.24443e+07	688555	574939	808331	748734
P07355	Annexin A2 (Annexin II) (Annexin-2) (Calpactin I heavy chain) (Calpactin-1 heavy chain) (Chromobindin-8) (Lipocortin II) (Placental anticoagulant protein IV) (PAP-IV) (Protein I) (p36)	ANXA2_HUMAN	ANXA2	ENSG00000182718						GO_CellSurf			GO:0005886	Annexin A2 OS=Homo sapiens OX=9606 GN=ANXA2 PE=1 SV=2	ANXA2	1.633	1.069	0.71	0.1	0.849073	0.774279	0.987011	0.999706	2.46899e+06	620433	833277	4.0321e+06	663332	541290	4.48764e+06	2.24643e+06	2.46899e+06	670460	620433	432541	379156	1.08991e+07	833277	2.15427e+06	4.0321e+06	4.34094e+06	663332	686520	406577	421973	541290	800032
P61073	C-X-C chemokine receptor type 4 (CXC-R4) (CXCR-4) (FB22) (Fusin) (HM89) (LCR1) (Leukocyte-derived seven transmembrane domain receptor) (LESTR) (Lipopolysaccharide-associated protein 3) (LAP-3) (LPS-associated protein 3) (NPYRL) (Stromal cell-derived factor 1 receptor) (SDF-1 receptor) (CD antigen CD184)	CXCR4_HUMAN	CXCR4	ENSG00000121966			Uniprot_MultiPass	Uniprot_CellMemb	Uniprot_Extracel_Domain	GO_CellSurf	GO_ExternalSidePM	Surfy	GO:0005886	C-X-C chemokine receptor type 4 OS=Homo sapiens OX=9606 GN=CXCR4 PE=1 SV=1	CXCR4	1.637	0.986	0.71	-0.02	0.902726	0.726058	0.997156	0.999706	266901	297507	193774	436982	293269	4.41665e+06	266901	593026	60654.4	104466	297507	4.5782e+06	3.14062e+06	158646	193774	454838	181874	436982	293269	1.15601e+06	278864	5.08237e+06	4.41665e+06	188475
O14524	Nuclear envelope integral membrane protein 1	NEMP1_HUMAN	NEMP1 KIAA0286 TMEM194 TMEM194A	ENSG00000166881			Uniprot_MultiPass					Surfy		Nuclear envelope integral membrane protein 1 OS=Homo sapiens OX=9606 GN=NEMP1 PE=1 SV=2	NEMP1	1.609	0.641	0.69	-0.64	0.954074	0.492048	0.999582	0.999706	712161	251785	164030	1.14621e+06	161467	65437.6	712161	1.04669e+06	414717	954398	71498.3	251785	149927	320468	164030	1.14621e+06	1.28107e+06	902037	183388	161467	59845.8	130102	65437.6	15457.2
P08238	Heat shock protein HSP 90-beta (HSP 90) (Heat shock 84 kDa) (HSP 84) (HSP84)	HS90B_HUMAN	HSP90AB1 HSP90B HSPC2 HSPCB	ENSG00000096384				Uniprot_CellMemb		GO_CellSurf			GO:0005886	Heat shock protein HSP 90-beta OS=Homo sapiens OX=9606 GN=HSP90AB1 PE=1 SV=4	HSP90AB1	1.613	0.155	0.69	-2.69	0.745472	0.0721359	0.982245	0.473081	5.06526e+07	1.32467e+08	7.16804e+08	8.16988e+07	2.05547e+07	6.41765e+07	5.7109e+07	5.06526e+07	5.03735e+07	1.32467e+08	1.1299e+08	1.38446e+08	1.10821e+09	7.16804e+08	3.14455e+08	8.16988e+07	7.35974e+07	8.48882e+07	2.05547e+07	1.35739e+07	1.85955e+08	6.41765e+07	6.12643e+07	4.94809e+08
Q8TCZ2	CD99 antigen-like protein 2 (MIC2-like protein 1) (CD antigen CD99)	C99L2_HUMAN	CD99L2 MIC2L1 UNQ1964/PRO4486	ENSG00000102181		Uniprot_SinglePass		Uniprot_CellMemb	Uniprot_Extracel_Domain	GO_CellSurf			GO:0005886	CD99 antigen-like protein 2 OS=Homo sapiens OX=9606 GN=CD99L2 PE=1 SV=1	CD99L2	1.595	25.84	0.67	4.69	0.928124	0.0272807	0.999582	0.298358	1.61747e+06	125651	119729	2.57992e+06	3.24688e+06	98282.2	2.45895e+06	1.61747e+06	1.58615e+06	146178	125651	102015	119729	127797	31448.4	2.71375e+06	2.57992e+06	2.02203e+06	3.24688e+06	5.61724e+06	109858	160032	42800	98282.2
O75976	Carboxypeptidase D (EC 3.4.17.22) (Metallocarboxypeptidase D) (gp180)	CBPD_HUMAN	CPD	ENSG00000108582		Uniprot_SinglePass		Uniprot_CellMemb	Uniprot_Extracel_Domain			Surfy	GO:0005886	Carboxypeptidase D OS=Homo sapiens OX=9606 GN=CPD PE=1 SV=2	CPD	1.58	22.35	0.66	4.48	0.920381	0.036275	0.999582	0.336539	81566.2	95798.2	104832	128899	2.14107e+06	29334.1	66285.3	225478	81566.2	62605	95798.2	159451	104832	117409	11753.1	104078	151451	128899	2.14107e+06	2.42358e+06	172676	29334.1	118625	21666.1
P13637	Sodium/potassium-transporting ATPase subunit alpha-3 (Na(+)/K(+) ATPase alpha-3 subunit) (EC 7.2.2.13) (Na(+)/K(+) ATPase alpha(III) subunit) (Sodium pump subunit alpha-3)	AT1A3_HUMAN	ATP1A3	ENSG00000105409			Uniprot_MultiPass	Uniprot_CellMemb	Uniprot_Extracel_Domain			Surfy	GO:0005886	Sodium/potassium-transporting ATPase subunit alpha-3 OS=Homo sapiens OX=9606 GN=ATP1A3 PE=1 SV=3	ATP1A3	1.579	1.064	0.66	0.09	0.965255	0.771449	0.999582	0.999706	1.18425e+06	194053	98204.5	1.86981e+06	206493	145097	1.23544e+06	1.18425e+06	1.11883e+06	194053	80144.8	200386	98204.5	110788	77210.1	2.34086e+06	1.86981e+06	1.28195e+06	572771	206493	128345	145097	236151	26327.8
Q6PJG9	Leucine-rich repeat and fibronectin type-III domain-containing protein 4	LRFN4_HUMAN	LRFN4 SALM3	ENSG00000173621		Uniprot_SinglePass			Uniprot_Extracel_Domain	GO_CellSurf		Surfy	GO:0005886	Leucine-rich repeat and fibronectin type-III domain-containing protein 4 OS=Homo sapiens OX=9606 GN=LRFN4 PE=1 SV=1	LRFN4	1.575	6.326	0.66	2.66	0.883381	0.268982	0.994498	0.862945	69974.1	131731	152784	110202	833307	40363.6	69974.1	29133.7	71215.8	85474.4	131731	171776	164188	120444	152784	39628.5	223833	110202	1.31397e+06	833307	55283.6	40363.6	96536.1	20751
Q30154	HLA class II histocompatibility antigen, DR beta 5 chain (DR beta-5) (DR2-beta-2) (Dw2) (MHC class II antigen DRB5)	DRB5_HUMAN	HLA-DRB5	ENSG00000198502		Uniprot_SinglePass		Uniprot_CellMemb	Uniprot_Extracel_Domain			Surfy	GO:0005886	HLA class II histocompatibility antigen, DR beta 5 chain OS=Homo sapiens OX=9606 GN=HLA-DRB5 PE=1 SV=1	HLA-DRB5	1.573	2.223	0.65	1.15	0.800439	0.774549	0.982985	0.999706	4.32182e+06	5.75025e+06	1.73515e+07	6.7975e+06	1.27825e+07	628398	4.32182e+06	4.06864e+06	4.7134e+06	3.81828e+06	5.75025e+06	8.0406e+06	7.23197e+06	1.73515e+07	2.93703e+07	7.83966e+06	6.7975e+06	6.37402e+06	1.48365e+07	1.27825e+07	5.27861e+06	3.58918e+08	628398	526338
Q08462	Adenylate cyclase type 2 (EC 4.6.1.1) (ATP pyrophosphate-lyase 2) (Adenylate cyclase type II) (Adenylyl cyclase 2)	ADCY2_HUMAN	ADCY2 KIAA1060	ENSG00000078295			Uniprot_MultiPass	Uniprot_CellMemb				Surfy	GO:0005886	Adenylate cyclase type 2 OS=Homo sapiens OX=9606 GN=ADCY2 PE=1 SV=5	ADCY2	1.555	2.614	0.64	1.39	0.978697	0.471689	0.999582	0.999706	121510	36896.1	18074.6	188925	96453.9	34939.8	90400.3	227975	121510	45495.3	19991.5	36896.1	18074.6	70169.5	14816.7	188925	310800	63967.7	96453.9	165614	17561.9	122137	30031.3	34939.8
Q8NC67	Neuropilin and tolloid-like protein 2 (Brain-specific transmembrane protein containing 2 CUB and 1 LDL-receptor class A domains protein 2)	NETO2_HUMAN	NETO2 BTCL2 UNQ1926/PRO4401	ENSG00000171208		Uniprot_SinglePass			Uniprot_Extracel_Domain			Surfy		Neuropilin and tolloid-like protein 2 OS=Homo sapiens OX=9606 GN=NETO2 PE=1 SV=1	NETO2	1.555	1.143	0.64	0.19	0.910112	0.826133	0.997156	0.999706	58525	83617.8	75722.2	90999.8	95594.1	80313.5	58525	168242	19930.3	83617.8	160187	56907.2	3613.37	75722.2	2.54135e+07	90999.8	96148.9	49326.6	95594.1	94470.7	156731	80313.5	27972.6	164967
Q8IWA5	Choline transporter-like protein 2 (Solute carrier family 44 member 2)	CTL2_HUMAN	SLC44A2 CTL2 PSEC0210	ENSG00000129353			Uniprot_MultiPass		Uniprot_Extracel_Domain			Surfy	GO:0005886	Choline transporter-like protein 2 OS=Homo sapiens OX=9606 GN=SLC44A2 PE=1 SV=3	SLC44A2	1.545	1.762	0.63	0.82	0.960223	0.916669	0.999582	0.999706	1.66691e+06	276946	420578	2.57516e+06	488090	413132	1.66691e+06	1.26452e+06	1.73935e+06	276946	238747	372639	420578	312920	508050	2.57516e+06	2.16742e+06	2.69235e+06	1.72095e+06	488090	295454	445590	310743	413132
Q14DG7	Transmembrane protein 132B	T132B_HUMAN	TMEM132B KIAA1786 KIAA1906	ENSG00000139364		Uniprot_SinglePass			Uniprot_Extracel_Domain			Surfy		Transmembrane protein 132B OS=Homo sapiens OX=9606 GN=TMEM132B PE=2 SV=2	TMEM132B	1.533	37.972	0.62	5.25	0.9647	0.0121108	0.999582	0.20704	229129	180013	148520	351161	6.83544e+06	88335.1	229129	429828	52978	180013	231563	151652	130373	225156	148520	348281	351161	383802	6.83544e+06	9.45752e+06	124352	183264	88335.1	60875.4
Q96S97	Myeloid-associated differentiation marker (Protein SB135)	MYADM_HUMAN	MYADM UNQ553/PRO1110	ENSG00000179820			Uniprot_MultiPass					Surfy	GO:0005886	Myeloid-associated differentiation marker OS=Homo sapiens OX=9606 GN=MYADM PE=1 SV=2	MYADM	1.532	9.152	0.62	3.19	0.983263	0.163113	0.999582	0.692265	802062	144676	217132	1.22844e+06	1.32414e+06	194097	802062	279882	1.00015e+06	144676	25308.5	156021	79076.4	217132	307946	1.42113e+06	1.16329e+06	1.22844e+06	1.21131e+06	1.32414e+06	1.70538e+06	194097	91859.1	258644
Q9H0U3	Magnesium transporter protein 1 (MagT1) (Dolichyl-diphosphooligosaccharide--protein glycosyltransferase subunit MAGT1) (Oligosaccharyl transferase subunit MAGT1) (Implantation-associated protein) (IAP)	MAGT1_HUMAN	MAGT1 IAG2 PSEC0084 UNQ628/PRO1244	ENSG00000102158			Uniprot_MultiPass	Uniprot_CellMemb	Uniprot_Extracel_Domain				GO:0005886	Magnesium transporter protein 1 OS=Homo sapiens OX=9606 GN=MAGT1 PE=1 SV=1	MAGT1	1.542	2.102	0.62	1.07	0.990618	0.808353	0.999582	0.999706	505779	123323	186816	779747	259201	119893	653314	196384	505779	123323	53482	306213	269479	186816	100130	779747	792312	771786	1.10612e+06	212728	259201	119893	72973.4	186944
O94910	Adhesion G protein-coupled receptor L1 (Calcium-independent alpha-latrotoxin receptor 1) (CIRL-1) (Latrophilin-1) (Lectomedin-2)	AGRL1_HUMAN	ADGRL1 KIAA0821 LEC2 LPHN1	ENSG00000072071			Uniprot_MultiPass	Uniprot_CellMemb	Uniprot_Extracel_Domain			Surfy	GO:0005886	Adhesion G protein-coupled receptor L1 OS=Homo sapiens OX=9606 GN=ADGRL1 PE=1 SV=1	ADGRL1	1.53	3.377	0.61	1.76	0.975939	0.539252	0.999582	0.999706	93672.8	129491	161743	143343	437320	141831	47466.9	128466	93672.8	129491	174997	60493.8	132512	191618	161743	79219.4	181497	143343	600581	437320	199731	965219	35591.9	141831
Q92859	Neogenin (Immunoglobulin superfamily DCC subclass member 2)	NEO1_HUMAN	NEO1 IGDCC2 NGN	ENSG00000067141		Uniprot_SinglePass		Uniprot_CellMemb	Uniprot_Extracel_Domain			Surfy	GO:0005886	Neogenin OS=Homo sapiens OX=9606 GN=NEO1 PE=1 SV=2	NEO1	1.522	44.642	0.61	5.48	0.9876	0.00839815	0.999582	0.164875	1.08187e+06	458287	517502	1.64649e+06	2.04588e+07	373922	1.35549e+06	1.08187e+06	1.02222e+06	448468	479278	458287	491037	517502	579956	1.64649e+06	1.81104e+06	1.46178e+06	2.08571e+07	2.04588e+07	462896	417853	373922	337719
P14209	CD99 antigen (12E7) (E2 antigen) (Protein MIC2) (T-cell surface glycoprotein E2) (CD antigen CD99)	CD99_HUMAN	CD99 MIC2 MIC2X MIC2Y	ENSG00000002586		Uniprot_SinglePass			Uniprot_Extracel_Domain				GO:0005886	CD99 antigen OS=Homo sapiens OX=9606 GN=CD99 PE=1 SV=1	CD99	1.514	34.862	0.6	5.12	0.839375	0.0146064	0.987011	0.230952	2.22871e+07	239387	248932	3.37437e+07	8.34561e+06	2.84593e+07	1.85542e+07	2.22871e+07	2.38696e+07	359846	239387	236312	248932	466638	209042	2.20383e+07	3.49057e+07	3.37437e+07	2.01333e+07	8.34561e+06	407986	2.84593e+07	3.07155e+07	97474.7
Q7L1W4	Volume-regulated anion channel subunit LRRC8D (Leucine-rich repeat-containing protein 5) (Leucine-rich repeat-containing protein 8D)	LRC8D_HUMAN	LRRC8D LRRC5 UNQ213/PRO239	ENSG00000171492			Uniprot_MultiPass	Uniprot_CellMemb	Uniprot_Extracel_Domain				GO:0005886	Volume-regulated anion channel subunit LRRC8D OS=Homo sapiens OX=9606 GN=LRRC8D PE=1 SV=1	LRRC8D	1.507	1.481	0.59	0.57	0.973588	0.975486	0.999582	0.999706	89463.5	74785.3	34114.9	134798	110747	121479	89463.5	160916	48412.2	124433	73924.2	74785.3	34114.9	20944.1	144505	134798	144783	68590.7	136500	110747	78702.4	121479	149447	55886
P08069	Insulin-like growth factor 1 receptor (EC 2.7.10.1) (Insulin-like growth factor I receptor) (IGF-I receptor) (CD antigen CD221) [Cleaved into: Insulin-like growth factor 1 receptor alpha chain; Insulin-like growth factor 1 receptor beta chain]	IGF1R_HUMAN	IGF1R	ENSG00000140443		Uniprot_SinglePass		Uniprot_CellMemb	Uniprot_Extracel_Domain			Surfy	GO:0005886	Insulin-like growth factor 1 receptor OS=Homo sapiens OX=9606 GN=IGF1R PE=1 SV=1	IGF1R	1.492	25.67	0.58	4.68	0.996391	0.0276453	0.999582	0.298358	1.7689e+06	366798	427010	2.63995e+06	9.41557e+06	453252	1.75827e+06	1.91398e+06	1.7689e+06	320323	380218	366798	574679	427010	368406	2.19917e+06	2.97906e+06	2.63995e+06	9.41557e+06	1.13949e+07	597638	485462	403540	453252
P0DP58	Ly-6/neurotoxin-like protein 1 (Endogenous prototoxin LYNX1) (Testicular tissue protein Li 112)	LYNX1_HUMAN	LYNX1	ENSG00000180155	Uniprot_GPI			Uniprot_CellMemb					GO:0005886	Ly-6/neurotoxin-like protein 1 OS=Homo sapiens OX=9606 GN=LYNX1 PE=1 SV=1	LYNX1	1.493	100	0.58	6.64	0.992333	1e-17	0.999582	9.22121e-16	304851	42872.5	64336.9	455263	5.57771e+06	103675	53934.4	339152	304851	166356	37515.6	42872.5	64336.9	33910.8	86883.8	341027	618112	455263	5.65683e+06	5.57771e+06	126758	78054.1	103675	130070
P20020	Plasma membrane calcium-transporting ATPase 1 (EC 7.2.2.10) (Plasma membrane calcium ATPase isoform 1) (PMCA1) (Plasma membrane calcium pump isoform 1)	AT2B1_HUMAN	ATP2B1 PMCA1	ENSG00000070961			Uniprot_MultiPass	Uniprot_CellMemb	Uniprot_Extracel_Domain				GO:0005886	Plasma membrane calcium-transporting ATPase 1 OS=Homo sapiens OX=9606 GN=ATP2B1 PE=1 SV=4	ATP2B1	1.486	0.639	0.57	-0.65	0.994472	0.490395	0.999582	0.999706	1.37652e+06	400501	259217	2.04503e+06	255977	353768	1.37652e+06	1.32511e+06	1.97203e+06	400501	290868	3.90753e+06	269685	259217	199386	2.04503e+06	2.07178e+06	1.61879e+06	1.50334e+06	255977	252171	170567	410761	353768
Q969N2	GPI transamidase component PIG-T (Phosphatidylinositol-glycan biosynthesis class T protein)	PIGT_HUMAN	PIGT CGI-06 PSEC0163 UNQ716/PRO1379	ENSG00000124155		Uniprot_SinglePass						Surfy		GPI transamidase component PIG-T OS=Homo sapiens OX=9606 GN=PIGT PE=1 SV=1	PIGT	1.487	1.542	0.57	0.62	0.964054	0.999889	0.999582	0.999971	438048	166733	2.96465e+06	651286	257053	1.00205e+07	434732	438048	526722	6.73809e+06	66469.6	166733	2.96465e+06	1.82245e+07	59858.7	651286	494464	652891	266381	257053	54923.8	2.23446e+07	1.00205e+07	120143
Q9UBH6	Xenotropic and polytropic retrovirus receptor 1 (Protein SYG1 homolog) (Xenotropic and polytropic murine leukemia virus receptor X3) (X-receptor)	XPR1_HUMAN	XPR1 SYG1 XR	ENSG00000143324			Uniprot_MultiPass	Uniprot_CellMemb	Uniprot_Extracel_Domain				GO:0005886	Xenotropic and polytropic retrovirus receptor 1 OS=Homo sapiens OX=9606 GN=XPR1 PE=1 SV=1	XPR1	1.46	17.065	0.55	4.09	0.996061	0.059762	0.999582	0.426303	249731	193601	99734.9	364602	3.30375e+06	195132	249731	245300	301004	141484	193601	279147	97278	99734.9	154103	440010	364602	213202	3.30375e+06	5.38944e+06	186897	195132	52896.9	222452
P35613	Basigin (5F7) (Collagenase stimulatory factor) (Extracellular matrix metalloproteinase inducer) (EMMPRIN) (Hepatoma-associated antigen) (HAb18G) (Leukocyte activation antigen M6) (OK blood group antigen) (Tumor cell-derived collagenase stimulatory factor) (TCSF) (CD antigen CD147)	BASI_HUMAN	BSG UNQ6505/PRO21383	ENSG00000172270		Uniprot_SinglePass		Uniprot_CellMemb	Uniprot_Extracel_Domain			Surfy	GO:0005886	Basigin OS=Homo sapiens OX=9606 GN=BSG PE=1 SV=2	BSG	1.456	1.301	0.54	0.38	0.898904	0.894295	0.997156	0.999706	1.33207e+07	613082	575166	1.93918e+07	797831	584300	1.2885e+07	1.33207e+07	1.63787e+07	414751	699599	613082	575166	606310	505036	2.12572e+07	1.81254e+07	1.93918e+07	9.51559e+06	580238	797831	705556	584300	503019
P43007	Neutral amino acid transporter A (Alanine/serine/cysteine/threonine transporter 1) (ASCT-1) (SATT) (Solute carrier family 1 member 4)	SATT_HUMAN	SLC1A4 ASCT1 SATT	ENSG00000115902			Uniprot_MultiPass		Uniprot_Extracel_Domain	GO_CellSurf		Surfy	GO:0005886	Neutral amino acid transporter A OS=Homo sapiens OX=9606 GN=SLC1A4 PE=1 SV=1	SLC1A4	1.449	65.573	0.54	6.04	0.967699	0.00331692	0.999582	0.0999347	71185.7	28267.6	87161.8	103171	1.8536e+06	67661.4	71185.7	167718	2538.63	21200.5	28267.6	53670.4	135522	87161.8	85124.9	103171	111424	11183.3	1.8536e+06	2.2048e+06	155437	67661.4	76578	36343.4
P18433	Receptor-type tyrosine-protein phosphatase alpha (Protein-tyrosine phosphatase alpha) (R-PTP-alpha) (EC 3.1.3.48)	PTPRA_HUMAN	PTPRA PTPA PTPRL2	ENSG00000132670		Uniprot_SinglePass		Uniprot_CellMemb	Uniprot_Extracel_Domain			Surfy	GO:0005886	Receptor-type tyrosine-protein phosphatase alpha OS=Homo sapiens OX=9606 GN=PTPRA PE=1 SV=3	PTPRA	1.388	1.745	0.47	0.8	0.983578	0.922832	0.999582	0.999706	4.90615e+06	394846	472138	6.80924e+06	689014	9.87869e+06	4.90615e+06	6.04446e+06	4.56356e+06	394846	368943	478503	472138	430226	533164	5.86279e+06	6.80924e+06	7.21299e+06	2.86399e+06	439539	689014	1.32689e+07	9.87869e+06	517623
Q9HD45	Transmembrane 9 superfamily member 3 (EP70-P-iso) (SM-11044-binding protein)	TM9S3_HUMAN	TM9SF3 SMBP UNQ245/PRO282	ENSG00000077147			Uniprot_MultiPass					Surfy		Transmembrane 9 superfamily member 3 OS=Homo sapiens OX=9606 GN=TM9SF3 PE=1 SV=2	TM9SF3	1.383	1.219	0.47	0.29	0.895735	0.853808	0.997156	0.999706	1.63341e+06	309032	388079	2.25902e+06	376613	274061	1.64834e+06	1.63341e+06	1.28081e+06	414415	268041	309032	426793	388079	193057	2.25902e+06	2.08282e+06	4.11504e+06	472161	245414	376613	404731	274061	241281
Q9BTN0	Leucine-rich repeat and fibronectin type-III domain-containing protein 3 (Synaptic adhesion-like molecule 4)	LRFN3_HUMAN	LRFN3 SALM4 UNQ5865/PRO34192	ENSG00000126243		Uniprot_SinglePass		Uniprot_CellMemb	Uniprot_Extracel_Domain	GO_CellSurf		Surfy	GO:0005886	Leucine-rich repeat and fibronectin type-III domain-containing protein 3 OS=Homo sapiens OX=9606 GN=LRFN3 PE=2 SV=1	LRFN3	1.378	0.616	0.46	-0.7	0.945791	0.472233	0.999582	0.999706	253977	2.13129e+06	1.5341e+07	349864	1.31239e+06	81237.4	530244	253977	195251	2.13129e+06	277436	4.43837e+06	164290	1.5341e+07	3.4653e+07	475558	349864	67643.8	2.79714e+06	1.31239e+06	308737	81237.4	267556	48844.3
P78423	Fractalkine (C-X3-C motif chemokine 1) (CX3C membrane-anchored chemokine) (Neurotactin) (Small-inducible cytokine D1) [Cleaved into: Processed fractalkine]	X3CL1_HUMAN	CX3CL1 FKN NTT SCYD1 A-152E5.2	ENSG00000006210		Uniprot_SinglePass		Uniprot_CellMemb	Uniprot_Extracel_Domain	GO_CellSurf		Surfy	GO:0005886	Fractalkine OS=Homo sapiens OX=9606 GN=CX3CL1 PE=1 SV=1	CX3CL1	1.347	45.158	0.43	5.5	0.857642	0.00817814	0.988937	0.164875	464425	160827	235789	625550	7.26261e+06	179397	469794	464425	461250	178079	160827	65946.1	311310	235789	185250	729579	625550	613607	8.505e+06	7.26261e+06	145646	201420	179397	113505
Q9ULK0	Glutamate receptor ionotropic, delta-1 (GluD1) (GluR delta-1 subunit)	GRID1_HUMAN	GRID1 KIAA1220	ENSG00000182771			Uniprot_MultiPass	Uniprot_CellMemb	Uniprot_Extracel_Domain			Surfy	GO:0005886	Glutamate receptor ionotropic, delta-1 OS=Homo sapiens OX=9606 GN=GRID1 PE=2 SV=2	GRID1	1.332	0.093	0.41	-3.43	0.955761	0.0276852	0.999582	0.298358	47198.9	7.42025e+06	1.92897e+07	62862.5	687816	2.92993e+06	47198.9	33126.8	156000	7.42025e+06	1.68379e+07	6.55681e+06	5.55235e+06	1.92897e+07	2.36199e+07	139255	51807.9	62862.5	990434	687816	47158.8	9.4137e+06	2.92993e+06	96306.9
Q7KYR7	Butyrophilin subfamily 2 member A1	BT2A1_HUMAN	BTN2A1 BT2.1 BTF1	ENSG00000112763		Uniprot_SinglePass			Uniprot_Extracel_Domain	GO_CellSurf	GO_ExternalSidePM	Surfy	GO:0005886	Butyrophilin subfamily 2 member A1 OS=Homo sapiens OX=9606 GN=BTN2A1 PE=1 SV=3	BTN2A1	1.323	1.115	0.4	0.16	0.910337	0.799386	0.997156	0.999706	2.36101e+06	4.80175e+06	366142	3.12308e+06	5.35226e+06	393294	2.36101e+06	3.08765e+06	2.09181e+06	1.31089e+07	4.80175e+06	448799	501302	366142	350170	2.40932e+06	3.12308e+06	3.83936e+06	5.35226e+06	9.32769e+06	2.28391e+06	393294	2.87885e+07	354359
Q14114	Low-density lipoprotein receptor-related protein 8 (LRP-8) (Apolipoprotein E receptor 2)	LRP8_HUMAN	LRP8 APOER2	ENSG00000157193		Uniprot_SinglePass		Uniprot_CellMemb	Uniprot_Extracel_Domain			Surfy	GO:0005886	Low-density lipoprotein receptor-related protein 8 OS=Homo sapiens OX=9606 GN=LRP8 PE=1 SV=4	LRP8	1.292	23.814	0.37	4.57	0.822012	0.0320709	0.985184	0.323255	1.66366e+06	712267	643795	2.1495e+06	1.6962e+07	519187	1.18648e+06	1.66366e+06	2.0611e+06	891559	529790	712267	784699	619581	643795	2.1495e+06	2.10371e+06	2.30614e+06	1.75904e+07	1.6962e+07	503478	694516	519187	469885
Q14BN4	Sarcolemmal membrane-associated protein (Sarcolemmal-associated protein)	SLMAP_HUMAN	SLMAP KIAA1601 SLAP UNQ1847/PRO3577	ENSG00000163681		Uniprot_SinglePass		Uniprot_CellMemb	Uniprot_Extracel_Domain				GO:0005886	Sarcolemmal membrane-associated protein OS=Homo sapiens OX=9606 GN=SLMAP PE=1 SV=1	SLMAP	1.291	0.042	0.37	-4.59	0.8797	0.0046788	0.994498	0.123805	271405	6.62683e+07	5.8534e+07	350462	2.75956e+06	8.06457e+07	239794	271405	285528	2.8958e+07	6.62683e+07	7.18867e+07	2.02246e+07	5.8534e+07	1.0541e+08	350462	348321	566208	2.75956e+06	2.8617e+06	112288	9.49542e+07	8.06457e+07	130027
O43306	Adenylate cyclase type 6 (EC 4.6.1.1) (ATP pyrophosphate-lyase 6) (Adenylate cyclase type VI) (Adenylyl cyclase 6) (Ca(2+)-inhibitable adenylyl cyclase)	ADCY6_HUMAN	ADCY6 KIAA0422	ENSG00000174233			Uniprot_MultiPass	Uniprot_CellMemb	Uniprot_Extracel_Domain			Surfy	GO:0005886	Adenylate cyclase type 6 OS=Homo sapiens OX=9606 GN=ADCY6 PE=1 SV=2	ADCY6	1.282	36.883	0.36	5.2	0.905179	0.0129147	0.997156	0.213584	4.78179e+06	187784	190035	6.13217e+06	6.92603e+06	168950	5.54438e+06	2.86426e+06	4.78179e+06	164251	223768	187784	190035	220146	146805	8.25349e+06	4.93506e+06	6.13217e+06	6.92603e+06	6.99146e+06	166178	7.1226e+06	145703	168950
O95754	Semaphorin-4F (Semaphorin-M) (Sema M) (Semaphorin-W) (Sema W)	SEM4F_HUMAN	SEMA4F SEMAM SEMAW	ENSG00000135622		Uniprot_SinglePass		Uniprot_CellMemb	Uniprot_Extracel_Domain			Surfy	GO:0005886	Semaphorin-4F OS=Homo sapiens OX=9606 GN=SEMA4F PE=2 SV=2	SEMA4F	1.287	0.39	0.36	-1.36	0.845515	0.146839	0.987011	0.659044	336151	84415.3	96740.8	432563	32917.4	84481	388155	253074	336151	84415.3	47104.3	125127	74583.5	96740.8	170261	432563	348062	458060	45265.8	23347.1	32917.4	84481	141723	13026.2
Q5T848	Probable G-protein coupled receptor 158	GP158_HUMAN	GPR158 KIAA1136	ENSG00000151025			Uniprot_MultiPass	Uniprot_CellMemb	Uniprot_Extracel_Domain			Surfy	GO:0005886	Probable G-protein coupled receptor 158 OS=Homo sapiens OX=9606 GN=GPR158 PE=1 SV=1	GPR158	1.284	1.956	0.36	0.97	0.787392	0.674109	0.982985	0.999706	746016	40172.3	86605	957976	78577.1	42708.6	96745.9	1.16327e+06	746016	40172.3	71325.1	23966.1	117862	38083.6	86605	293959	1.29426e+06	957976	128119	14615.2	78577.1	42708.6	10789.9	91434.2
P78536	Disintegrin and metalloproteinase domain-containing protein 17 (ADAM 17) (EC 3.4.24.86) (Snake venom-like protease) (TNF-alpha convertase) (TNF-alpha-converting enzyme) (CD antigen CD156b)	ADA17_HUMAN	ADAM17 CSVP TACE	ENSG00000151694		Uniprot_SinglePass			Uniprot_Extracel_Domain	GO_CellSurf		Surfy	GO:0005886	Disintegrin and metalloproteinase domain-containing protein 17 OS=Homo sapiens OX=9606 GN=ADAM17 PE=1 SV=1	ADAM17	1.27	0.576	0.34	-0.79	0.83583	0.336672	0.987011	0.937722	314601	91561	112662	399509	52777.7	143997	280207	314601	369512	91561	87234.9	98250.6	87821.7	112662	170491	432209	391827	399509	939423	52777.7	6368.83	159493	143997	129177
Q8TCT9	Minor histocompatibility antigen H13 (EC 3.4.23.-) (Intramembrane protease 1) (IMP-1) (IMPAS-1) (hIMP1) (Presenilin-like protein 3) (Signal peptide peptidase)	HM13_HUMAN	HM13 H13 IMP1 PSL3 SPP MSTP086	ENSG00000101294			Uniprot_MultiPass	Uniprot_CellMemb		GO_CellSurf		Surfy	GO:0005886	Minor histocompatibility antigen H13 OS=Homo sapiens OX=9606 GN=HM13 PE=1 SV=1	HM13	1.265	0.794	0.34	-0.33	0.853701	0.534912	0.987011	0.999706	86990.4	67864.6	81095.5	110000	53901.8	154624	142590	86990.4	22594.4	113728	63042	67864.6	11052.2	103197	81095.5	146227	85085.1	110000	38506.7	53901.8	145938	154624	20129.3	164444
A8MVW0	Protein FAM171A2	F1712_HUMAN	FAM171A2	ENSG00000161682		Uniprot_SinglePass			Uniprot_Extracel_Domain			Surfy		Protein FAM171A2 OS=Homo sapiens OX=9606 GN=FAM171A2 PE=1 SV=1	FAM171A2	1.236	58.744	0.31	5.88	0.772133	0.00436362	0.982985	0.121426	1.76538e+06	648270	792643	2.18213e+06	3.80821e+07	723987	1.76538e+06	2.02459e+06	1.71091e+06	872288	648270	495026	540661	792643	946267	2.29673e+06	2.18213e+06	2.05016e+06	3.80821e+07	5.8883e+07	1.71885e+06	775215	723987	685618
Q7Z3C6	Autophagy-related protein 9A (APG9-like 1) (mATG9)	ATG9A_HUMAN	ATG9A APG9L1	ENSG00000198925			Uniprot_MultiPass					Surfy		Autophagy-related protein 9A OS=Homo sapiens OX=9606 GN=ATG9A PE=1 SV=3	ATG9A	1.24	4.928	0.31	2.3	0.758503	0.362908	0.982597	0.953784	809373	296220	182734	1.00354e+06	1.45972e+06	309195	809373	1.42223e+06	788268	417641	296220	262100	168172	182734	349227	1.00354e+06	1.30832e+06	882951	1.69272e+06	1.45972e+06	243873	390950	309195	194464
Q04721	Neurogenic locus notch homolog protein 2 (Notch 2) (hN2) [Cleaved into: Notch 2 extracellular truncation (N2ECD); Notch 2 intracellular domain (N2ICD)]	NOTC2_HUMAN	NOTCH2	ENSG00000134250		Uniprot_SinglePass		Uniprot_CellMemb	Uniprot_Extracel_Domain	GO_CellSurf		Surfy	GO:0005886	Neurogenic locus notch homolog protein 2 OS=Homo sapiens OX=9606 GN=NOTCH2 PE=1 SV=3	NOTCH2	1.23	13.308	0.3	3.73	0.757155	0.0914441	0.982597	0.529899	534827	136281	236207	657839	1.81363e+06	239197	534827	445085	647425	56423.3	232027	136281	78048.8	236207	269364	657839	352813	770798	4.65093e+06	1.81363e+06	187144	87487.6	283474	239197
Q8TCJ2	Dolichyl-diphosphooligosaccharide--protein glycosyltransferase subunit STT3B (Oligosaccharyl transferase subunit STT3B) (STT3-B) (EC 2.4.99.18) (Source of immunodominant MHC-associated peptides homolog)	STT3B_HUMAN	STT3B SIMP	ENSG00000163527			Uniprot_MultiPass					Surfy		Dolichyl-diphosphooligosaccharide--protein glycosyltransferase subunit STT3B OS=Homo sapiens OX=9606 GN=STT3B PE=1 SV=1	STT3B	1.229	1.573	0.3	0.65	0.83308	0.987693	0.987011	0.999706	3.78576e+06	520096	501374	4.65167e+06	817933	561331	3.03709e+06	3.78576e+06	5.24315e+06	590083	520096	484841	501374	667870	443276	4.65167e+06	4.96108e+06	3.22643e+06	817933	1.11845e+06	556336	1.52928e+06	554995	561331
P57103	Sodium/calcium exchanger 3 (Na(+)/Ca(2+)-exchange protein 3) (Solute carrier family 8 member 3)	NAC3_HUMAN	SLC8A3 NCX3	ENSG00000100678			Uniprot_MultiPass	Uniprot_CellMemb	Uniprot_Extracel_Domain			Surfy	GO:0005886	Sodium/calcium exchanger 3 OS=Homo sapiens OX=9606 GN=SLC8A3 PE=1 SV=2	SLC8A3	1.221	7.699	0.29	2.94	0.824957	0.207929	0.985184	0.766218	86921.2	72321.6	83116.8	106107	556824	52912.6	86921.2	101634	73999.1	72321.6	131960	38741.6	168191	83116.8	28650.3	153212	97279.7	106107	556824	774536	81583.6	52912.6	16903.5	134605
Q5T3F8	CSC1-like protein 2 (Transmembrane protein 63B)	CSCL2_HUMAN	TMEM63B C6orf110	ENSG00000137216			Uniprot_MultiPass	Uniprot_CellMemb				Surfy	GO:0005886	CSC1-like protein 2 OS=Homo sapiens OX=9606 GN=TMEM63B PE=1 SV=1	TMEM63B	1.22	1.611	0.29	0.69	0.862743	0.948688	0.989282	0.999706	76339.2	92274.7	79901.7	93156.3	148677	87442.8	73947.4	99839.9	76339.2	113207	9895.74	92274.7	79901.7	5427.12	81595.6	10951.2	139458	93156.3	148677	2.2833e+06	3725.27	89862.3	87442.8	38186
Q07065	Cytoskeleton-associated protein 4 (63-kDa cytoskeleton-linking membrane protein) (Climp-63) (p63)	CKAP4_HUMAN	CKAP4	ENSG00000136026		Uniprot_SinglePass		Uniprot_CellMemb	Uniprot_Extracel_Domain				GO:0005886	Cytoskeleton-associated protein 4 OS=Homo sapiens OX=9606 GN=CKAP4 PE=1 SV=2	CKAP4	1.205	0.507	0.27	-0.98	0.812202	0.383461	0.984464	0.97748	6.8729e+07	6.09867e+07	7.21328e+07	8.28054e+07	3.09014e+07	4.26573e+07	5.74282e+07	7.72526e+07	6.8729e+07	6.70798e+07	5.4998e+07	6.09867e+07	7.21328e+07	4.41895e+07	7.83401e+07	8.28054e+07	7.9886e+07	8.53501e+07	2.93896e+07	3.09014e+07	8.19357e+07	4.36034e+07	4.15776e+07	4.26573e+07
Q9UM47	Neurogenic locus notch homolog protein 3 (Notch 3) [Cleaved into: Notch 3 extracellular truncation; Notch 3 intracellular domain]	NOTC3_HUMAN	NOTCH3	ENSG00000074181		Uniprot_SinglePass		Uniprot_CellMemb	Uniprot_Extracel_Domain	GO_CellSurf		Surfy	GO:0005886	Neurogenic locus notch homolog protein 3 OS=Homo sapiens OX=9606 GN=NOTCH3 PE=1 SV=2	NOTCH3	1.209	14.307	0.27	3.84	0.744835	0.0810688	0.982245	0.500124	492992	236184	286104	596254	3.37911e+06	243988	464686	492992	495352	222762	254600	236184	286104	226356	345985	639722	596254	505048	4.4006e+06	3.37911e+06	109086	364985	243988	232313
Q13444	Disintegrin and metalloproteinase domain-containing protein 15 (ADAM 15) (EC 3.4.24.-) (Metalloprotease RGD disintegrin protein) (Metalloproteinase-like, disintegrin-like, and cysteine-rich protein 15) (MDC-15) (Metargidin)	ADA15_HUMAN	ADAM15 MDC15	ENSG00000143537		Uniprot_SinglePass			Uniprot_Extracel_Domain	GO_CellSurf		Surfy	GO:0005886	Disintegrin and metalloproteinase domain-containing protein 15 OS=Homo sapiens OX=9606 GN=ADAM15 PE=1 SV=4	ADAM15	1.202	8.868	0.26	3.15	0.779158	0.17069	0.982985	0.705781	329355	83817.1	140010	395746	743326	47245.9	429833	326140	329355	5417.8	140550	83817.1	13511.3	140010	162380	432869	395746	48385.2	998604	743326	135993	140486	47245.9	19939.3
P78324	Tyrosine-protein phosphatase non-receptor type substrate 1 (SHP substrate 1) (SHPS-1) (Brain Ig-like molecule with tyrosine-based activation motifs) (Bit) (CD172 antigen-like family member A) (Inhibitory receptor SHPS-1) (Macrophage fusion receptor) (MyD-1 antigen) (Signal-regulatory protein alpha-1) (Sirp-alpha-1) (Signal-regulatory protein alpha-2) (Sirp-alpha-2) (Signal-regulatory protein alph…	SHPS1_HUMAN	SIRPA BIT MFR MYD1 PTPNS1 SHPS1 SIRP	ENSG00000198053		Uniprot_SinglePass			Uniprot_Extracel_Domain	GO_CellSurf		Surfy	GO:0005886	Tyrosine-protein phosphatase non-receptor type substrate 1 OS=Homo sapiens OX=9606 GN=SIRPA PE=1 SV=2	SIRPA	1.17	48.911	0.23	5.61	0.766738	0.0067865	0.982985	0.145432	5.35462e+06	467833	426598	6.26567e+06	2.2882e+07	468802	5.56017e+06	5.35462e+06	4.93358e+06	467833	410641	493456	576267	426598	393958	7.84273e+06	4.09948e+06	6.26567e+06	2.2882e+07	2.8009e+07	524709	660910	368655	468802
Q9Y639	Neuroplastin (Stromal cell-derived receptor 1) (SDR-1)	NPTN_HUMAN	NPTN SDFR1 SDR1	ENSG00000156642		Uniprot_SinglePass		Uniprot_CellMemb	Uniprot_Extracel_Domain	GO_CellSurf		Surfy	GO:0005886	Neuroplastin OS=Homo sapiens OX=9606 GN=NPTN PE=1 SV=2	NPTN	1.175	0.952	0.23	-0.07	0.782732	0.705645	0.982985	0.999706	4.87058e+06	563363	542248	5.72411e+06	536287	504455	6.48806e+06	4.87058e+06	4.74343e+06	1.40071e+06	361993	563363	542248	664924	430396	5.29771e+06	6.20404e+06	5.72411e+06	2.15837e+06	532030	536287	2.51795e+06	411501	504455
Q9BXS4	Transmembrane protein 59 (Liver membrane-bound protein)	TMM59_HUMAN	TMEM59 C1orf8 HSPC001 UNQ169/PRO195	ENSG00000116209		Uniprot_SinglePass		Uniprot_CellMemb	Uniprot_Extracel_Domain				GO:0005886	Transmembrane protein 59 OS=Homo sapiens OX=9606 GN=TMEM59 PE=1 SV=1	TMEM59	1.162	74.924	0.22	6.23	0.796895	0.00235698	0.982985	0.0815033	58884.8	39236	52829.9	68438.9	2.93972e+06	91762.3	165238	23633	58884.8	39236	12154	93630.4	12704.7	111239	52829.9	68438.9	9233.51	89297.1	2.93972e+06	3.83931e+06	76042.6	91762.3	14139.6	122573
P52799	Ephrin-B2 (EPH-related receptor tyrosine kinase ligand 5) (LERK-5) (HTK ligand) (HTK-L)	EFNB2_HUMAN	EFNB2 EPLG5 HTKL LERK5	ENSG00000125266		Uniprot_SinglePass		Uniprot_CellMemb	Uniprot_Extracel_Domain			Surfy	GO:0005886	Ephrin-B2 OS=Homo sapiens OX=9606 GN=EFNB2 PE=1 SV=1	EFNB2	1.149	0.168	0.2	-2.57	0.70927	0.0106364	0.981428	0.193813	136407	53052.7	43394.7	156668	8932.15	93535.3	136407	832162	130614	71550	22264.7	53052.7	43394.7	38539.8	138388	77536.7	172443	156668	8932.15	77235.2	6227.11	93535.3	114624	80853.7
O76082	Solute carrier family 22 member 5 (High-affinity sodium-dependent carnitine cotransporter) (Organic cation/carnitine transporter 2)	S22A5_HUMAN	SLC22A5 OCTN2	ENSG00000197375			Uniprot_MultiPass		Uniprot_Extracel_Domain			Surfy	GO:0005886	Solute carrier family 22 member 5 OS=Homo sapiens OX=9606 GN=SLC22A5 PE=1 SV=1	SLC22A5	1.123	10.04	0.17	3.33	0.699688	0.142334	0.980609	0.653277	108265	57998.5	108781	121535	582303	30834.7	108265	96599.3	143494	56219.6	157799	57998.5	108781	156386	84563.4	136302	121535	30618.7	1.02242e+06	582303	170558	106626	30834.7	7596.35
Q969P0	Immunoglobulin superfamily member 8 (IgSF8) (CD81 partner 3) (Glu-Trp-Ile EWI motif-containing protein 2) (EWI-2) (Keratinocytes-associated transmembrane protein 4) (KCT-4) (LIR-D1) (Prostaglandin regulatory-like protein) (PGRL) (CD antigen CD316)	IGSF8_HUMAN	IGSF8 CD81P3 EWI2 KCT4	ENSG00000162729		Uniprot_SinglePass		Uniprot_CellMemb	Uniprot_Extracel_Domain			Surfy	GO:0005886	Immunoglobulin superfamily member 8 OS=Homo sapiens OX=9606 GN=IGSF8 PE=1 SV=1	IGSF8	1.123	30.145	0.17	4.91	0.708627	0.0199054	0.981428	0.262217	9.21447e+06	1.61187e+06	1.54909e+06	1.03446e+07	4.85892e+07	1.6697e+06	9.21447e+06	8.45575e+06	9.69549e+06	1.80437e+06	1.53906e+06	1.61187e+06	1.22841e+06	1.55776e+06	1.54909e+06	9.42411e+06	1.20502e+07	1.03446e+07	6.95666e+07	4.85892e+07	6.75835e+06	1.6697e+06	1.55928e+06	1.74605e+06
P14384	Carboxypeptidase M (CPM) (EC 3.4.17.12)	CBPM_HUMAN	CPM	ENSG00000135678	Uniprot_GPI			Uniprot_CellMemb		GO_CellSurf		Surfy	GO:0005886	Carboxypeptidase M OS=Homo sapiens OX=9606 GN=CPM PE=1 SV=2	CPM	1.114	1.744	0.16	0.8	0.719746	0.753272	0.981428	0.999706	168254	28377.8	97497.5	187395	49487.8	77543.6	168254	83182.2	171742	4193.28	28377.8	63075.9	118056	57542.9	97497.5	187395	317198	96970.7	49487.8	8480.23	69191.9	77543.6	12279.9	125983
Q9UN70	Protocadherin gamma-C3 (PCDH-gamma-C3) (Protocadherin-2) (Protocadherin-43) (PC-43)	PCDGK_HUMAN	PCDHGC3 PCDH2	ENSG00000240184		Uniprot_SinglePass		Uniprot_CellMemb	Uniprot_Extracel_Domain			Surfy	GO:0005886	Protocadherin gamma-C3 OS=Homo sapiens OX=9606 GN=PCDHGC3 PE=1 SV=1	PCDHGC3	1.12	18.771	0.16	4.23	0.685542	0.050329	0.978223	0.398161	1.52034e+06	373997	491097	1.70346e+06	7.02014e+06	492840	1.22498e+06	1.85036e+06	1.52034e+06	330780	568819	373997	370512	491097	534257	1.55862e+06	2.1864e+06	1.70346e+06	7.02014e+06	8.15042e+06	5.32496e+06	492840	535485	444095
Q96JJ7	Protein disulfide-isomerase TMX3 (EC 5.3.4.1) (Thioredoxin domain-containing protein 10) (Thioredoxin-related transmembrane protein 3)	TMX3_HUMAN	TMX3 KIAA1830 TXNDC10	ENSG00000166479		Uniprot_SinglePass				GO_CellSurf		Surfy	GO:0005886	Protein disulfide-isomerase TMX3 OS=Homo sapiens OX=9606 GN=TMX3 PE=1 SV=2	TMX3	1.112	1.731	0.15	0.79	0.702735	0.77542	0.981378	0.999706	234720	41006.9	91025.4	261030	70999.8	85870.4	301789	234720	232786	41006.9	137406	40350.9	91025.4	64685.9	91242.6	380485	261030	24765.6	70999.8	159616	50942.9	85870.4	14588.4	173267
P98196	Probable phospholipid-transporting ATPase IH (EC 7.6.2.1) (ATPase IS) (ATPase class VI type 11A) (P4-ATPase flippase complex alpha subunit ATP11A)	AT11A_HUMAN	ATP11A ATPIH ATPIS KIAA1021	ENSG00000068650			Uniprot_MultiPass	Uniprot_CellMemb	Uniprot_Extracel_Domain				GO:0005886	Probable phospholipid-transporting ATPase IH OS=Homo sapiens OX=9606 GN=ATP11A PE=1 SV=3	ATP11A	1.096	9.483	0.13	3.25	0.686331	0.154901	0.978223	0.67434	152674	194408	229806	167281	1.84351e+06	146589	152674	89490.7	193481	168482	230378	194408	229806	158711	243664	167281	118689	324537	2.14069e+06	1.84351e+06	130562	116052	146589	242671
O60242	Adhesion G protein-coupled receptor B3 (Brain-specific angiogenesis inhibitor 3)	AGRB3_HUMAN	ADGRB3 BAI3 KIAA0550	ENSG00000135298			Uniprot_MultiPass	Uniprot_CellMemb	Uniprot_Extracel_Domain			Surfy	GO:0005886	Adhesion G protein-coupled receptor B3 OS=Homo sapiens OX=9606 GN=ADGRB3 PE=1 SV=2	ADGRB3	1.09	100	0.12	6.64	0.662199	1e-17	0.978223	9.22121e-16	144279	9455.44	37838.4	157228	1.1788e+06	128596	171161	144279	64637.3	91704.8	9455.44	6437.41	26502.6	173248	37838.4	29894.6	163216	157228	1.1788e+06	1.4044e+06	70798.2	67903.5	128596	167067
Q6ZVL6	UPF0606 protein KIAA1549L	K154L_HUMAN	KIAA1549L C11orf41 C11orf69	ENSG00000110427		Uniprot_SinglePass						Surfy		UPF0606 protein KIAA1549L OS=Homo sapiens OX=9606 GN=KIAA1549L PE=2 SV=2	KIAA1549L	1.084	3.363	0.12	1.75	0.715754	0.541387	0.981428	0.999706	98235.5	151777	67243.1	106444	510476	43913.3	118384	33746.5	98235.5	3115.89	153504	151777	67243.1	171302	45335.1	151314	106444	102253	510476	572174	47919.5	120238	43913.3	11291.6
P78357	Contactin-associated protein 1 (Caspr) (Caspr1) (Neurexin IV) (Neurexin-4) (p190)	CNTP1_HUMAN	CNTNAP1 CASPR NRXN4	ENSG00000108797		Uniprot_SinglePass			Uniprot_Extracel_Domain			Surfy	GO:0005886	Contactin-associated protein 1 OS=Homo sapiens OX=9606 GN=CNTNAP1 PE=1 SV=1	CNTNAP1	1.073	7.431	0.1	2.89	0.670215	0.218129	0.978223	0.789272	3.69879e+06	727770	804954	3.96953e+06	5.40814e+06	754093	3.24143e+06	4.72395e+06	3.69879e+06	727770	809046	644791	930843	804954	616997	3.96953e+06	5.04681e+06	2.88042e+06	5.40814e+06	6.73333e+06	545151	622632	1.0144e+06	754093
Q9NPH3	Interleukin-1 receptor accessory protein (IL-1 receptor accessory protein) (IL-1RAcP) (EC 3.2.2.6) (Interleukin-1 receptor 3) (IL-1R-3) (IL-1R3)	IL1AP_HUMAN	IL1RAP C3orf13 IL1R3	ENSG00000196083		Uniprot_SinglePass		Uniprot_CellMemb	Uniprot_Extracel_Domain			Surfy	GO:0005886	Interleukin-1 receptor accessory protein OS=Homo sapiens OX=9606 GN=IL1RAP PE=1 SV=2	IL1RAP	1.07	14.675	0.1	3.88	0.674664	0.0776606	0.978223	0.488065	313406	77500.3	118414	335196	1.13735e+06	73588.6	313406	52914.1	548780	10399	77500.3	97906.4	166216	118414	56621.2	335196	495176	119722	1.55658e+06	1.13735e+06	154113	109682	52574	73588.6
P05026	Sodium/potassium-transporting ATPase subunit beta-1 (Sodium/potassium-dependent ATPase subunit beta-1)	AT1B1_HUMAN	ATP1B1 ATP1B	ENSG00000143153		Uniprot_SinglePass		Uniprot_CellMemb	Uniprot_Extracel_Domain			Surfy	GO:0005886	Sodium/potassium-transporting ATPase subunit beta-1 OS=Homo sapiens OX=9606 GN=ATP1B1 PE=1 SV=1	ATP1B1	1.068	1.104	0.09	0.14	0.638082	0.793761	0.978223	0.999706	8.2258e+06	731971	745972	8.78285e+06	808333	840670	8.99592e+06	6.77201e+06	8.2258e+06	731971	616355	960320	745972	774601	655194	7.83651e+06	8.78285e+06	9.57508e+06	914947	665358	808333	679792	840670	970509
P11717	Cation-independent mannose-6-phosphate receptor (CI Man-6-P receptor) (CI-MPR) (M6PR) (300 kDa mannose 6-phosphate receptor) (MPR 300) (Insulin-like growth factor 2 receptor) (Insulin-like growth factor II receptor) (IGF-II receptor) (M6P/IGF2 receptor) (M6P/IGF2R) (CD antigen CD222)	MPRI_HUMAN	IGF2R MPRI	ENSG00000197081		Uniprot_SinglePass				GO_CellSurf		Surfy	GO:0005886	Cation-independent mannose-6-phosphate receptor OS=Homo sapiens OX=9606 GN=IGF2R PE=1 SV=3	IGF2R	1.056	33.917	0.08	5.08	0.584935	0.0155011	0.978223	0.233475	823869	709870	760247	869856	2.40764e+07	765604	732465	823869	850865	819513	709870	702237	760247	1.01848e+06	575951	735496	869856	1.0632e+06	3.62275e+07	2.40764e+07	876827	800079	744378	765604
P23471	Receptor-type tyrosine-protein phosphatase zeta (R-PTP-zeta) (EC 3.1.3.48) (Protein-tyrosine phosphatase receptor type Z polypeptide 1) (Protein-tyrosine phosphatase receptor type Z polypeptide 2) (R-PTP-zeta-2)	PTPRZ_HUMAN	PTPRZ1 HTPZP2 PTPRZ PTPRZ2 PTPZ	ENSG00000106278		Uniprot_SinglePass		Uniprot_CellMemb	Uniprot_Extracel_Domain			Surfy	GO:0005886	Receptor-type tyrosine-protein phosphatase zeta OS=Homo sapiens OX=9606 GN=PTPRZ1 PE=1 SV=4	PTPRZ1	1.049	35.573	0.07	5.15	0.613851	0.0139796	0.978223	0.227267	5.03425e+07	2.42697e+06	2.4755e+06	5.28061e+07	8.63335e+07	2.34582e+06	5.36531e+07	4.33614e+07	5.03425e+07	2.61841e+06	2.42697e+06	2.2261e+06	2.67207e+06	2.4755e+06	2.44407e+06	6.2964e+07	4.86435e+07	5.28061e+07	8.63335e+07	9.49753e+07	2.04667e+06	2.2618e+06	2.34582e+06	2.46619e+06
Q7Z7M0	Multiple epidermal growth factor-like domains protein 8 (Multiple EGF-like domains protein 8) (Epidermal growth factor-like protein 4) (EGF-like protein 4)	MEGF8_HUMAN	MEGF8 C19orf49 EGFL4 KIAA0817	ENSG00000105429		Uniprot_SinglePass			Uniprot_Extracel_Domain			Surfy		Multiple epidermal growth factor-like domains protein 8 OS=Homo sapiens OX=9606 GN=MEGF8 PE=1 SV=2	MEGF8	1.051	0.831	0.07	-0.27	0.673797	0.628616	0.978223	0.999706	206135	206868	200813	216557	172003	177445	206135	284863	130450	206868	322162	41276.2	202738	176771	200813	346546	29606.6	216557	167503	172003	196477	177445	119075	295425
P04843	Dolichyl-diphosphooligosaccharide--protein glycosyltransferase subunit 1 (Dolichyl-diphosphooligosaccharide--protein glycosyltransferase 67 kDa subunit) (Ribophorin I) (RPN-I) (Ribophorin-1)	RPN1_HUMAN	RPN1	ENSG00000163902		Uniprot_SinglePass						Surfy		Dolichyl-diphosphooligosaccharide--protein glycosyltransferase subunit 1 OS=Homo sapiens OX=9606 GN=RPN1 PE=1 SV=1	RPN1	1.04	1.156	0.06	0.21	0.601993	0.821361	0.978223	0.999706	5.94782e+07	2.44578e+07	1.01571e+08	6.18425e+07	2.82668e+07	2.53834e+07	5.94782e+07	7.49534e+07	5.45881e+07	4.80726e+07	2.44578e+07	1.73966e+07	6.45394e+07	1.01571e+08	3.05406e+08	6.13772e+07	6.38098e+07	6.18425e+07	2.82668e+07	2.72859e+07	8.9183e+07	1.43666e+07	2.53834e+07	5.99488e+07
P11021	Endoplasmic reticulum chaperone BiP (EC 3.6.4.10) (78 kDa glucose-regulated protein) (GRP-78) (Binding-immunoglobulin protein) (BiP) (Heat shock protein 70 family protein 5) (HSP70 family protein 5) (Heat shock protein family A member 5) (Immunoglobulin heavy chain-binding protein)	BIP_HUMAN	HSPA5	ENSG00000044574						GO_CellSurf			GO:0005886	Endoplasmic reticulum chaperone BiP OS=Homo sapiens OX=9606 GN=HSPA5 PE=1 SV=2	HSPA5	1.04	1.177	0.06	0.24	0.602449	0.832527	0.978223	0.999706	8.72503e+07	4.73157e+07	8.33584e+07	9.07494e+07	5.56945e+07	6.34345e+07	8.72503e+07	7.44273e+07	9.26246e+07	4.66158e+07	4.73157e+07	7.55721e+07	1.18912e+08	8.33584e+07	6.9745e+07	9.07494e+07	8.98607e+07	9.20976e+07	4.69529e+07	5.56945e+07	7.48231e+07	5.87306e+07	6.34345e+07	6.42475e+07
P79483	HLA class II histocompatibility antigen, DR beta 3 chain (MHC class II antigen DRB3)	DRB3_HUMAN	HLA-DRB3	ENSG00000196101;ENSG00000231679		Uniprot_SinglePass		Uniprot_CellMemb	Uniprot_Extracel_Domain			Surfy		HLA class II histocompatibility antigen, DR beta 3 chain OS=Homo sapiens OX=9606 GN=HLA-DRB3 PE=1 SV=1	HLA-DRB3	1.038	29.243	0.05	4.87	0.664119	0.0212029	0.978223	0.26921	336283	32486.4	140068	349047	950005	128227	336283	451997	318226	6979.62	60698	32486.4	165999	64648.4	140068	349047	516097	305127	1.03971e+06	950005	104424	128227	124562	136594
Q14108	Lysosome membrane protein 2 (85 kDa lysosomal membrane sialoglycoprotein) (LGP85) (CD36 antigen-like 2) (Lysosome membrane protein II) (LIMP II) (Scavenger receptor class B member 2) (CD antigen CD36)	SCRB2_HUMAN	SCARB2 CD36L2 LIMP2 LIMPII	ENSG00000138760			Uniprot_MultiPass					Surfy	GO:0005886	Lysosome membrane protein 2 OS=Homo sapiens OX=9606 GN=SCARB2 PE=1 SV=2	SCARB2	1.035	0.019	0.05	-5.7	0.591904	0.000599006	0.978223	0.0350534	632897	4.75896e+06	1.34706e+07	655338	91673.1	75276.2	404335	632897	648723	74320.2	4.75896e+06	5.75413e+06	5.11029e+06	1.34706e+07	3.31555e+07	548077	655338	896813	91673.1	127740	61289.6	72276.4	91462.4	75276.2
Q8NFZ4	Neuroligin-2	NLGN2_HUMAN	NLGN2 KIAA1366	ENSG00000169992		Uniprot_SinglePass		Uniprot_CellMemb	Uniprot_Extracel_Domain	GO_CellSurf		Surfy	GO:0005886	Neuroligin-2 OS=Homo sapiens OX=9606 GN=NLGN2 PE=1 SV=1	NLGN2	1.032	3.903	0.05	1.96	0.596851	0.467071	0.978223	0.999706	1.34368e+06	3.01225e+06	594680	1.38648e+06	1.17568e+07	2.51982e+06	1.50045e+06	1.34368e+06	1.08987e+06	6.29287e+06	3.01225e+06	624773	714115	558725	594680	2.99803e+06	1.22999e+06	1.38648e+06	1.72425e+07	1.17568e+07	756423	1.36486e+07	2.51982e+06	596320
Q9P2B2	Prostaglandin F2 receptor negative regulator (CD9 partner 1) (CD9P-1) (Glu-Trp-Ile EWI motif-containing protein F) (EWI-F) (Prostaglandin F2-alpha receptor regulatory protein) (Prostaglandin F2-alpha receptor-associated protein) (CD antigen CD315)	FPRP_HUMAN	PTGFRN CD9P1 EWIF FPRP KIAA1436	ENSG00000134247		Uniprot_SinglePass			Uniprot_Extracel_Domain	GO_CellSurf		Surfy		Prostaglandin F2 receptor negative regulator OS=Homo sapiens OX=9606 GN=PTGFRN PE=1 SV=2	PTGFRN	1.027	1.15	0.04	0.2	0.586061	0.818489	0.978223	0.999706	9.40296e+06	9.25487e+07	5.2956e+08	9.66066e+06	1.06459e+08	7.58113e+07	9.87812e+06	8.43578e+06	9.40296e+06	7.04308e+07	9.25487e+07	1.27516e+08	1.29314e+08	5.2956e+08	8.53282e+08	9.66066e+06	1.12364e+07	7.08837e+06	1.06459e+08	1.14735e+08	3.41442e+06	8.83888e+07	7.58113e+07	1.74258e+06
P11142	Heat shock cognate 71 kDa protein (Heat shock 70 kDa protein 8) (Lipopolysaccharide-associated protein 1) (LAP-1) (LPS-associated protein 1)	HSP7C_HUMAN	HSPA8 HSC70 HSP73 HSPA10	ENSG00000109971				Uniprot_CellMemb					GO:0005886	Heat shock cognate 71 kDa protein OS=Homo sapiens OX=9606 GN=HSPA8 PE=1 SV=1	HSPA8	1.014	14.173	0.02	3.83	0.568336	0.0823612	0.978223	0.504276	2.26541e+08	7.31907e+06	3.9603e+06	2.29636e+08	1.03734e+08	6.84601e+06	2.39019e+08	2.16356e+08	2.26541e+08	7.31907e+06	7.87607e+06	3.82008e+06	2.02929e+07	3.9603e+06	3.00866e+06	2.29636e+08	2.29457e+08	2.41442e+08	1.13443e+08	1.03734e+08	2.42319e+07	6.84601e+06	3.7258e+06	1.73964e+07
Q9C0H2	Protein tweety homolog 3 (hTTY3)	TTYH3_HUMAN	TTYH3 KIAA1691	ENSG00000136295			Uniprot_MultiPass	Uniprot_CellMemb	Uniprot_Extracel_Domain			Surfy	GO:0005886	Protein tweety homolog 3 OS=Homo sapiens OX=9606 GN=TTYH3 PE=1 SV=3	TTYH3	1.012	1.808	0.02	0.85	0.60623	0.900861	0.978223	0.999706	3.64103e+06	3.7952e+06	512358	3.68538e+06	6.8612e+06	521336	3.64103e+06	2.197e+06	3.92807e+06	2.46657e+06	3.7952e+06	5.3086e+06	512358	605465	423881	3.89016e+06	3.68538e+06	1.37455e+06	6.8612e+06	1.42587e+07	659146	5.63295e+06	511618	521336
P54753	Ephrin type-B receptor 3 (EC 2.7.10.1) (EPH-like tyrosine kinase 2) (EPH-like kinase 2) (Embryonic kinase 2) (EK2) (hEK2) (Tyrosine-protein kinase TYRO6)	EPHB3_HUMAN	EPHB3 ETK2 HEK2 TYRO6	ENSG00000182580		Uniprot_SinglePass		Uniprot_CellMemb	Uniprot_Extracel_Domain			Surfy	GO:0005886	Ephrin type-B receptor 3 OS=Homo sapiens OX=9606 GN=EPHB3 PE=1 SV=2	EPHB3	1.004	0.359	0.01	-1.48	0.551775	0.25405	0.978223	0.835587	1.47811e+06	2.22835e+06	199645	1.48337e+06	800808	3.89988e+06	1.51187e+06	996281	1.47811e+06	2.62464e+06	2.22835e+06	476219	164980	199645	356843	1.48337e+06	1.67691e+06	892264	880171	800808	421831	4.14603e+06	3.89988e+06	228345
P01911	HLA class II histocompatibility antigen, DRB1 beta chain (Human leukocyte antigen DRB1) (HLA-DRB1)	DRB_HUMAN	HLA-DRB1	ENSG00000196126		Uniprot_SinglePass		Uniprot_CellMemb	Uniprot_Extracel_Domain	GO_CellSurf	GO_ExternalSidePM	Surfy	GO:0005886	HLA class II histocompatibility antigen, DRB1-15 beta chain OS=Homo sapiens OX=9606 GN=HLA-DRB1 PE=1 SV=2	HLA-DRB1	1.002	0.464	0	-1.11	0.553116	0.346698	0.978223	0.939536	1.09887e+07	3.68867e+07	7.1446e+07	1.1009e+07	1.71034e+07	2.72469e+07	2.40024e+07	8.52991e+06	1.09887e+07	3.70137e+07	3.68867e+07	2.06267e+07	4.85347e+07	9.01513e+07	7.1446e+07	7.89969e+06	1.1009e+07	1.23684e+07	1.71034e+07	1.68971e+07	2.11551e+07	2.72469e+07	2.43042e+07	8.85046e+07
Q6UVK1	Chondroitin sulfate proteoglycan 4 (Chondroitin sulfate proteoglycan NG2) (Melanoma chondroitin sulfate proteoglycan) (Melanoma-associated chondroitin sulfate proteoglycan)	CSPG4_HUMAN	CSPG4 MCSP	ENSG00000173546		Uniprot_SinglePass		Uniprot_CellMemb	Uniprot_Extracel_Domain	GO_CellSurf		Surfy	GO:0005886	Chondroitin sulfate proteoglycan 4 OS=Homo sapiens OX=9606 GN=CSPG4 PE=1 SV=2	CSPG4	1	8.827	0	3.14	0.550619	0.171835	0.978223	0.70757	3.20139e+07	3.0786e+07	6.87061e+07	3.2011e+07	2.71751e+08	3.39133e+07	3.20139e+07	3.18836e+07	3.29131e+07	2.79765e+07	3.0786e+07	6.29206e+07	2.66983e+07	6.87061e+07	1.05854e+08	3.14e+07	3.24687e+07	3.2011e+07	2.73529e+08	2.71751e+08	1.10196e+07	3.39133e+07	3.59283e+07	4.94919e+06
Q9HAR2	Adhesion G protein-coupled receptor L3 (Calcium-independent alpha-latrotoxin receptor 3) (CIRL-3) (Latrophilin-3) (Lectomedin-3)	AGRL3_HUMAN	ADGRL3 KIAA0768 LEC3 LPHN3	ENSG00000150471			Uniprot_MultiPass	Uniprot_CellMemb	Uniprot_Extracel_Domain			Surfy	GO:0005886	Adhesion G protein-coupled receptor L3 OS=Homo sapiens OX=9606 GN=ADGRL3 PE=1 SV=2	ADGRL3	0.998	15.75	0	3.98	0.562879	0.0687947	0.978223	0.466241	2.01897e+06	856479	796116	2.01477e+06	1.34896e+07	839471	1.85537e+06	2.01897e+06	2.09123e+06	724633	856479	942152	956005	796116	712176	2.01899e+06	2.01477e+06	1.28718e+06	1.34896e+07	1.3864e+07	977619	660992	839471	1.17604e+06
A6NGU5	Putative glutathione hydrolase 3 proenzyme (EC 3.4.19.13) (Gamma-glutamyltransferase 3) (Putative gamma-glutamyltranspeptidase 3) (GGT 3) (EC 2.3.2.2) [Cleaved into: Putative glutathione hydrolase 3 heavy chain; Putative glutathione hydrolase 3 light chain]	GGT3_HUMAN	GGT3P GGT3			Uniprot_SinglePass			Uniprot_Extracel_Domain			Surfy		Putative glutathione hydrolase 3 proenzyme OS=Homo sapiens OX=9606 GN=GGT3P PE=5 SV=2	GGT3P	0.99	24.491	-0.01	4.61	0.539145	0.0303503	0.978223	0.30992	912405	179208	257624	903271	4.38905e+06	259013	1.20665e+06	723596	912405	189723	179208	170168	257624	141181	311767	852637	1.79212e+06	903271	4.38905e+06	5.42608e+06	129529	314783	257470	259013
Q8WXG9	Adhesion G-protein coupled receptor V1 (ADGRV1) (EC 3.4.-.-) (G-protein coupled receptor 98) (Monogenic audiogenic seizure susceptibility protein 1 homolog) (Usher syndrome type-2C protein) (Very large G-protein coupled receptor 1) [Cleaved into: ADGRV1 subunit alpha; ADGRV1 subunit beta]	AGRV1_HUMAN	ADGRV1 GPR98 KIAA0686 KIAA1943 MASS1 VLGR1	ENSG00000164199			Uniprot_MultiPass	Uniprot_CellMemb	Uniprot_Extracel_Domain	GO_CellSurf		Surfy	GO:0005886	Adhesion G-protein coupled receptor V1 OS=Homo sapiens OX=9606 GN=ADGRV1 PE=1 SV=2	ADGRV1	0.992	28.021	-0.01	4.81	0.587223	0.0231514	0.978223	0.286381	150202	81979.2	70567.4	148977	2.29716e+06	34021.8	127209	374250	150202	5231.69	148772	81979.2	70567.4	63499.6	97668	120157	173437	148977	2.31393e+06	2.29716e+06	26746.1	34021.8	128437	21232.9
P07237	Protein disulfide-isomerase (PDI) (EC 5.3.4.1) (Cellular thyroid hormone-binding protein) (Prolyl 4-hydroxylase subunit beta) (p55)	PDIA1_HUMAN	P4HB ERBA2L PDI PDIA1 PO4DB	ENSG00000185624				Uniprot_CellMemb		GO_CellSurf	GO_ExternalSidePM		GO:0005886	Protein disulfide-isomerase OS=Homo sapiens OX=9606 GN=P4HB PE=1 SV=3	P4HB	0.987	2.161	-0.02	1.11	0.528873	0.757079	0.978223	0.999706	737340	76240.1	83360.7	727570	164762	82830.3	554554	870439	737340	67020.6	83632.7	76240.1	122440	66999.9	83360.7	727570	749233	486730	164762	173094	40637.6	62866.9	82830.3	134256
Q5VU97	VWFA and cache domain-containing protein 1 (Cache domain-containing protein 1)	CAHD1_HUMAN	CACHD1 KIAA1573 VWCD1	ENSG00000158966		Uniprot_SinglePass			Uniprot_Extracel_Domain			Surfy	GO:0005886	VWFA and cache domain-containing protein 1 OS=Homo sapiens OX=9606 GN=CACHD1 PE=2 SV=2	CACHD1	0.979	34.751	-0.03	5.12	0.617457	0.0147079	0.978223	0.230952	106520	54781.5	98853.9	104326	1.90373e+06	138165	156188	106520	49271.2	36729.2	54781.5	165788	98853.9	119582	23361.9	53002.4	104326	111615	1.90373e+06	2.03496e+06	71443.7	138165	157331	58705.1
O96005	Cleft lip and palate transmembrane protein 1	CLPT1_HUMAN	CLPTM1	ENSG00000104853			Uniprot_MultiPass		Uniprot_Extracel_Domain	GO_CellSurf	GO_ExternalSidePM		GO:0005886	Cleft lip and palate transmembrane protein 1 OS=Homo sapiens OX=9606 GN=CLPTM1 PE=1 SV=1	CLPTM1	0.975	0.988	-0.04	-0.02	0.591934	0.729475	0.978223	0.999706	329697	110651	89239.1	321370	109326	71317.8	314682	406791	329697	149434	110651	82599	112285	23604	89239.1	341734	276414	321370	121163	109326	82591.6	71317.8	6528.39	172295
P35498	Sodium channel protein type 1 subunit alpha (Sodium channel protein brain I subunit alpha) (Sodium channel protein type I subunit alpha) (Voltage-gated sodium channel subunit alpha Nav1.1)	SCN1A_HUMAN	SCN1A NAC1 SCN1	ENSG00000144285			Uniprot_MultiPass	Uniprot_CellMemb	Uniprot_Extracel_Domain			Surfy	GO:0005886	Sodium channel protein type 1 subunit alpha OS=Homo sapiens OX=9606 GN=SCN1A PE=1 SV=2	SCN1A	0.97	14.331	-0.04	3.84	0.583042	0.08084	0.978223	0.500124	111102	95909	150662	107714	1.37449e+06	108025	87905.8	111102	138854	121007	95909	3248.16	150662	58395	162002	16993.3	131788	107714	1.37449e+06	3.72638e+06	83094.9	108025	86235.1	119684
Q8N0W4	Neuroligin-4, X-linked (Neuroligin X) (HNLX)	NLGNX_HUMAN	NLGN4X KIAA1260 NLGN4 UNQ365/PRO701	ENSG00000146938		Uniprot_SinglePass		Uniprot_CellMemb	Uniprot_Extracel_Domain	GO_CellSurf		Surfy	GO:0005886	Neuroligin-4, X-linked OS=Homo sapiens OX=9606 GN=NLGN4X PE=1 SV=1	NLGN4X	0.972	12.659	-0.04	3.66	0.55305	0.0992115	0.978223	0.544955	436529	428378	405454	424219	5.42293e+06	409949	1.25312e+06	279912	436529	450789	384453	428378	457748	138681	405454	424219	717016	305528	5.42293e+06	5.99487e+06	279425	473701	178003	409949
Q6AZY7	Scavenger receptor class A member 3 (Cellular stress response gene protein)	SCAR3_HUMAN	SCARA3 CSR			Uniprot_SinglePass			Uniprot_Extracel_Domain					Scavenger receptor class A member 3 OS=Homo sapiens OX=9606 GN=SCARA3 PE=1 SV=1	SCARA3	0.963	34.922	-0.05	5.13	0.573112	0.0145527	0.978223	0.230952	117150	29647.3	152881	112825	1.03533e+06	4.37013e+06	117150	101848	128645	2.56861e+06	10729.3	29647.3	5.83973e+06	136162	152881	272863	88701.8	112825	1.3472e+06	1.03533e+06	131105	4.37013e+06	5.05529e+06	123643
Q9HCU4	Cadherin EGF LAG seven-pass G-type receptor 2 (Cadherin family member 10) (Epidermal growth factor-like protein 2) (EGF-like protein 2) (Flamingo homolog 3) (Multiple epidermal growth factor-like domains protein 3) (Multiple EGF-like domains protein 3)	CELR2_HUMAN	CELSR2 CDHF10 EGFL2 KIAA0279 MEGF3	ENSG00000143126			Uniprot_MultiPass	Uniprot_CellMemb	Uniprot_Extracel_Domain			Surfy	GO:0005886	Cadherin EGF LAG seven-pass G-type receptor 2 OS=Homo sapiens OX=9606 GN=CELSR2 PE=1 SV=1	CELSR2	0.964	5.106	-0.05	2.35	0.506752	0.348407	0.977835	0.939896	934249	3.01736e+06	6.62519e+06	900270	1.54073e+07	6.47352e+06	934249	794657	1.27759e+06	3.01736e+06	1.81948e+06	3.70839e+06	2.60264e+06	6.62519e+06	1.85682e+07	900270	569781	936120	1.62277e+07	1.54073e+07	640796	7.87025e+06	6.47352e+06	711436
P01903	HLA class II histocompatibility antigen, DR alpha chain (MHC class II antigen DRA)	DRA_HUMAN	HLA-DRA HLA-DRA1	ENSG00000204287		Uniprot_SinglePass		Uniprot_CellMemb	Uniprot_Extracel_Domain	GO_CellSurf		Surfy	GO:0005886	HLA class II histocompatibility antigen, DR alpha chain OS=Homo sapiens OX=9606 GN=HLA-DRA PE=1 SV=1	HLA-DRA	0.951	35.467	-0.07	5.15	0.488455	0.0140703	0.974318	0.227267	1.21504e+07	532474	2.10915e+07	1.15593e+07	1.88854e+07	7.51385e+06	1.26583e+07	1.21504e+07	1.09468e+07	532474	383159	640896	5.30769e+06	2.10915e+07	3.34816e+07	1.07596e+07	1.83307e+07	1.15593e+07	1.88854e+07	2.2585e+07	4.00467e+06	8.2119e+06	5.81371e+06	7.51385e+06
P57087	Junctional adhesion molecule B (JAM-B) (Junctional adhesion molecule 2) (JAM-2) (Vascular endothelial junction-associated molecule) (VE-JAM) (CD antigen CD322)	JAM2_HUMAN	JAM2 C21orf43 VEJAM UNQ219/PRO245	ENSG00000154721		Uniprot_SinglePass		Uniprot_CellMemb	Uniprot_Extracel_Domain	GO_CellSurf		Surfy	GO:0005886	Junctional adhesion molecule B OS=Homo sapiens OX=9606 GN=JAM2 PE=1 SV=1	JAM2	0.955	1.157	-0.07	0.21	0.530388	0.821824	0.978223	0.999706	3.20735e+06	1.20033e+07	319855	3.06339e+06	1.38832e+07	1.4459e+07	3.20735e+06	3.77814e+06	2.55407e+06	2.2963e+07	9.92467e+06	1.20033e+07	268005	319855	426560	3.06339e+06	3.33816e+06	2.42525e+06	1.38832e+07	1.0315e+07	2.39073e+07	1.78646e+07	1.4459e+07	8.07915e+06
Q9NT99	Leucine-rich repeat-containing protein 4B (Netrin-G3 ligand) (NGL-3)	LRC4B_HUMAN	LRRC4B LRIG4	ENSG00000131409		Uniprot_SinglePass		Uniprot_CellMemb	Uniprot_Extracel_Domain			Surfy	GO:0005886	Leucine-rich repeat-containing protein 4B OS=Homo sapiens OX=9606 GN=LRRC4B PE=2 SV=3	LRRC4B	0.939	21.119	-0.09	4.4	0.472367	0.0404168	0.967045	0.357524	1.03642e+07	891399	944232	9.72853e+06	1.88252e+07	750131	1.03642e+07	1.22523e+07	9.64093e+06	891399	926752	829146	475544	944232	977232	9.72853e+06	9.68039e+06	1.06524e+07	1.88252e+07	2.92597e+07	825320	539550	1.18943e+06	750131
O14514	Adhesion G protein-coupled receptor B1 (Brain-specific angiogenesis inhibitor 1) [Cleaved into: Vasculostatin-40 (Vstat40); Vasculostatin-120 (Vstat120)]	AGRB1_HUMAN	ADGRB1 BAI1	ENSG00000181790			Uniprot_MultiPass	Uniprot_CellMemb	Uniprot_Extracel_Domain			Surfy	GO:0005886	Adhesion G protein-coupled receptor B1 OS=Homo sapiens OX=9606 GN=ADGRB1 PE=1 SV=2	ADGRB1	0.914	3.916	-0.13	1.97	0.563941	0.465482	0.978223	0.999706	205110	144315	1.1984e+07	187521	565131	3.01952e+07	253449	190768	205110	133271	237275	144315	1.1984e+07	4.52386e+07	145223	187521	309127	147630	622866	565131	125876	3.01952e+07	3.76321e+07	235184
P08758	Annexin A5 (Anchorin CII) (Annexin V) (Annexin-5) (Calphobindin I) (CBP-I) (Endonexin II) (Lipocortin V) (Placental anticoagulant protein 4) (PP4) (Placental anticoagulant protein I) (PAP-I) (Thromboplastin inhibitor) (Vascular anticoagulant-alpha) (VAC-alpha)	ANXA5_HUMAN	ANXA5	ENSG00000164111						GO_CellSurf	GO_ExternalSidePM		GO:0005886	Annexin A5 OS=Homo sapiens OX=9606 GN=ANXA5 PE=1 SV=2	ANXA5	0.898	1.138	-0.16	0.19	0.491802	0.828537	0.974318	0.999706	499501	62794.1	63119.6	448353	71456.1	27531.2	660485	413794	499501	62794.1	14150.4	130104	63119.6	34291.3	170033	448353	570395	275973	71456.1	147700	6291.06	12919.3	27531.2	125162
Q03405	Urokinase plasminogen activator surface receptor (U-PAR) (uPAR) (Monocyte activation antigen Mo3) (CD antigen CD87)	UPAR_HUMAN	PLAUR MO3 UPAR	ENSG00000011422	Uniprot_GPI			Uniprot_CellMemb		GO_CellSurf		Surfy	GO:0005886	Urokinase plasminogen activator surface receptor OS=Homo sapiens OX=9606 GN=PLAUR PE=1 SV=1	PLAUR	0.881	0.85	-0.18	-0.23	0.504592	0.6194	0.975938	0.999706	141510	112014	170380	124638	95264.8	107031	141379	169954	141510	136588	112014	18640.6	2.59851e+07	23733.7	170380	163904	124638	66373	95264.8	161561	17228.7	157427	79878.7	107031
Q13563	Polycystin-2 (PC2) (Autosomal dominant polycystic kidney disease type II protein) (Polycystic kidney disease 2 protein) (Polycystwin) (R48321) (Transient receptor potential cation channel subfamily P member 2)	PKD2_HUMAN	PKD2 TRPP2	ENSG00000118762			Uniprot_MultiPass	Uniprot_CellMemb	Uniprot_Extracel_Domain			Surfy	GO:0005886	Polycystin-2 OS=Homo sapiens OX=9606 GN=PKD2 PE=1 SV=3	PKD2	0.886	5.773	-0.18	2.53	0.499908	0.301217	0.975938	0.901711	148940	119669	70467.1	131919	690874	88275.7	56902.2	148940	249500	148222	119669	36531.3	70467.1	133016	30243	131919	144864	8567.41	690874	1.03038e+06	52758.3	5.9863e+06	43947.2	88275.7
Q9HD20	Manganese-transporting ATPase 13A1 (EC 7.2.2.-)	AT131_HUMAN	ATP13A1 ATP13A KIAA1825 CGI-152	ENSG00000105726			Uniprot_MultiPass		Uniprot_Extracel_Domain			Surfy		Manganese-transporting ATPase 13A1 OS=Homo sapiens OX=9606 GN=ATP13A1 PE=1 SV=2	ATP13A1	0.881	0.707	-0.18	-0.5	0.456463	0.541669	0.957943	0.999706	2.0072e+06	378614	318146	1.76917e+06	267807	283760	2.0648e+06	1.67891e+06	2.0072e+06	529091	208959	378614	318146	320999	251167	1.34209e+06	1.98738e+06	1.76917e+06	267807	194124	359093	283760	235982	285098
Q13449	Limbic system-associated membrane protein (LSAMP) (IgLON family member 3)	LSAMP_HUMAN	LSAMP IGLON3 LAMP	ENSG00000185565	Uniprot_GPI			Uniprot_CellMemb				Surfy	GO:0005886	Limbic system-associated membrane protein OS=Homo sapiens OX=9606 GN=LSAMP PE=1 SV=2	LSAMP	0.865	3.013	-0.21	1.59	0.381371	0.599819	0.920049	0.999706	3.85087e+07	3.36322e+07	1.1451e+06	3.33234e+07	1.01345e+08	1.39196e+07	3.9562e+07	3.85087e+07	3.71415e+07	4.95975e+07	3.36322e+07	2.46489e+07	1.37765e+06	1.1451e+06	856141	3.33234e+07	3.44942e+07	3.28469e+07	1.01345e+08	1.22968e+08	5.67835e+07	1.71229e+07	1.39196e+07	8.49782e+06
O94856	Neurofascin	NFASC_HUMAN	NFASC KIAA0756	ENSG00000163531		Uniprot_SinglePass		Uniprot_CellMemb	Uniprot_Extracel_Domain			Surfy	GO:0005886	Neurofascin OS=Homo sapiens OX=9606 GN=NFASC PE=1 SV=4	NFASC	0.856	9.031	-0.23	3.17	0.424849	0.166303	0.942285	0.701888	2.17435e+06	399072	395591	1.86032e+06	3.60386e+06	357344	2.05666e+06	2.17435e+06	2.90948e+06	480590	305427	399072	395591	171189	422450	1.8572e+06	1.86032e+06	2.68338e+06	6.20799e+06	3.60386e+06	370270	234107	357344	417783
Q5HYA8	Meckelin (Meckel syndrome type 3 protein) (Transmembrane protein 67)	MKS3_HUMAN	TMEM67 MKS3	ENSG00000164953			Uniprot_MultiPass	Uniprot_CellMemb				Surfy	GO:0005886	Meckelin OS=Homo sapiens OX=9606 GN=TMEM67 PE=1 SV=2	TMEM67	0.84	5.769	-0.25	2.53	0.504263	0.301464	0.975938	0.901711	227899	152209	103619	191500	878140	115714	227899	274545	59719.4	126768	164319	152209	103619	62301.5	167909	200097	191500	180560	1.07938e+06	878140	103162	48536.4	115714	156081
O14763	Tumor necrosis factor receptor superfamily member 10B (Death receptor 5) (TNF-related apoptosis-inducing ligand receptor 2) (TRAIL receptor 2) (TRAIL-R2) (CD antigen CD262)	TR10B_HUMAN	TNFRSF10B DR5 KILLER TRAILR2 TRICK2 ZTNFR9 UNQ160/PRO186	ENSG00000120889		Uniprot_SinglePass			Uniprot_Extracel_Domain	GO_CellSurf			GO:0005886	Tumor necrosis factor receptor superfamily member 10B OS=Homo sapiens OX=9606 GN=TNFRSF10B PE=1 SV=2	TNFRSF10B	0.819	12.475	-0.29	3.64	0.472594	0.0152523	0.967045	0.233475	342296	10738.4	49526.7	280211	133966	122520	285587	809549	342296	35052.3	2981.52	10738.4	16467.4	126610	49526.7	280211	349367	228442	164156	133966	108727	140797	95349.1	122520
P46531	Neurogenic locus notch homolog protein 1 (Notch 1) (hN1) (Translocation-associated notch protein TAN-1) [Cleaved into: Notch 1 extracellular truncation (NEXT); Notch 1 intracellular domain (NICD)]	NOTC1_HUMAN	NOTCH1 TAN1	ENSG00000148400		Uniprot_SinglePass		Uniprot_CellMemb	Uniprot_Extracel_Domain	GO_CellSurf		Surfy	GO:0005886	Neurogenic locus notch homolog protein 1 OS=Homo sapiens OX=9606 GN=NOTCH1 PE=1 SV=4	NOTCH1	0.818	5.068	-0.29	2.34	0.3247	0.351461	0.882658	0.943117	1.08398e+07	4.78496e+06	1.50846e+07	8.86216e+06	2.42489e+07	1.03001e+06	1.30535e+07	1.08398e+07	1.03013e+07	4.78496e+06	5.36337e+06	4.67154e+06	4.7714e+06	1.50846e+07	1.5888e+07	8.4588e+06	9.10984e+06	8.86216e+06	2.95504e+07	2.42489e+07	4.27859e+06	5.17505e+06	1.01165e+06	1.03001e+06
P19022	Cadherin-2 (CDw325) (Neural cadherin) (N-cadherin) (CD antigen CD325)	CADH2_HUMAN	CDH2 CDHN NCAD	ENSG00000170558		Uniprot_SinglePass		Uniprot_CellMemb	Uniprot_Extracel_Domain	GO_CellSurf		Surfy	GO:0005886	Cadherin-2 OS=Homo sapiens OX=9606 GN=CDH2 PE=1 SV=4	CDH2	0.815	13.999	-0.3	3.81	0.321578	0.0840858	0.882658	0.510725	3.11468e+07	3.69426e+06	1.06453e+07	2.53803e+07	5.17151e+07	8.30545e+06	3.50589e+07	2.50812e+07	3.11468e+07	3.69426e+06	2.83209e+06	4.65168e+06	2.13332e+06	1.99969e+07	1.06453e+07	2.77767e+07	2.35575e+07	2.53803e+07	6.48999e+07	5.17151e+07	3.34527e+06	4.2273e+06	9.02265e+06	8.30545e+06
P50895	Basal cell adhesion molecule (Auberger B antigen) (B-CAM cell surface glycoprotein) (F8/G253 antigen) (Lutheran antigen) (Lutheran blood group glycoprotein) (CD antigen CD239)	BCAM_HUMAN	BCAM LU MSK19	ENSG00000187244		Uniprot_SinglePass			Uniprot_Extracel_Domain	GO_CellSurf	GO_ExternalSidePM	Surfy	GO:0005886	Basal cell adhesion molecule OS=Homo sapiens OX=9606 GN=BCAM PE=1 SV=2	BCAM	0.8	2.095	-0.32	1.07	0.322926	0.810428	0.882658	0.999706	5.83016e+06	1.3747e+06	411849	4.66289e+06	2.87949e+06	571221	6.21779e+06	5.699e+06	5.83016e+06	319337	1.3747e+06	1.60772e+06	325961	411849	546331	4.66289e+06	5.31703e+06	2.95552e+06	1.81703e+07	2.87949e+06	677200	451336	708745	571221
O15031	Plexin-B2 (MM1)	PLXB2_HUMAN	PLXNB2 KIAA0315	ENSG00000196576		Uniprot_SinglePass		Uniprot_CellMemb	Uniprot_Extracel_Domain	GO_CellSurf		Surfy	GO:0005886	Plexin-B2 OS=Homo sapiens OX=9606 GN=PLXNB2 PE=1 SV=3	PLXNB2	0.793	4.553	-0.33	2.19	0.296647	0.396529	0.860059	0.993486	3.16947e+07	1.33278e+07	1.19104e+07	2.51336e+07	6.06779e+07	1.51132e+07	3.49067e+07	3.01909e+07	3.16947e+07	1.09234e+07	1.33278e+07	1.44412e+07	3.57888e+06	2.67381e+07	1.19104e+07	2.65116e+07	2.20431e+07	2.51336e+07	6.82732e+07	6.06779e+07	1.00345e+07	5.30321e+07	1.51132e+07	9.18519e+06
Q9P121	Neurotrimin (hNT) (IgLON family member 2)	NTRI_HUMAN	NTM IGLON2 NT UNQ297/PRO337	ENSG00000182667	Uniprot_GPI			Uniprot_CellMemb				Surfy	GO:0005886	Neurotrimin OS=Homo sapiens OX=9606 GN=NTM PE=1 SV=1	NTM	0.79	39.787	-0.34	5.31	0.363773	0.0109134	0.910143	0.197005	2.29162e+06	232265	178844	1.81116e+06	9.24108e+06	275098	2.29162e+06	2.62013e+06	1.87538e+06	283679	217405	232265	149078	253096	178844	2.27759e+06	1.81116e+06	1.19914e+06	1.11796e+07	9.24108e+06	281486	306025	275098	110698
Q9UJ14	Glutathione hydrolase 7 (EC 3.4.19.13) (Gamma-glutamyltransferase 7) (GGT 7) (EC 2.3.2.2) (Gamma-glutamyltransferase-like 3) (Gamma-glutamyltransferase-like 5) (Gamma-glutamyltranspeptidase 7) [Cleaved into: Glutathione hydrolase 7 heavy chain; Glutathione hydrolase 7 light chain]	GGT7_HUMAN	GGT7 GGTL3 GGTL5	ENSG00000131067		Uniprot_SinglePass			Uniprot_Extracel_Domain			Surfy	GO:0005886	Glutathione hydrolase 7 OS=Homo sapiens OX=9606 GN=GGT7 PE=1 SV=2	GGT7	0.789	3.076	-0.34	1.62	0.442324	0.454754	0.950355	0.999706	115944	47026.9	146570	91483	144656	104654	115944	53679.2	458086	119281	11115.8	47026.9	78598.8	146570	154017	69204.5	147799	91483	150018	144656	83459.4	104654	101441	166039
P04920	Anion exchange protein 2 (AE 2) (Anion exchanger 2) (Non-erythroid band 3-like protein) (BND3L) (Solute carrier family 4 member 2)	B3A2_HUMAN	SLC4A2 AE2 EPB3L1 HKB3 MPB3L	ENSG00000164889			Uniprot_MultiPass		Uniprot_Extracel_Domain				GO:0005886	Anion exchange protein 2 OS=Homo sapiens OX=9606 GN=SLC4A2 PE=1 SV=4	SLC4A2	0.783	24.294	-0.35	4.6	0.366816	0.0308386	0.910143	0.313853	3.45124e+06	1.53446e+06	965882	2.70396e+06	3.7278e+07	6.86133e+06	3.45124e+06	3.32984e+06	4.66804e+06	1.53446e+06	2.42534e+06	1.14618e+06	1.90734e+06	965882	903572	2.65477e+06	4.09582e+06	2.70396e+06	3.7278e+07	7.44113e+07	955476	6.86133e+06	7.75788e+06	1.27325e+06
Q8IWT6	Volume-regulated anion channel subunit LRRC8A (Leucine-rich repeat-containing protein 8A) (Swelling protein 1)	LRC8A_HUMAN	LRRC8A KIAA1437 LRRC8 SWELL1 UNQ221/PRO247	ENSG00000136802			Uniprot_MultiPass	Uniprot_CellMemb	Uniprot_Extracel_Domain	GO_CellSurf			GO:0005886	Volume-regulated anion channel subunit LRRC8A OS=Homo sapiens OX=9606 GN=LRRC8A PE=1 SV=1	LRRC8A	0.783	3.702	-0.35	1.89	0.368589	0.492791	0.911797	0.999706	2.42004e+06	291831	372732	1.89471e+06	1.0804e+06	354831	1.82594e+06	2.54828e+06	2.42004e+06	102223	470509	291831	372732	475375	298078	2.00261e+06	955570	1.89471e+06	1.0804e+06	1.24062e+06	293842	396219	354831	335002
O14495	Phospholipid phosphatase 3 (EC 3.1.3.-) (EC 3.1.3.4) (Lipid phosphate phosphohydrolase 3) (PAP2-beta) (Phosphatidate phosphohydrolase type 2b) (Phosphatidic acid phosphatase 2b) (PAP-2b) (PAP2b) (Vascular endothelial growth factor and type I collagen-inducible protein) (VCIP)	PLPP3_HUMAN	PLPP3 LPP3 PPAP2B	ENSG00000162407			Uniprot_MultiPass	Uniprot_CellMemb	Uniprot_Extracel_Domain			Surfy	GO:0005886	Phospholipid phosphatase 3 OS=Homo sapiens OX=9606 GN=PLPP3 PE=1 SV=1	PLPP3	0.778	0.744	-0.36	-0.43	0.365654	0.568097	0.910143	0.999706	1.90773e+06	310662	237222	1.48403e+06	231091	241555	1.90773e+06	736796	2.63404e+06	299972	446972	310662	237222	309920	69466.5	1.24472e+06	1.67809e+06	1.48403e+06	231091	330265	205686	111877	395486	241555
P01912		2B13_HUMAN	HLA-DRB1	ENSG00000206306;ENSG00000206240								Surfy		HLA class II histocompatibility antigen, DRB1-3 chain OS=Homo sapiens OX=9606 GN=HLA-DRB1 PE=1 SV=2	HLA-DRB1	0.779	100	-0.36	6.64	0.280696	1e-17	0.853467	9.22121e-16	1.60493e+07	551505	1.5023e+07	1.24972e+07	6.64769e+07	691244	1.85046e+07	1.60493e+07	1.42096e+07	370612	551505	609237	596505	1.5023e+07	1.74684e+07	1.97688e+07	1.24972e+07	1.08341e+07	6.64769e+07	7.3178e+07	8.1909e+06	4.76424e+06	691244	513006
P05023	Sodium/potassium-transporting ATPase subunit alpha-1 (Na(+)/K(+) ATPase alpha-1 subunit) (EC 7.2.2.13) (Sodium pump subunit alpha-1)	AT1A1_HUMAN	ATP1A1	ENSG00000163399			Uniprot_MultiPass	Uniprot_CellMemb	Uniprot_Extracel_Domain			Surfy	GO:0005886	Sodium/potassium-transporting ATPase subunit alpha-1 OS=Homo sapiens OX=9606 GN=ATP1A1 PE=1 SV=1	ATP1A1	0.778	0.851	-0.36	-0.23	0.279465	0.641598	0.852278	0.999706	1.03959e+08	1.14424e+08	6.52059e+07	8.08346e+07	9.73781e+07	5.30916e+07	9.75923e+07	1.03959e+08	1.29571e+08	1.29876e+08	8.95303e+07	1.14424e+08	1.54393e+08	6.52059e+07	5.69857e+07	8.08346e+07	8.8802e+07	7.74929e+07	7.88734e+07	9.73781e+07	1.08388e+08	5.30916e+07	2.93195e+07	9.31938e+07
Q8TDY8	Immunoglobulin superfamily DCC subclass member 4 (Neighbor of punc e11) (Protein DDM36) (hDDM36)	IGDC4_HUMAN	IGDCC4 DDM36 KIAA1628 NOPE	ENSG00000103742		Uniprot_SinglePass		Uniprot_CellMemb	Uniprot_Extracel_Domain			Surfy	GO:0005886	Immunoglobulin superfamily DCC subclass member 4 OS=Homo sapiens OX=9606 GN=IGDCC4 PE=1 SV=1	IGDCC4	0.781	6.983	-0.36	2.8	0.437572	0.236885	0.950355	0.809932	224406	203214	138441	175207	1.41904e+06	273719	199851	258245	224406	203214	154813	258452	138441	76453	291040	208360	159900	175207	1.8517e+06	1.41904e+06	258977	692211	273719	44647.6
O75077	Disintegrin and metalloproteinase domain-containing protein 23 (ADAM 23) (Metalloproteinase-like, disintegrin-like, and cysteine-rich protein 3) (MDC-3)	ADA23_HUMAN	ADAM23 MDC3	ENSG00000114948		Uniprot_SinglePass		Uniprot_CellMemb	Uniprot_Extracel_Domain			Surfy	GO:0005886	Disintegrin and metalloproteinase domain-containing protein 23 OS=Homo sapiens OX=9606 GN=ADAM23 PE=1 SV=1	ADAM23	0.769	22.58	-0.38	4.5	0.412374	0.0355667	0.935556	0.331992	151783	147240	53800.9	116661	3.32465e+06	59727.4	151783	103509	605942	147240	156220	88112	72661.7	23121.6	53800.9	116661	111877	841282	3.32465e+06	8.59064e+06	159247	59727.4	123204	26034
P51693	Amyloid-like protein 1 (APLP) (APLP-1) [Cleaved into: C30]	APLP1_HUMAN	APLP1	ENSG00000105290		Uniprot_SinglePass		Uniprot_CellMemb	Uniprot_Extracel_Domain			Surfy	GO:0005886	Amyloid-like protein 1 OS=Homo sapiens OX=9606 GN=APLP1 PE=1 SV=3	APLP1	0.769	5.432	-0.38	2.44	0.459235	0.324095	0.958473	0.918729	96750.7	100258	25814.4	74406.8	544575	48547.9	110235	96750.7	25899.4	116708	97456	100258	22259.5	58320.5	25814.4	74406.8	106938	44037.6	544575	702128	162981	28066.1	48547.9	142048
Q15223	Nectin-1 (Herpes virus entry mediator C) (Herpesvirus entry mediator C) (HveC) (Herpesvirus Ig-like receptor) (HIgR) (Nectin cell adhesion molecule 1) (Poliovirus receptor-related protein 1) (CD antigen CD111)	NECT1_HUMAN	NECTIN1 HVEC PRR1 PVRL1	ENSG00000110400		Uniprot_SinglePass		Uniprot_CellMemb	Uniprot_Extracel_Domain			Surfy	GO:0005886	Nectin-1 OS=Homo sapiens OX=9606 GN=NECTIN1 PE=1 SV=3	NECTIN1	0.769	1.77	-0.38	0.82	0.346376	0.888526	0.901366	0.999706	656081	87959.7	129288	504230	155681	87166.7	656081	658293	476225	167770	23186.3	87959.7	11222.9	146779	129288	518309	504230	49311.9	550998	136954	155681	116672	87166.7	22283.5
Q99523	Sortilin (100 kDa NT receptor) (Glycoprotein 95) (Gp95) (Neurotensin receptor 3) (NT3) (NTR3)	SORT_HUMAN	SORT1	ENSG00000134243		Uniprot_SinglePass		Uniprot_CellMemb	Uniprot_Extracel_Domain	GO_CellSurf		Surfy	GO:0005886	Sortilin OS=Homo sapiens OX=9606 GN=SORT1 PE=1 SV=3	SORT1	0.77	0.145	-0.38	-2.78	0.300164	0.0642311	0.86578	0.445288	1.31759e+06	2.55287e+06	432663	1.01463e+06	370527	4.25068e+06	1.85931e+06	1.26276e+06	1.31759e+06	2.55287e+06	266525	2.64351e+06	432663	506341	150866	867008	1.07821e+06	1.01463e+06	370527	3.70511e+06	347615	4.25068e+06	4.40822e+06	232252
P25103	Substance-P receptor (SPR) (NK-1 receptor) (NK-1R) (Tachykinin receptor 1)	NK1R_HUMAN	TACR1 NK1R TAC1R	ENSG00000115353			Uniprot_MultiPass	Uniprot_CellMemb	Uniprot_Extracel_Domain	GO_CellSurf		Surfy	GO:0005886	Substance-P receptor OS=Homo sapiens OX=9606 GN=TACR1 PE=1 SV=1	TACR1	0.761	6.357	-0.39	2.67	0.451821	0.149283	0.95545	0.664226	101348	26687.4	128540	77093.8	169647	74496.4	101348	310674	3327.71	96977.5	13787.2	26687.4	141536	51919.2	128540	129758	77093.8	64450.9	169647	1.03105e+06	137428	54226.2	144786	74496.4
O15118	NPC intracellular cholesterol transporter 1 (Niemann-Pick C1 protein)	NPC1_HUMAN	NPC1	ENSG00000141458			Uniprot_MultiPass					Surfy	GO:0005886	NPC intracellular cholesterol transporter 1 OS=Homo sapiens OX=9606 GN=NPC1 PE=1 SV=2	NPC1	0.757	0.031	-0.4	-5.03	0.327331	0.00213544	0.885385	0.0773278	750421	3.85909e+06	203763	567852	117926	6.74101e+06	750421	807751	470837	3.49028e+06	3.85909e+06	6.60288e+06	5.2204e+06	203763	170297	605198	567852	533853	117926	261616	113946	1.06125e+07	6.74101e+06	104555
P30530	Tyrosine-protein kinase receptor UFO (EC 2.7.10.1) (AXL oncogene)	UFO_HUMAN	AXL UFO	ENSG00000167601		Uniprot_SinglePass		Uniprot_CellMemb	Uniprot_Extracel_Domain	GO_CellSurf		Surfy	GO:0005886	Tyrosine-protein kinase receptor UFO OS=Homo sapiens OX=9606 GN=AXL PE=1 SV=4	AXL	0.743	9.844	-0.43	3.3	0.314755	0.146569	0.877836	0.659044	2.26871e+06	301482	214933	1.68596e+06	2.96794e+06	430483	2.26871e+06	2.04857e+06	2.52589e+06	296415	418705	301482	248139	146408	214933	2.08734e+06	1.23785e+06	1.68596e+06	2.96794e+06	4.08976e+06	390894	509754	430483	336586
P06213	Insulin receptor (IR) (EC 2.7.10.1) (CD antigen CD220) [Cleaved into: Insulin receptor subunit alpha; Insulin receptor subunit beta]	INSR_HUMAN	INSR	ENSG00000171105		Uniprot_SinglePass		Uniprot_CellMemb	Uniprot_Extracel_Domain	GO_CellSurf	GO_ExternalSidePM	Surfy	GO:0005886	Insulin receptor OS=Homo sapiens OX=9606 GN=INSR PE=1 SV=4	INSR	0.732	22.273	-0.45	4.48	0.388018	0.0365161	0.920434	0.337747	119429	133281	33372.6	87397.3	2.96856e+06	133721	119429	125753	14557	133281	25899.5	155273	30693.7	33372.6	51768.6	21336.8	87397.3	227069	2.96856e+06	3.97803e+06	53729	133721	93335.6	173108
Q08174	Protocadherin-1 (Cadherin-like protein 1) (Protocadherin-42) (PC42)	PCDH1_HUMAN	PCDH1	ENSG00000156453		Uniprot_SinglePass		Uniprot_CellMemb	Uniprot_Extracel_Domain			Surfy	GO:0005886	Protocadherin-1 OS=Homo sapiens OX=9606 GN=PCDH1 PE=1 SV=2	PCDH1	0.731	1.525	-0.45	0.61	0.319737	0.993243	0.880508	0.999706	2.13074e+06	222843	227253	1.55791e+06	339925	402092	2.13074e+06	2.27454e+06	1.69994e+06	217441	222843	328118	232415	227253	150024	1.92978e+06	1.55791e+06	1.28851e+06	218050	809639	339925	436854	327130	402092
Q7L0J3	Synaptic vesicle glycoprotein 2A	SV2A_HUMAN	SV2A KIAA0736 PSEC0174	ENSG00000159164			Uniprot_MultiPass		Uniprot_Extracel_Domain			Surfy	GO:0005886	Synaptic vesicle glycoprotein 2A OS=Homo sapiens OX=9606 GN=SV2A PE=1 SV=1	SV2A	0.728	0.927	-0.46	-0.11	0.320401	0.690507	0.880741	0.999706	728533	179869	120479	530679	166810	136379	728533	651159	895780	297420	87357	179869	120479	64575.7	308323	530679	233056	701299	166810	124580	200265	197017	136379	74628
Q8TCT8	Signal peptide peptidase-like 2A (SPP-like 2A) (SPPL2a) (EC 3.4.23.-) (Intramembrane protease 3) (IMP-3) (Presenilin-like protein 2)	SPP2A_HUMAN	SPPL2A IMP3 PSL2 PSEC0147	ENSG00000138600			Uniprot_MultiPass					Surfy	GO:0005886	Signal peptide peptidase-like 2A OS=Homo sapiens OX=9606 GN=SPPL2A PE=1 SV=2	SPPL2A	0.724	32.3	-0.47	5.01	0.299288	0.017209	0.864502	0.243153	862710	299316	264734	624956	9.66793e+06	199943	862710	791906	952955	212557	410817	299316	172580	264734	419251	624956	594723	1.26754e+06	9.66793e+06	1.47839e+07	189696	174188	351947	199943
Q96B86	Repulsive guidance molecule A (RGM domain family member A)	RGMA_HUMAN	RGMA RGM	ENSG00000182175	Uniprot_GPI			Uniprot_CellMemb				Surfy	GO:0005886	Repulsive guidance molecule A OS=Homo sapiens OX=9606 GN=RGMA PE=1 SV=3	RGMA	0.708	21.4	-0.5	4.42	0.285126	0.0394153	0.85798	0.351733	2.39525e+06	271927	351340	1.69482e+06	5.81925e+06	221533	2.39525e+06	2.17121e+06	2.94584e+06	222136	271927	354985	351340	209537	396807	2.06497e+06	1.42281e+06	1.69482e+06	5.81925e+06	6.27352e+06	329452	221533	258042	217983
P11166	Solute carrier family 2, facilitated glucose transporter member 1 (Glucose transporter type 1, erythrocyte/brain) (GLUT-1) (HepG2 glucose transporter)	GTR1_HUMAN	SLC2A1 GLUT1	ENSG00000117394			Uniprot_MultiPass	Uniprot_CellMemb	Uniprot_Extracel_Domain			Surfy	GO:0005886	Solute carrier family 2, facilitated glucose transporter member 1 OS=Homo sapiens OX=9606 GN=SLC2A1 PE=1 SV=2	SLC2A1	0.701	0.942	-0.51	-0.09	0.337136	0.699493	0.892784	0.999706	376016	229879	216947	263693	216525	173109	1.47497e+06	352779	376016	249005	229879	211053	231169	156368	216947	340703	36644.9	263693	257638	216525	150375	163883	269111	173109
Q9UBG0	C-type mannose receptor 2 (C-type lectin domain family 13 member E) (Endocytic receptor 180) (Macrophage mannose receptor 2) (Urokinase-type plasminogen activator receptor-associated protein) (UPAR-associated protein) (Urokinase receptor-associated protein) (CD antigen CD280)	MRC2_HUMAN	MRC2 CLEC13E ENDO180 KIAA0709 UPARAP	ENSG00000011028		Uniprot_SinglePass			Uniprot_Extracel_Domain			Surfy		C-type mannose receptor 2 OS=Homo sapiens OX=9606 GN=MRC2 PE=1 SV=2	MRC2	0.7	67.272	-0.51	6.07	0.200786	0.00310895	0.763369	0.0965359	7.05253e+06	988333	718308	4.93602e+06	6.6487e+07	1.00196e+06	7.43714e+06	7.05253e+06	6.85666e+06	988333	564009	1.00617e+06	704237	943609	718308	6.66007e+06	4.93602e+06	4.87342e+06	6.6487e+07	9.68376e+07	842110	1.00196e+06	771318	1.00732e+06
P30989	Neurotensin receptor type 1 (NT-R-1) (NTR1) (High-affinity levocabastine-insensitive neurotensin receptor) (NTRH)	NTR1_HUMAN	NTSR1 NTRR	ENSG00000101188			Uniprot_MultiPass	Uniprot_CellMemb	Uniprot_Extracel_Domain	GO_CellSurf		Surfy	GO:0005886	Neurotensin receptor type 1 OS=Homo sapiens OX=9606 GN=NTSR1 PE=1 SV=2	NTSR1	0.693	0.235	-0.53	-2.09	0.346876	0.052821	0.901366	0.404872	176616	119956	128756	122462	28246.6	103772	176616	231041	111358	119956	77833.1	165431	12982	128756	145510	53984.8	122462	132269	7350.76	28246.6	77224.8	110072	103772	91782.4
Q13308	Inactive tyrosine-protein kinase 7 (Colon carcinoma kinase 4) (CCK-4) (Protein-tyrosine kinase 7) (Pseudo tyrosine kinase receptor 7) (Tyrosine-protein kinase-like 7)	PTK7_HUMAN	PTK7 CCK4	ENSG00000112655		Uniprot_SinglePass			Uniprot_Extracel_Domain			Surfy	GO:0005886	Inactive tyrosine-protein kinase 7 OS=Homo sapiens OX=9606 GN=PTK7 PE=1 SV=2	PTK7	0.688	2.76	-0.54	1.46	0.188152	0.648391	0.745627	0.999706	4.54064e+07	1.33845e+07	2.85573e+06	3.12604e+07	3.6946e+07	1.30258e+07	4.69992e+07	4.54064e+07	4.05033e+07	1.33845e+07	1.53605e+07	2.95099e+06	2.85573e+06	8.22025e+06	2.54092e+06	3.54278e+07	3.12604e+07	2.79774e+07	3.7058e+07	3.6946e+07	2.02057e+07	1.30258e+07	1.17801e+07	1.42665e+07
Q9BX67	Junctional adhesion molecule C (JAM-C) (JAM-2) (Junctional adhesion molecule 3) (JAM-3) [Cleaved into: Soluble form of JAM-C (sJAM-C)]	JAM3_HUMAN	JAM3 UNQ859/PRO1868	ENSG00000166086		Uniprot_SinglePass		Uniprot_CellMemb	Uniprot_Extracel_Domain			Surfy	GO:0005886	Junctional adhesion molecule C OS=Homo sapiens OX=9606 GN=JAM3 PE=1 SV=1	JAM3	0.689	2.713	-0.54	1.44	0.229744	0.658239	0.788337	0.999706	4.96725e+06	6.19265e+06	490747	3.42409e+06	1.67985e+07	710917	4.96725e+06	4.72781e+06	9.14841e+06	711491	6.19265e+06	4.00487e+07	597103	468175	490747	3.66247e+06	2.38641e+06	3.42409e+06	9.16329e+06	1.67985e+07	2.88975e+07	710917	603599	3.22402e+07
P23470	Receptor-type tyrosine-protein phosphatase gamma (Protein-tyrosine phosphatase gamma) (R-PTP-gamma) (EC 3.1.3.48)	PTPRG_HUMAN	PTPRG PTPG	ENSG00000144724		Uniprot_SinglePass			Uniprot_Extracel_Domain			Surfy	GO:0005886	Receptor-type tyrosine-protein phosphatase gamma OS=Homo sapiens OX=9606 GN=PTPRG PE=1 SV=4	PTPRG	0.683	1.232	-0.55	0.3	0.23326	0.860241	0.793662	0.999706	1.44805e+06	179735	120360	989622	221345	208107	1.44805e+06	1.36521e+06	1.65247e+06	179735	199949	166343	120360	105295	155523	989622	1.06607e+06	362945	544849	104200	221345	138844	241751	208107
Q92692	Nectin-2 (Herpes virus entry mediator B) (Herpesvirus entry mediator B) (HveB) (Nectin cell adhesion molecule 2) (Poliovirus receptor-related protein 2) (CD antigen CD112)	NECT2_HUMAN	NECTIN2 HVEB PRR2 PVRL2	ENSG00000130202		Uniprot_SinglePass		Uniprot_CellMemb	Uniprot_Extracel_Domain	GO_CellSurf		Surfy	GO:0005886	Nectin-2 OS=Homo sapiens OX=9606 GN=NECTIN2 PE=1 SV=1	NECTIN2	0.684	7.873	-0.55	2.98	0.183595	0.201697	0.737046	0.757733	1.2414e+07	479530	505494	8.48598e+06	3.77523e+06	653871	1.25011e+07	1.2414e+07	1.08169e+07	479530	419092	714919	532068	440220	505494	9.30233e+06	6.5099e+06	8.48598e+06	4.31651e+06	3.77523e+06	435384	653871	2.957e+06	372051
Q96JQ0	Protocadherin-16 (Cadherin-19) (Cadherin-25) (Fibroblast cadherin-1) (Protein dachsous homolog 1)	PCD16_HUMAN	DCHS1 CDH19 CDH25 FIB1 KIAA1773 PCDH16	ENSG00000166341		Uniprot_SinglePass		Uniprot_CellMemb	Uniprot_Extracel_Domain			Surfy	GO:0005886	Protocadherin-16 OS=Homo sapiens OX=9606 GN=DCHS1 PE=1 SV=1	DCHS1	0.678	21.587	-0.56	4.43	0.182075	0.0387689	0.733179	0.348005	7.55612e+06	1.99003e+06	1.96775e+06	5.12464e+06	4.29585e+07	4.99673e+06	7.83438e+06	7.55612e+06	6.64065e+06	2.11601e+06	1.99003e+06	1.91619e+06	1.89043e+06	2.0982e+06	1.96775e+06	4.20063e+06	5.12464e+06	6.49645e+06	4.29585e+07	4.76668e+07	1.98617e+06	6.08163e+06	4.99673e+06	1.79766e+06
Q9BY67	Cell adhesion molecule 1 (Immunoglobulin superfamily member 4) (IgSF4) (Nectin-like protein 2) (NECL-2) (Spermatogenic immunoglobulin superfamily) (SgIgSF) (Synaptic cell adhesion molecule) (SynCAM) (Tumor suppressor in lung cancer 1) (TSLC-1)	CADM1_HUMAN	CADM1 IGSF4 IGSF4A NECL2 SYNCAM TSLC1	ENSG00000182985		Uniprot_SinglePass		Uniprot_CellMemb	Uniprot_Extracel_Domain			Surfy	GO:0005886	Cell adhesion molecule 1 OS=Homo sapiens OX=9606 GN=CADM1 PE=1 SV=2	CADM1	0.68	4.157	-0.56	2.06	0.25841	0.43741	0.825121	0.999706	2.97739e+06	331100	352759	2.02545e+06	1.37629e+06	262728	2.57327e+06	2.97739e+06	3.42719e+06	151850	331100	368455	288198	352759	468155	2.98999e+06	2.02545e+06	1.99967e+06	1.57783e+06	1.37629e+06	187415	234564	262728	421871
P04626	Receptor tyrosine-protein kinase erbB-2 (EC 2.7.10.1) (Metastatic lymph node gene 19 protein) (MLN 19) (Proto-oncogene Neu) (Proto-oncogene c-ErbB-2) (Tyrosine kinase-type cell surface receptor HER2) (p185erbB2) (CD antigen CD340)	ERBB2_HUMAN	ERBB2 HER2 MLN19 NEU NGL	ENSG00000141736		Uniprot_SinglePass		Uniprot_CellMemb	Uniprot_Extracel_Domain			Surfy	GO:0005886	Receptor tyrosine-protein kinase erbB-2 OS=Homo sapiens OX=9606 GN=ERBB2 PE=1 SV=1	ERBB2	0.672	2.007	-0.57	1	0.264439	0.836622	0.830431	0.999706	686675	291312	196996	461767	584522	286861	703667	562947	686675	204803	311833	291312	348637	196996	184239	532042	393102	461767	584522	597310	246513	361124	286861	214951
Q9P244	Leucine-rich repeat and fibronectin type III domain-containing protein 1 (Synaptic adhesion-like molecule 2)	LRFN1_HUMAN	LRFN1 KIAA1484 SALM2	ENSG00000128011		Uniprot_SinglePass		Uniprot_CellMemb	Uniprot_Extracel_Domain	GO_CellSurf		Surfy	GO:0005886	Leucine-rich repeat and fibronectin type III domain-containing protein 1 OS=Homo sapiens OX=9606 GN=LRFN1 PE=1 SV=2	LRFN1	0.665	27.455	-0.59	4.78	0.316743	0.0241376	0.879652	0.291375	124554	62915.6	142766	82878.2	1.72733e+06	82564.2	109067	142369	124554	125008	62915.6	57205.8	142994	142588	142766	93773	36383	82878.2	1.72733e+06	1.98239e+06	127088	2645.27	91269	82564.2
P48066	Sodium- and chloride-dependent GABA transporter 3 (GAT-3) (Solute carrier family 6 member 11)	S6A11_HUMAN	SLC6A11 GABT3 GAT3	ENSG00000132164			Uniprot_MultiPass		Uniprot_Extracel_Domain			Surfy	GO:0005886	Sodium- and chloride-dependent GABA transporter 3 OS=Homo sapiens OX=9606 GN=SLC6A11 PE=2 SV=1	SLC6A11	0.658	0.194	-0.6	-2.36	0.342449	0.0370161	0.897759	0.338727	109329	134695	59782.8	71972.5	26159.6	129432	119245	28120	109329	134695	62318.2	141457	166438	59782.8	50593	49912.4	213176	71972.5	96710.5	20606.7	26159.6	160661	67978.3	129432
Q9Y6N7	Roundabout homolog 1 (Deleted in U twenty twenty) (H-Robo-1)	ROBO1_HUMAN	ROBO1 DUTT1	ENSG00000169855		Uniprot_SinglePass		Uniprot_CellMemb	Uniprot_Extracel_Domain	GO_CellSurf		Surfy	GO:0005886	Roundabout homolog 1 OS=Homo sapiens OX=9606 GN=ROBO1 PE=1 SV=1	ROBO1	0.656	0.979	-0.61	-0.03	0.159185	0.722259	0.691999	0.999706	1.39832e+07	3.90234e+07	4.87089e+07	9.17922e+06	3.82195e+07	4.31748e+07	1.68793e+07	1.39832e+07	1.25457e+07	3.14639e+07	3.90234e+07	4.27896e+07	1.16205e+07	4.87089e+07	5.75859e+07	9.17922e+06	1.04343e+07	7.95222e+06	3.82195e+07	4.8919e+07	7.98945e+06	4.31748e+07	5.26626e+07	1.18273e+06
Q14118	Dystroglycan (Dystrophin-associated glycoprotein 1) [Cleaved into: Alpha-dystroglycan (Alpha-DG); Beta-dystroglycan (Beta-DG)]	DAG1_HUMAN	DAG1	ENSG00000173402		Uniprot_SinglePass		Uniprot_CellMemb	Uniprot_Extracel_Domain	GO_CellSurf	GO_ExternalSidePM	Surfy	GO:0005886	Dystroglycan OS=Homo sapiens OX=9606 GN=DAG1 PE=1 SV=2	DAG1	0.637	14.929	-0.65	3.9	0.210793	0.0754278	0.776565	0.484234	4.26331e+06	271309	419010	2.71696e+06	4.05045e+06	395384	5.33888e+06	2.44377e+06	4.26331e+06	208634	445084	271309	350247	419010	425425	3.49876e+06	2.28016e+06	2.71696e+06	4.05045e+06	4.74759e+06	241745	295010	395384	563746
Q9NQ34	Transmembrane protein 9B	TMM9B_HUMAN	TMEM9B C11orf15 UNQ712/PRO1375	ENSG00000175348		Uniprot_SinglePass						Surfy		Transmembrane protein 9B OS=Homo sapiens OX=9606 GN=TMEM9B PE=1 SV=1	TMEM9B	0.639	6.882	-0.65	2.78	0.291784	0.241429	0.858702	0.816299	300517	307862	241428	192108	2.11876e+06	275127	196348	329264	300517	996000	307862	102624	241428	253762	205285	256695	160426	192108	1.00285e+07	2.11876e+06	210748	275127	103152	277875
Q9NZ53	Podocalyxin-like protein 2 (Endoglycan)	PDXL2_HUMAN	PODXL2 UNQ1861/PRO3742	ENSG00000114631		Uniprot_SinglePass			Uniprot_Extracel_Domain			Surfy	GO:0005886	Podocalyxin-like protein 2 OS=Homo sapiens OX=9606 GN=PODXL2 PE=1 SV=1	PODXL2	0.636	11.377	-0.65	3.51	0.293357	0.0103057	0.858728	0.191221	142653	7482.01	127709	90724.1	85124.5	33151.2	64369.9	194707	142653	6783.93	4.57248e+06	7482.01	76478	127709	1.8865e+07	117072	90724.1	74574.6	85124.5	28364.7	98004.6	164929	14193.8	33151.2
Q9UIW2	Plexin-A1 (Semaphorin receptor NOV)	PLXA1_HUMAN	PLXNA1 NOV PLXN1	ENSG00000114554		Uniprot_SinglePass		Uniprot_CellMemb	Uniprot_Extracel_Domain			Surfy	GO:0005886	Plexin-A1 OS=Homo sapiens OX=9606 GN=PLXNA1 PE=1 SV=3	PLXNA1	0.639	2.938	-0.65	1.55	0.22214	0.613766	0.783021	0.999706	2.5435e+06	6.55212e+06	3.27598e+06	1.62524e+06	1.92468e+07	1.50251e+07	1.89797e+06	2.5435e+06	2.82556e+06	6.55212e+06	6.89219e+06	5.94804e+06	3.27598e+06	1.08644e+07	646377	1.83669e+06	1.54519e+06	1.62524e+06	1.92468e+07	2.0163e+07	548410	2.43174e+07	1.50251e+07	607010
Q6P995	Protein FAM171B	F171B_HUMAN	FAM171B KIAA1946 NPD019	ENSG00000144369		Uniprot_SinglePass			Uniprot_Extracel_Domain			Surfy		Protein FAM171B OS=Homo sapiens OX=9606 GN=FAM171B PE=2 SV=3	FAM171B	0.634	1.328	-0.66	0.41	0.324282	0.933023	0.882658	0.999706	103380	85625.6	75597.4	65562.6	113720	83120.5	63818.2	111833	103380	85625.6	119817	33707.8	7827.41	136540	75597.4	65562.6	48029.9	107270	43647.1	848178	113720	83120.5	47179.5	150345
P54764	Ephrin type-A receptor 4 (EC 2.7.10.1) (EPH-like kinase 8) (EK8) (hEK8) (Tyrosine-protein kinase TYRO1) (Tyrosine-protein kinase receptor SEK)	EPHA4_HUMAN	EPHA4 HEK8 SEK TYRO1	ENSG00000116106		Uniprot_SinglePass		Uniprot_CellMemb	Uniprot_Extracel_Domain	GO_CellSurf		Surfy	GO:0005886	Ephrin type-A receptor 4 OS=Homo sapiens OX=9606 GN=EPHA4 PE=1 SV=1	EPHA4	0.624	1.729	-0.68	0.79	0.284577	0.900441	0.857395	0.999706	143155	85902.2	153179	89316	148533	122220	143155	475061	101860	85902.2	82752.2	90492.1	158218	153179	62911.9	17294.7	89316	98016.5	52925.8	206740	148533	122220	162982	73562.7
Q86SQ4	Adhesion G-protein coupled receptor G6 (Developmentally regulated G-protein-coupled receptor) (G-protein coupled receptor 126) (Vascular inducible G protein-coupled receptor) [Cleaved into: ADGRG6 N-terminal fragment (ADGRG6-NTF); ADGRG6 C-terminal fragment (ADGRG6-CTF)]	AGRG6_HUMAN	ADGRG6 DREG GPR126 VIGR	ENSG00000112414			Uniprot_MultiPass	Uniprot_CellMemb	Uniprot_Extracel_Domain	GO_CellSurf		Surfy	GO:0005886	Adhesion G-protein coupled receptor G6 OS=Homo sapiens OX=9606 GN=ADGRG6 PE=1 SV=3	ADGRG6	0.625	0.995	-0.68	-0.01	0.294782	0.731659	0.859215	0.999706	89562.7	135173	114475	56016.9	134522	71943.9	117556	89562.7	38694.2	135173	142580	100447	16586.1	114475	125028	56016.9	72064.2	22617.2	134522	844852	12095.7	66568.8	71943.9	86989.4
P54760	Ephrin type-B receptor 4 (EC 2.7.10.1) (Hepatoma transmembrane kinase) (Tyrosine-protein kinase TYRO11)	EPHB4_HUMAN	EPHB4 HTK MYK1 TYRO11	ENSG00000196411		Uniprot_SinglePass		Uniprot_CellMemb	Uniprot_Extracel_Domain			Surfy	GO:0005886	Ephrin type-B receptor 4 OS=Homo sapiens OX=9606 GN=EPHB4 PE=1 SV=2	EPHB4	0.621	7.929	-0.69	2.99	0.230086	0.199751	0.788337	0.756965	3.3597e+06	768928	673717	2.0874e+06	6.09649e+06	998661	3.3597e+06	2.98788e+06	4.39044e+06	603086	786653	768928	777053	438463	673717	2.0874e+06	1.72914e+06	2.97123e+06	6.51589e+06	6.09649e+06	596572	1.05501e+06	998661	423230
Q8TEQ8	GPI ethanolamine phosphate transferase 3 (EC 2.-.-.-) (Phosphatidylinositol-glycan biosynthesis class O protein) (PIG-O)	PIGO_HUMAN	PIGO UNQ632/PRO1249	ENSG00000165282			Uniprot_MultiPass					Surfy		GPI ethanolamine phosphate transferase 3 OS=Homo sapiens OX=9606 GN=PIGO PE=1 SV=3	PIGO	0.621	1.064	-0.69	0.09	0.318061	0.765452	0.879652	0.999706	109775	81935.8	80436.8	68135.6	87207.3	33747.8	109775	100788	116282	147778	34071	81935.8	162057	17977.8	80436.8	68135.6	146550	47771.5	87207.3	88164.8	68847.5	33747.8	13954.9	94169.1
Q9NYQ6	Cadherin EGF LAG seven-pass G-type receptor 1 (Cadherin family member 9) (Flamingo homolog 2) (hFmi2)	CELR1_HUMAN	CELSR1 CDHF9 FMI2	ENSG00000075275			Uniprot_MultiPass	Uniprot_CellMemb	Uniprot_Extracel_Domain			Surfy	GO:0005886	Cadherin EGF LAG seven-pass G-type receptor 1 OS=Homo sapiens OX=9606 GN=CELSR1 PE=1 SV=1	CELSR1	0.618	0.376	-0.69	-1.41	0.309087	0.269395	0.876563	0.862945	104475	2.85463e+06	6.59239e+06	64600.6	1.07429e+06	5.08328e+06	104475	113242	51278.6	2.85463e+06	2.38417e+06	3.0071e+06	4.73829e+06	6.59239e+06	2.71147e+07	87565.5	7840.65	64600.6	1.45058e+06	1.07429e+06	2121.45	1.11243e+07	5.08328e+06	113374
Q9UHW9	Solute carrier family 12 member 6 (Electroneutral potassium-chloride cotransporter 3) (K-Cl cotransporter 3)	S12A6_HUMAN	SLC12A6 KCC3	ENSG00000140199			Uniprot_MultiPass	Uniprot_CellMemb	Uniprot_Extracel_Domain			Surfy	GO:0005886	Solute carrier family 12 member 6 OS=Homo sapiens OX=9606 GN=SLC12A6 PE=1 SV=2	SLC12A6	0.61	34.378	-0.71	5.1	0.292988	0.0150557	0.858728	0.233475	270714	108363	37898	165115	3.72529e+06	144157	284468	234388	270714	135764	108363	92415.3	37898	28274.1	73180.8	262934	165115	144528	4.71908e+06	3.72529e+06	13468.4	46515.9	144157	154578
Q5VUB5	Protein FAM171A1 (Astroprincin) (APCN)	F1711_HUMAN	FAM171A1 APCN C10orf38	ENSG00000148468		Uniprot_SinglePass		Uniprot_CellMemb	Uniprot_Extracel_Domain			Surfy		Protein FAM171A1 OS=Homo sapiens OX=9606 GN=FAM171A1 PE=1 SV=1	FAM171A1	0.604	9.585	-0.73	3.26	0.237429	0.152476	0.802496	0.668585	520279	118038	40398.8	314150	1.1314e+06	12335	442068	520279	597788	54010.7	118038	147055	40398.8	9623.06	63023.8	298251	314150	634405	1.1314e+06	1.3372e+06	15694.2	10274.8	152955	12335
P08514	Integrin alpha-IIb (GPalpha IIb) (GPIIb) (Platelet membrane glycoprotein IIb) (CD antigen CD41) [Cleaved into: Integrin alpha-IIb heavy chain; Integrin alpha-IIb light chain, form 1; Integrin alpha-IIb light chain, form 2]	ITA2B_HUMAN	ITGA2B GP2B ITGAB	ENSG00000005961		Uniprot_SinglePass			Uniprot_Extracel_Domain	GO_CellSurf	GO_ExternalSidePM	Surfy	GO:0005886	Integrin alpha-IIb OS=Homo sapiens OX=9606 GN=ITGA2B PE=1 SV=3	ITGA2B	0.574	0.101	-0.8	-3.31	0.254266	0.00247543	0.81751	0.0838455	182471	105104	160671	104681	10617.5	56670.9	182471	204526	11200.8	75395.8	105104	163849	160671	166500	100463	148033	12460.5	104681	91234.3	3562.79	10617.5	17963.6	56670.9	120471
P54709	Sodium/potassium-transporting ATPase subunit beta-3 (Sodium/potassium-dependent ATPase subunit beta-3) (ATPB-3) (CD antigen CD298)	AT1B3_HUMAN	ATP1B3	ENSG00000069849		Uniprot_SinglePass		Uniprot_CellMemb	Uniprot_Extracel_Domain			Surfy	GO:0005886	Sodium/potassium-transporting ATPase subunit beta-3 OS=Homo sapiens OX=9606 GN=ATP1B3 PE=1 SV=1	ATP1B3	0.566	1.976	-0.82	0.98	0.0904975	0.846124	0.567802	0.999706	1.58244e+07	497052	506360	8.96002e+06	981990	482890	1.63931e+07	1.52113e+07	1.58244e+07	488332	583952	497052	664326	462122	506360	8.54865e+06	1.01474e+07	8.96002e+06	981990	1.87163e+06	520865	331955	517839	482890
Q16625	Occludin	OCLN_HUMAN	OCLN	ENSG00000197822			Uniprot_MultiPass	Uniprot_CellMemb	Uniprot_Extracel_Domain				GO:0005886	Occludin OS=Homo sapiens OX=9606 GN=OCLN PE=1 SV=1	OCLN	0.566	1.076	-0.82	0.11	0.244569	0.77821	0.810692	0.999706	129819	125905	51162.7	73450.8	135495	102208	93599.3	129819	148957	84879.4	125905	152248	165047	51162.7	49098.1	73450.8	238256	26053.5	1.19199e+06	40931.3	135495	162605	80695.1	102208
P35052	Glypican-1 [Cleaved into: Secreted glypican-1]	GPC1_HUMAN	GPC1	ENSG00000063660	Uniprot_GPI			Uniprot_CellMemb		GO_CellSurf		Surfy	GO:0005886	Glypican-1 OS=Homo sapiens OX=9606 GN=GPC1 PE=1 SV=2	GPC1	0.564	18.492	-0.83	4.21	0.0892235	0.0517193	0.567533	0.401484	1.7293e+07	1.70569e+06	4.73209e+07	9.75749e+06	3.15421e+07	1.55592e+06	1.70559e+07	1.7293e+07	1.76546e+07	1.2854e+06	1.70569e+06	1.896e+06	6.94765e+06	4.73209e+07	6.1255e+07	9.63937e+06	9.75749e+06	1.02598e+07	3.90904e+07	3.15421e+07	1.52869e+06	1.1888e+06	1.60563e+06	1.55592e+06
Q24JP5	Transmembrane protein 132A (HSPA5-binding protein 1)	T132A_HUMAN	TMEM132A HSPA5BP1 KIAA1583	ENSG00000006118		Uniprot_SinglePass			Uniprot_Extracel_Domain			Surfy		Transmembrane protein 132A OS=Homo sapiens OX=9606 GN=TMEM132A PE=1 SV=1	TMEM132A	0.564	4.243	-0.83	2.08	0.140569	0.42801	0.660309	0.999706	1.46674e+06	319241	382604	827035	1.35443e+06	531702	1.46674e+06	1.50328e+06	1.33805e+06	228894	319241	355433	553102	278154	382604	827035	774734	1.06357e+06	1.35443e+06	3.51955e+06	386162	531702	2.05501e+06	340292
P30481		1B44_HUMAN	HLA-B	ENSG00000228964								Surfy		HLA class I histocompatibility antigen, B-44 alpha chain OS=Homo sapiens OX=9606 GN=HLA-B PE=1 SV=1	HLA-B	0.554	0.773	-0.85	-0.37	0.218795	0.588603	0.783021	0.999706	139186	151898	63931.8	77103	117403	87161.1	139186	148478	42623.8	4960.33	172587	151898	3.64674e+07	49130.2	63931.8	77103	34960.9	82752.7	141717	27396.1	117403	87161.1	97606.6	10606.8
P15529	Membrane cofactor protein (TLX) (Trophoblast leukocyte common antigen) (CD antigen CD46)	MCP_HUMAN	CD46 MCP MIC10	ENSG00000117335		Uniprot_SinglePass			Uniprot_Extracel_Domain	GO_CellSurf		Surfy	GO:0005886	Membrane cofactor protein OS=Homo sapiens OX=9606 GN=CD46 PE=1 SV=3	CD46	0.535	1.011	-0.9	0.02	0.25908	0.740796	0.825531	0.999706	219951	142722	22243.4	117752	144250	101870	219951	212962	574356	150050	90601.4	142722	22243.4	1939.54	54778.8	125356	117752	30644.1	983363	144250	21404.4	69050	101870	106291
Q6N022	Teneurin-4 (Ten-4) (Protein Odd Oz/ten-m homolog 4) (Tenascin-M4) (Ten-m4) (Teneurin transmembrane protein 4)	TEN4_HUMAN	TENM4 KIAA1302 ODZ4 TNM4	ENSG00000149256		Uniprot_SinglePass		Uniprot_CellMemb	Uniprot_Extracel_Domain			Surfy	GO:0005886	Teneurin-4 OS=Homo sapiens OX=9606 GN=TENM4 PE=1 SV=2	TENM4	0.531	38.734	-0.91	5.28	0.186771	0.0115874	0.743105	0.202307	480984	173192	288320	255518	6.70846e+06	194189	384034	571417	480984	297513	173192	138531	85720	288320	313843	327558	255518	155375	6.70846e+06	7.20455e+06	198616	45076.9	194189	239115
P51805	Plexin-A3 (Plexin-4) (Semaphorin receptor SEX)	PLXA3_HUMAN	PLXNA3 PLXN4 SEX	ENSG00000130827		Uniprot_SinglePass		Uniprot_CellMemb	Uniprot_Extracel_Domain			Surfy	GO:0005886	Plexin-A3 OS=Homo sapiens OX=9606 GN=PLXNA3 PE=1 SV=2	PLXNA3	0.518	25.707	-0.95	4.68	0.188428	0.0275646	0.745627	0.298358	415100	83925.3	85631.7	214814	2.15748e+06	168054	396508	415100	1.22337e+07	7471.68	137903	83925.3	85631.7	44695.2	102876	214814	1.94003e+06	213626	2.15748e+06	3.7039e+06	1.09326e+06	168054	7597.75	6.82608e+06
P48960	Adhesion G protein-coupled receptor E5 (Leukocyte antigen CD97) (CD antigen CD97) [Cleaved into: Adhesion G protein-coupled receptor E5 subunit alpha; Adhesion G protein-coupled receptor E5 subunit beta]	AGRE5_HUMAN	ADGRE5 CD97	ENSG00000123146			Uniprot_MultiPass	Uniprot_CellMemb	Uniprot_Extracel_Domain			Surfy	GO:0005886	CD97 antigen OS=Homo sapiens OX=9606 GN=CD97 PE=1 SV=4	CD97	0.513	0.136	-0.96	-2.87	0.136707	0.0575768	0.660309	0.42059	2.46316e+06	5.04426e+07	2.16697e+08	1.2636e+06	6.88309e+06	2.55989e+07	2.46316e+06	3.62947e+06	2.25967e+06	5.04426e+07	5.56943e+07	542126	4.86515e+07	2.16697e+08	3.64497e+08	1.2636e+06	1.03201e+06	1.62501e+06	6.88309e+06	9.39026e+06	536431	2.55989e+07	3.59845e+07	489731
P78310	Coxsackievirus and adenovirus receptor (CAR) (hCAR) (CVB3-binding protein) (Coxsackievirus B-adenovirus receptor) (HCVADR)	CXAR_HUMAN	CXADR CAR	ENSG00000154639		Uniprot_SinglePass		Uniprot_CellMemb	Uniprot_Extracel_Domain			Surfy	GO:0005886	Coxsackievirus and adenovirus receptor OS=Homo sapiens OX=9606 GN=CXADR PE=1 SV=1	CXADR	0.51	20.626	-0.97	4.37	0.0675308	0.0422594	0.509181	0.363861	7.21883e+06	530706	365596	3.68094e+06	1.09461e+07	1.57362e+07	7.07552e+06	7.87506e+06	7.21883e+06	472414	530706	1.04553e+07	414860	365596	264651	3.68094e+06	3.95096e+06	3.52743e+06	1.09461e+07	1.53691e+07	628655	1.75407e+07	1.57362e+07	570847
P08962	CD63 antigen (Granulophysin) (Lysosomal-associated membrane protein 3) (LAMP-3) (Melanoma-associated antigen ME491) (OMA81H) (Ocular melanoma-associated antigen) (Tetraspanin-30) (Tspan-30) (CD antigen CD63)	CD63_HUMAN	CD63 MLA1 TSPAN30	ENSG00000135404			Uniprot_MultiPass	Uniprot_CellMemb	Uniprot_Extracel_Domain	GO_CellSurf		Surfy	GO:0005886	CD63 antigen OS=Homo sapiens OX=9606 GN=CD63 PE=1 SV=2	CD63	0.504	0.745	-0.99	-0.43	0.135355	0.568613	0.657963	0.999706	742905	163048	106046	374371	121404	65303.1	755962	539833	742905	9126.68	163048	2.39414e+06	106046	166348	5945.11	587586	374371	354224	311183	104316	121404	2.28219e+06	65303.1	53699
P17301	Integrin alpha-2 (CD49 antigen-like family member B) (Collagen receptor) (Platelet membrane glycoprotein Ia) (GPIa) (VLA-2 subunit alpha) (CD antigen CD49b)	ITA2_HUMAN	ITGA2 CD49B	ENSG00000164171		Uniprot_SinglePass			Uniprot_Extracel_Domain	GO_CellSurf	GO_ExternalSidePM	Surfy	GO:0005886	Integrin alpha-2 OS=Homo sapiens OX=9606 GN=ITGA2 PE=1 SV=1	ITGA2	0.5	1.068	-1	0.09	0.117814	0.773437	0.629188	0.999706	1.21699e+06	182877	325327	608048	195248	284116	958902	1.21699e+06	1.7427e+06	182877	40056.6	304479	7.35503e+06	197197	325327	786946	310876	608048	113687	195248	280028	126175	284116	338146
Q92508	Piezo-type mechanosensitive ion channel component 1 (Membrane protein induced by beta-amyloid treatment) (Mib) (Protein FAM38A)	PIEZ1_HUMAN	PIEZO1 FAM38A KIAA0233	ENSG00000103335			Uniprot_MultiPass	Uniprot_CellMemb	Uniprot_Extracel_Domain			Surfy	GO:0005886	Piezo-type mechanosensitive ion channel component 1 OS=Homo sapiens OX=9606 GN=PIEZO1 PE=1 SV=4	PIEZO1	0.501	1.518	-1	0.6	0.124028	0.990032	0.633897	0.999706	988191	416547	239496	495347	632143	209206	988191	1.22148e+06	929116	416547	324777	489844	239496	161853	296913	520071	495347	320804	632143	1.08389e+06	399961	99169.9	453064	209206
P06756	Integrin alpha-V (Vitronectin receptor) (Vitronectin receptor subunit alpha) (CD antigen CD51) [Cleaved into: Integrin alpha-V heavy chain; Integrin alpha-V light chain]	ITAV_HUMAN	ITGAV MSK8 VNRA VTNR	ENSG00000138448		Uniprot_SinglePass		Uniprot_CellMemb	Uniprot_Extracel_Domain	GO_CellSurf	GO_ExternalSidePM	Surfy	GO:0005886	Integrin alpha-V OS=Homo sapiens OX=9606 GN=ITGAV PE=1 SV=2	ITGAV	0.495	10.217	-1.01	3.35	0.0509462	0.13865	0.431837	0.652255	2.34982e+07	1.95574e+07	3.35721e+07	1.1631e+07	1.99817e+08	2.61214e+07	2.60517e+07	2.13853e+07	2.34982e+07	3.5883e+07	1.95574e+07	1.68267e+07	3.35721e+07	5.45937e+07	1.57631e+06	1.1631e+07	1.21026e+07	1.10662e+07	1.99817e+08	2.0138e+08	2.39788e+07	5.98912e+07	1.81497e+07	2.61214e+07
Q12891	Hyaluronidase-2 (Hyal-2) (EC 3.2.1.35) (Hyaluronoglucosaminidase-2) (Lung carcinoma protein 2) (LuCa-2)	HYAL2_HUMAN	HYAL2 LUCA2	ENSG00000068001	Uniprot_GPI			Uniprot_CellMemb		GO_CellSurf	GO_ExternalSidePM	Surfy	GO:0005886	Hyaluronidase-2 OS=Homo sapiens OX=9606 GN=HYAL2 PE=1 SV=4	HYAL2	0.495	5.138	-1.01	2.36	0.124395	0.345893	0.633897	0.939536	1.0273e+06	183581	148744	509012	943291	150731	818525	1.19057e+06	1.0273e+06	183581	205855	138028	148744	155849	133337	509012	427518	539629	1.0845e+06	943291	137524	150731	32267.2	262223
O43300	Leucine-rich repeat transmembrane neuronal protein 2 (Leucine-rich repeat neuronal 2 protein)	LRRT2_HUMAN	LRRTM2 KIAA0416 LRRN2	ENSG00000146006		Uniprot_SinglePass		Uniprot_CellMemb	Uniprot_Extracel_Domain			Surfy	GO:0005886	Leucine-rich repeat transmembrane neuronal protein 2 OS=Homo sapiens OX=9606 GN=LRRTM2 PE=1 SV=3	LRRTM2	0.491	0.19	-1.03	-2.39	0.119368	0.101328	0.630593	0.550246	2.54652e+06	1.28253e+06	1.19076e+06	1.24991e+06	244061	126911	927636	2.8624e+06	2.54652e+06	1.28253e+06	1.3472e+06	1.27726e+06	1.19076e+06	36841.7	6.75925e+06	719265	1.61869e+06	1.24991e+06	624870	244061	151274	1.75173e+06	126911	88465
P18084	Integrin beta-5	ITB5_HUMAN	ITGB5	ENSG00000082781		Uniprot_SinglePass			Uniprot_Extracel_Domain	GO_CellSurf		Surfy	GO:0005886	Integrin beta-5 OS=Homo sapiens OX=9606 GN=ITGB5 PE=1 SV=1	ITGB5	0.49	35.875	-1.03	5.16	0.117021	0.0137237	0.629188	0.224523	2.95575e+06	344875	383157	1.44847e+06	1.23724e+07	293858	3.07671e+06	2843922	2.95575e+06	298463	344875	382274	472397	383157	199707	2.00493e+06	1.10499e+06	1.44847e+06	1.65688e+07	1.23724e+07	260199	347892	286087	293858
P55011	Solute carrier family 12 member 2 (Basolateral Na-K-Cl symporter) (Bumetanide-sensitive sodium-(potassium)-chloride cotransporter 2)	S12A2_HUMAN	SLC12A2 NKCC1	ENSG00000064651			Uniprot_MultiPass		Uniprot_Extracel_Domain			Surfy	GO:0005886	Solute carrier family 12 member 2 OS=Homo sapiens OX=9606 GN=SLC12A2 PE=1 SV=1	SLC12A2	0.488	1.217	-1.04	0.28	0.119415	0.853209	0.630593	0.999706	3.7777e+06	282368	238677	1.84322e+06	343783	209109	5.09449e+06	2.81482e+06	3.7777e+06	371868	216975	282368	238677	301869	228345	1.48747e+06	1.84322e+06	2.49372e+06	343783	388991	50059.2	209109	197321	224454
Q6ZRP7	Sulfhydryl oxidase 2 (EC 1.8.3.2) (Neuroblastoma-derived sulfhydryl oxidase) (Quiescin Q6-like protein 1)	QSOX2_HUMAN	QSOX2 QSCN6L1 SOXN	ENSG00000165661		Uniprot_SinglePass		Uniprot_CellMemb				Surfy	GO:0005886	Sulfhydryl oxidase 2 OS=Homo sapiens OX=9606 GN=QSOX2 PE=1 SV=3	QSOX2	0.478	4.026	-1.06	2.01	0.102562	0.452307	0.593336	0.999706	3.35135e+06	310066	428505	1.60282e+06	1.24836e+06	370625	4.36908e+06	3.35135e+06	2.06512e+06	416106	270210	310066	428505	455293	332516	1.60282e+06	1.76434e+06	1.4191e+06	1.25325e+06	1.24836e+06	261992	305056	487038	370625
P78504	Protein jagged-1 (Jagged1) (hJ1) (CD antigen CD339)	JAG1_HUMAN	JAG1 JAGL1	ENSG00000101384		Uniprot_SinglePass			Uniprot_Extracel_Domain			Surfy	GO:0005886	Protein jagged-1 OS=Homo sapiens OX=9606 GN=JAG1 PE=1 SV=3	JAG1	0.474	5.5	-1.08	2.46	0.0882974	0.319296	0.565661	0.918729	1.54377e+06	227016	134059	731153	1.24866e+06	124686	1.26746e+06	1.54377e+06	1.97416e+06	227016	191806	309929	134059	277861	65259	597994	731153	814238	1.53669e+06	1.24866e+06	146400	124686	44658.7	203244
Q9BXP2	Solute carrier family 12 member 9 (Cation-chloride cotransporter 6) (hCCC6) (Cation-chloride cotransporter-interacting protein 1) (CCC-interacting protein 1) (hCIP1) (Potassium-chloride transporter 9) (WO3.3)	S12A9_HUMAN	SLC12A9 CCC6 CIP1	ENSG00000146828			Uniprot_MultiPass	Uniprot_CellMemb	Uniprot_Extracel_Domain			Surfy	GO:0005886	Solute carrier family 12 member 9 OS=Homo sapiens OX=9606 GN=SLC12A9 PE=1 SV=1	SLC12A9	0.472	1.548	-1.08	0.63	0.143807	0.869169	0.663037	0.999706	541415	36590.2	99165.8	255533	56626.2	147213	560445	541415	449220	101656	36590.2	7420.05	99165.8	172046	11105.9	818246	255533	43980.6	53996	56626.2	104184	114400	162095	147213
Q6UXD5	Seizure 6-like protein 2	SE6L2_HUMAN	SEZ6L2 PSK UNQ1903/PRO4349	ENSG00000174938		Uniprot_SinglePass		Uniprot_CellMemb	Uniprot_Extracel_Domain			Surfy	GO:0005886	Seizure 6-like protein 2 OS=Homo sapiens OX=9606 GN=SEZ6L2 PE=1 SV=2	SEZ6L2	0.455	84.561	-1.14	6.4	0.0890142	0.00171341	0.567533	0.068604	973449	402857	286434	443014	3.4066e+07	216377	1.28248e+06	724772	973449	309249	402857	513515	267023	286434	456035	443014	501355	313323	4.08135e+07	3.4066e+07	350001	254359	216377	197700
Q7Z553	MAM domain-containing glycosylphosphatidylinositol anchor protein 2 (MAM domain-containing protein 1)	MDGA2_HUMAN	MDGA2 MAMDC1 UNQ8188/PRO23197	ENSG00000272781	Uniprot_GPI			Uniprot_CellMemb				Surfy	GO:0005886	MAM domain-containing glycosylphosphatidylinositol anchor protein 2 OS=Homo sapiens OX=9606 GN=MDGA2 PE=1 SV=2	MDGA2	0.453	12.498	-1.14	3.64	0.146473	0.101289	0.666211	0.550246	86863.7	50908	172951	39382.8	636237	42282.9	86863.7	7107.66	145304	50908	99113.8	12642.2	1.2842e+06	172951	22421.5	3009.45	56422.6	39382.8	1.05708e+06	636237	52356.1	134813	33643.2	42282.9
Q7Z553	MAM domain-containing glycosylphosphatidylinositol anchor protein 2 (MAM domain-containing protein 1)	MDGA2_HUMAN	MDGA2 MAMDC1 UNQ8188/PRO23197	ENSG00000139915	Uniprot_GPI			Uniprot_CellMemb				Surfy	GO:0005886	MAM domain-containing glycosylphosphatidylinositol anchor protein 2 OS=Homo sapiens OX=9606 GN=MDGA2 PE=1 SV=2	MDGA2	0.453	12.498	-1.14	3.64	0.146473	0.101289	0.666211	0.550246	86863.7	50908	172951	39382.8	636237	42282.9	86863.7	7107.66	145304	50908	99113.8	12642.2	1.2842e+06	172951	22421.5	3009.45	56422.6	39382.8	1.05708e+06	636237	52356.1	134813	33643.2	42282.9
O95297	Myelin protein zero-like protein 1 (Protein zero-related)	MPZL1_HUMAN	MPZL1 PZR UNQ849/PRO1787	ENSG00000197965		Uniprot_SinglePass			Uniprot_Extracel_Domain	GO_CellSurf		Surfy	GO:0005886	Myelin protein zero-like protein 1 OS=Homo sapiens OX=9606 GN=MPZL1 PE=1 SV=1	MPZL1	0.451	0.02	-1.15	-5.68	0.0947096	0.000626834	0.570696	0.0359897	2.48435e+06	1.10685e+07	3.17386e+07	1.12032e+06	216600	1.32934e+07	2.48435e+06	2.65481e+06	434872	1.10685e+07	1.02004e+07	1.45005e+07	6.36992e+06	3.17386e+07	3.25386e+07	1.12032e+06	1.24551e+06	855735	216600	3.42689e+06	211526	1.32934e+07	1.71866e+07	187802
P50281	Matrix metalloproteinase-14 (MMP-14) (EC 3.4.24.80) (MMP-X1) (Membrane-type matrix metalloproteinase 1) (MT-MMP 1) (MTMMP1) (Membrane-type-1 matrix metalloproteinase) (MT1-MMP) (MT1MMP)	MMP14_HUMAN	MMP14	ENSG00000157227		Uniprot_SinglePass			Uniprot_Extracel_Domain			Surfy	GO:0005886	Matrix metalloproteinase-14 OS=Homo sapiens OX=9606 GN=MMP14 PE=1 SV=3	MMP14	0.451	0.359	-1.15	-1.48	0.172392	0.190211	0.720589	0.740545	271522	151099	92648.5	122481	54177.1	150796	195498	271522	350722	151099	57801	159542	92648.5	156316	62230.7	19493	281163	122481	109555	42556.5	54177.1	154273	150796	146076
Q99835	Smoothened homolog (SMO) (Protein Gx)	SMO_HUMAN	SMO SMOH	ENSG00000128602			Uniprot_MultiPass		Uniprot_Extracel_Domain			Surfy	GO:0005886	Smoothened homolog OS=Homo sapiens OX=9606 GN=SMO PE=1 SV=1	SMO	0.447	0.195	-1.16	-2.36	0.152607	0.0195209	0.682918	0.261062	124580	73159	111818	55708.8	14238.9	44167.6	124580	134349	39882.7	32917.7	73159	94267.7	111818	11477.5	144421	55708.8	71421	41266.9	14238.9	3.48584e+06	2751.82	55945.2	44167.6	9671.4
P16234	Platelet-derived growth factor receptor alpha (PDGF-R-alpha) (PDGFR-alpha) (EC 2.7.10.1) (Alpha platelet-derived growth factor receptor) (Alpha-type platelet-derived growth factor receptor) (CD140 antigen-like family member A) (CD140a antigen) (Platelet-derived growth factor alpha receptor) (Platelet-derived growth factor receptor 2) (PDGFR-2) (CD antigen CD140a)	PGFRA_HUMAN	PDGFRA PDGFR2 RHEPDGFRA	ENSG00000134853		Uniprot_SinglePass		Uniprot_CellMemb	Uniprot_Extracel_Domain	GO_CellSurf	GO_ExternalSidePM	Surfy	GO:0005886	Platelet-derived growth factor receptor alpha OS=Homo sapiens OX=9606 GN=PDGFRA PE=1 SV=1	PDGFRA	0.444	7.965	-1.17	2.99	0.0669459	0.198483	0.509181	0.754035	5.01892e+06	1.92784e+06	894197	2.22864e+06	1.53559e+07	971671	5.41465e+06	4.04912e+06	5.01892e+06	1.92784e+06	1.2033e+06	2.61967e+06	894197	924664	823839	1.87223e+06	2.22864e+06	2.51297e+06	1.53559e+07	2.50624e+07	1.1722e+06	804749	1.27616e+06	971671
Q5IJ48	Protein crumbs homolog 2 (Crumbs-like protein 2)	CRUM2_HUMAN	CRB2	ENSG00000148204		Uniprot_SinglePass		Uniprot_CellMemb				Surfy	GO:0005886	Protein crumbs homolog 2 OS=Homo sapiens OX=9606 GN=CRB2 PE=1 SV=2	CRB2	0.442	22.631	-1.18	4.5	0.147298	0.0354128	0.667287	0.331992	125565	40039.5	115254	55557.8	906115	90327.1	125565	90649.1	138053	36874.7	40039.5	108732	149132	115254	49059.7	49448	103912	55557.8	906115	1.26199e+06	112776	90327.1	64247.5	100411
Q96GP6	Scavenger receptor class F member 2 (SRECRP-1) (Scavenger receptor expressed by endothelial cells 2 protein) (SREC-II)	SREC2_HUMAN	SCARF2 SREC2 SREPCR	ENSG00000244486		Uniprot_SinglePass			Uniprot_Extracel_Domain			Surfy		Scavenger receptor class F member 2 OS=Homo sapiens OX=9606 GN=SCARF2 PE=1 SV=5	SCARF2	0.443	21.501	-1.18	4.43	0.079314	0.039064	0.539938	0.349623	1.27607e+06	518444	478297	565099	1.11471e+07	545123	1.37401e+06	1.27607e+06	635685	487465	667955	518444	713044	348894	478297	386272	565099	684938	1.20949e+07	1.11471e+07	715037	723011	545123	525663
Q9Y6M5	Zinc transporter 1 (ZnT-1) (Solute carrier family 30 member 1)	ZNT1_HUMAN	SLC30A1 ZNT1	ENSG00000170385			Uniprot_MultiPass	Uniprot_CellMemb	Uniprot_Extracel_Domain			Surfy	GO:0005886	Zinc transporter 1 OS=Homo sapiens OX=9606 GN=SLC30A1 PE=1 SV=3	SLC30A1	0.44	13.331	-1.19	3.74	0.0419921	0.0911904	0.388557	0.529899	6.11308e+06	300092	333943	2.68692e+06	4.00038e+06	344789	6.7679e+06	6.11308e+06	5.45488e+06	192834	300092	377710	98347.3	333943	355085	2.68692e+06	2.06554e+06	2.75546e+06	4.00038e+06	4.53674e+06	199250	223207	381566	344789
P30490		1B52_HUMAN	HLA-B	ENSG00000232126								Surfy		HLA class I histocompatibility antigen, B-52 alpha chain OS=Homo sapiens OX=9606 GN=HLA-B PE=1 SV=1	HLA-B	0.432	0.023	-1.21	-5.42	0.0901006	0.00102966	0.567533	0.051365	4.17033e+06	2.94957e+07	478982	1.80336e+06	687936	657907	4.17033e+06	3.78668e+06	5.51731e+06	3.53582e+07	2.94957e+07	566602	478982	684631	419074	1.41089e+06	2.2058e+06	1.80336e+06	687936	573742	1.52744e+07	786047	532998	657907
Q92673	Sortilin-related receptor (Low-density lipoprotein receptor relative with 11 ligand-binding repeats) (LDLR relative with 11 ligand-binding repeats) (LR11) (SorLA-1) (Sorting protein-related receptor containing LDLR class A repeats) (SorLA)	SORL_HUMAN	SORL1 C11orf32	ENSG00000137642		Uniprot_SinglePass		Uniprot_CellMemb		GO_CellSurf		Surfy	GO:0005886	Sortilin-related receptor OS=Homo sapiens OX=9606 GN=SORL1 PE=1 SV=2	SORL1	0.434	7.319	-1.21	2.87	0.0846392	0.222612	0.553886	0.791715	1.08822e+06	420538	362556	471835	3.07791e+06	4.6336e+06	1.08822e+06	919706	2.90004e+06	277036	2.65238e+06	420538	362801	362556	192527	471835	753557	467862	3.82267e+06	3.07791e+06	401469	5.76491e+06	4.6336e+06	379248
Q9UP95	Solute carrier family 12 member 4 (Electroneutral potassium-chloride cotransporter 1) (Erythroid K-Cl cotransporter 1) (hKCC1)	S12A4_HUMAN	SLC12A4 KCC1	ENSG00000124067			Uniprot_MultiPass					Surfy	GO:0005886	Solute carrier family 12 member 4 OS=Homo sapiens OX=9606 GN=SLC12A4 PE=1 SV=2	SLC12A4	0.425	0.367	-1.23	-1.45	0.0785165	0.261208	0.539938	0.850113	1.11524e+06	7.52e+06	1.58724e+07	474531	2.76189e+06	179157	1.11524e+06	1.12078e+06	1.00065e+06	7.52e+06	7.75672e+06	4.84546e+06	4.42806e+06	1.58724e+07	2.46131e+07	735295	474531	335457	1.79986e+06	3.21591e+06	2.76189e+06	179157	7.33615e+06	91845.8
Q6P4Q7	Metal transporter CNNM4 (Ancient conserved domain-containing protein 4) (Cyclin-M4)	CNNM4_HUMAN	CNNM4 ACDP4 KIAA1592	ENSG00000158158			Uniprot_MultiPass	Uniprot_CellMemb	Uniprot_Extracel_Domain			Surfy	GO:0005886	Metal transporter CNNM4 OS=Homo sapiens OX=9606 GN=CNNM4 PE=1 SV=3	CNNM4	0.419	1.69	-1.25	0.76	0.0975305	0.942637	0.580793	0.999706	643999	152575	227445	270020	257909	174085	643999	652197	566642	131838	152575	164742	227445	238654	182564	282941	255286	270020	1.66503e+06	181816	257909	174085	316782	115042
Q15043	Metal cation symporter ZIP14 (LIV-1 subfamily of ZIP zinc transporter 4) (LZT-Hs4) (Solute carrier family 39 member 14) (Zrt- and Irt-like protein 14) (ZIP-14)	S39AE_HUMAN	SLC39A14 KIAA0062 ZIP14	ENSG00000104635			Uniprot_MultiPass	Uniprot_CellMemb	Uniprot_Extracel_Domain			Surfy	GO:0005886	Zinc transporter ZIP14 OS=Homo sapiens OX=9606 GN=SLC39A14 PE=1 SV=3	SLC39A14	0.418	34.146	-1.26	5.09	0.069539	0.0152773	0.517178	0.233475	2.778e+06	49712.3	150572	1.16101e+06	1.69749e+06	117719	3.29399e+06	2.30259e+06	2.778e+06	49712.3	116476	27829.1	150572	158635	69470.3	1.16101e+06	1.3665e+06	870407	1.69749e+06	1.91068e+06	63776.9	117719	130583	70936.4
Q8TEM1	Nuclear pore membrane glycoprotein 210 (Nuclear pore protein gp210) (Nuclear envelope pore membrane protein POM 210) (POM210) (Nucleoporin Nup210) (Pore membrane protein of 210 kDa)	PO210_HUMAN	NUP210 KIAA0906 PSEC0245	ENSG00000132182		Uniprot_SinglePass						Surfy		Nuclear pore membrane glycoprotein 210 OS=Homo sapiens OX=9606 GN=NUP210 PE=1 SV=3	NUP210	0.419	1.542	-1.26	0.62	0.100328	0.999971	0.589379	0.999971	663647	127726	272944	277826	196942	146241	1.20898e+06	663647	565692	182396	61957.7	127726	272944	294200	176280	151696	616184	277826	231774	196942	105076	146241	1.86465e+06	41515.5
Q9NV96	Cell cycle control protein 50A (P4-ATPase flippase complex beta subunit TMEM30A) (Transmembrane protein 30A)	CC50A_HUMAN	TMEM30A C6orf67 CDC50A	ENSG00000112697			Uniprot_MultiPass	Uniprot_CellMemb				Surfy	GO:0005886	Cell cycle control protein 50A OS=Homo sapiens OX=9606 GN=TMEM30A PE=1 SV=1	TMEM30A	0.419	7.295	-1.26	2.87	0.0521825	0.223608	0.43624	0.793979	5.06791e+06	320855	298348	2.12175e+06	2.34048e+06	231804	4.01209e+06	5.36321e+06	5.06791e+06	320855	181522	487206	1.79853e+06	298348	76322.3	2.64723e+06	2.12175e+06	1.73015e+06	3.50865e+06	2.34048e+06	297722	202797	507686	231804
P18827	Syndecan-1 (SYND1) (CD antigen CD138)	SDC1_HUMAN	SDC1 SDC	ENSG00000115884		Uniprot_SinglePass			Uniprot_Extracel_Domain	GO_CellSurf	GO_ExternalSidePM	Surfy	GO:0005886	Syndecan-1 OS=Homo sapiens OX=9606 GN=SDC1 PE=1 SV=3	SDC1	0.416	0.415	-1.27	-1.27	0.145496	0.269312	0.664779	0.862945	269668	160071	114655	112060	66395	143186	269668	359983	126524	166264	124970	160071	114655	157144	111668	147218	90166.7	112060	7799.71	66395	73151.1	170083	143186	84601
Q9NZU1	Leucine-rich repeat transmembrane protein FLRT1 (Fibronectin-like domain-containing leucine-rich transmembrane protein 1)	FLRT1_HUMAN	FLRT1 UNQ752/PRO1483	ENSG00000126500		Uniprot_SinglePass		Uniprot_CellMemb	Uniprot_Extracel_Domain			Surfy	GO:0005886	Leucine-rich repeat transmembrane protein FLRT1 OS=Homo sapiens OX=9606 GN=FLRT1 PE=1 SV=3	FLRT1	0.411	4.385	-1.28	2.13	0.111649	0.413085	0.615485	0.999706	156672	119873	130287	64383	525668	47463.6	169660	139314	156672	119873	130862	106271	149539	130287	91642.6	56335.5	121870	64383	525668	781004	106434	126008	47463.6	23694.6
Q04656	Copper-transporting ATPase 1 (EC 7.2.2.8) (Copper pump 1) (Menkes disease-associated protein)	ATP7A_HUMAN	ATP7A MC1 MNK	ENSG00000165240			Uniprot_MultiPass	Uniprot_CellMemb	Uniprot_Extracel_Domain				GO:0005886	Copper-transporting ATPase 1 OS=Homo sapiens OX=9606 GN=ATP7A PE=1 SV=4	ATP7A	0.41	38.09	-1.29	5.25	0.127231	0.0120279	0.638887	0.206784	332407	18820.2	40952	136257	716855	96921.4	283679	332407	356255	3.27328e+06	18820.2	15064.1	40952	154282	5493.4	111849	151471	136257	716855	777563	62516.9	80840.8	9.84959e+06	96921.4
P16190		1A33_HUMAN	HLA-A	ENSG00000231834								Surfy		HLA class I histocompatibility antigen, A-33 alpha chain OS=Homo sapiens OX=9606 GN=HLA-A PE=1 SV=3	HLA-A	0.4	85.504	-1.32	6.42	0.0181625	0.00166336	0.254699	0.068604	1.33615e+07	410823	322934	5.34517e+06	3.51271e+07	474011	1.33615e+07	2.12551e+07	1.29037e+07	273357	435643	410823	368878	322934	157246	8.66778e+06	4.97429e+06	5.34517e+06	6.97517e+07	3.51271e+07	758455	474011	567739	261422
Q4KMQ2	Anoctamin-6 (Small-conductance calcium-activated nonselective cation channel) (SCAN channel) (Transmembrane protein 16F)	ANO6_HUMAN	ANO6 TMEM16F	ENSG00000177119			Uniprot_MultiPass	Uniprot_CellMemb	Uniprot_Extracel_Domain	GO_CellSurf		Surfy	GO:0005886	Anoctamin-6 OS=Homo sapiens OX=9606 GN=ANO6 PE=1 SV=2	ANO6	0.402	17.578	-1.32	4.14	0.0275189	0.056683	0.304509	0.419195	6.62024e+06	754741	819849	2.66073e+06	1.32668e+07	4.84793e+06	9.39722e+06	4.96293e+06	6.62024e+06	5.18148e+06	754741	676148	3.53398e+06	819849	641398	2.56873e+06	3.06921e+06	2.66073e+06	1.71793e+07	1.32668e+07	878487	7.76694e+06	4.84793e+06	495019
P42892	Endothelin-converting enzyme 1 (ECE-1) (EC 3.4.24.71)	ECE1_HUMAN	ECE1	ENSG00000117298		Uniprot_SinglePass		Uniprot_CellMemb	Uniprot_Extracel_Domain	GO_CellSurf	GO_ExternalSidePM	Surfy	GO:0005886	Endothelin-converting enzyme 1 OS=Homo sapiens OX=9606 GN=ECE1 PE=1 SV=2	ECE1	0.391	24.666	-1.36	4.62	0.0923381	0.0299279	0.568187	0.30992	562862	197117	148340	219904	4.86204e+06	165872	407367	562862	830063	2.34758e+06	194208	197117	121948	148340	192843	106544	219904	276756	5.0752e+06	4.86204e+06	192667	193554	89342.9	165872
Q8TB96	T-cell immunomodulatory protein (Protein TIP) (Integrin-alpha FG-GAP repeat-containing protein 1) (Linkin)	TIP_HUMAN	ITFG1 LNKN-1 TIP CDA08	ENSG00000129636		Uniprot_SinglePass						Surfy		T-cell immunomodulatory protein OS=Homo sapiens OX=9606 GN=ITFG1 PE=1 SV=1	ITFG1	0.391	25.538	-1.36	4.67	0.0580446	0.0279309	0.466042	0.298358	1.18767e+06	197313	249304	464297	5.03898e+06	131876	1.08594e+06	1.18767e+06	1.48011e+06	278277	174496	197313	163420	261490	249304	287350	464297	1.04133e+06	5.03898e+06	5.40753e+06	259322	131876	100118	185120
Q9BXJ7	Protein amnionless [Cleaved into: Soluble protein amnionless]	AMNLS_HUMAN	AMN UNQ513/PRO1028	ENSG00000166126		Uniprot_SinglePass		Uniprot_CellMemb	Uniprot_Extracel_Domain			Surfy	GO:0005886	Protein amnionless OS=Homo sapiens OX=9606 GN=AMN PE=1 SV=2	AMN	0.39	0.823	-1.36	-0.28	0.0946281	0.568762	0.570696	0.999706	156866	81017.8	94944.1	61160.8	66703	108773	64284.7	156866	491239	34927	81017.8	160855	157553	94944.1	43853.4	84597.2	13742	61160.8	66703	53665	113442	108773	158430	12997.3
O75084	Frizzled-7 (Fz-7) (hFz7) (FzE3)	FZD7_HUMAN	FZD7	ENSG00000155760			Uniprot_MultiPass	Uniprot_CellMemb	Uniprot_Extracel_Domain			Surfy	GO:0005886	Frizzled-7 OS=Homo sapiens OX=9606 GN=FZD7 PE=1 SV=2	FZD7	0.387	1.757	-1.37	0.81	0.0805239	0.863284	0.543242	0.999706	598608	78193.6	153217	231616	137403	63977.9	686565	598608	512750	50043	162595	78193.6	78623.8	153217	172845	353453	231616	215046	307737	137403	35516	63977.9	164128	23874
P04216	Thy-1 membrane glycoprotein (CDw90) (Thy-1 antigen) (CD antigen CD90)	THY1_HUMAN	THY1	ENSG00000154096	Uniprot_GPI			Uniprot_CellMemb		GO_CellSurf	GO_ExternalSidePM	Surfy	GO:0005886	Thy-1 membrane glycoprotein OS=Homo sapiens OX=9606 GN=THY1 PE=1 SV=2	THY1	0.382	12.892	-1.39	3.69	0.0142052	0.0963225	0.217218	0.539284	15451881	212706	267338	5.90015e+06	2.74218e+06	277572	1.45942e+07	15451881	1.80179e+07	95504.7	249117	212706	223161	267338	330509	5.98366e+06	5.90015e+06	5.20523e+06	4.71566e+06	2.74218e+06	335234	304070	277572	166420
P29323	Ephrin type-B receptor 2 (EC 2.7.10.1) (Developmentally-regulated Eph-related tyrosine kinase) (ELK-related tyrosine kinase) (EPH tyrosine kinase 3) (EPH-like kinase 5) (EK5) (hEK5) (Renal carcinoma antigen NY-REN-47) (Tyrosine-protein kinase TYRO5) (Tyrosine-protein kinase receptor EPH-3) [Cleaved into: EphB2/CTF1; EphB2/CTF2]	EPHB2_HUMAN	EPHB2 DRT EPHT3 EPTH3 ERK HEK5 TYRO5	ENSG00000133216		Uniprot_SinglePass		Uniprot_CellMemb	Uniprot_Extracel_Domain			Surfy	GO:0005886	Ephrin type-B receptor 2 OS=Homo sapiens OX=9606 GN=EPHB2 PE=1 SV=5	EPHB2	0.377	1.43	-1.41	0.52	0.0476884	0.952855	0.414946	0.999706	1.38219e+06	240235	350070	521723	343501	233021	1.38219e+06	1.72085e+06	1.06226e+06	240235	231242	284308	363168	257021	350070	575956	351224	521723	181352	1.62631e+06	343501	199752	233021	296052
Q92542	Nicastrin	NICA_HUMAN	NCSTN KIAA0253 UNQ1874/PRO4317	ENSG00000162736		Uniprot_SinglePass			Uniprot_Extracel_Domain			Surfy	GO:0005886	Nicastrin OS=Homo sapiens OX=9606 GN=NCSTN PE=1 SV=2	NCSTN	0.374	9.117	-1.42	3.19	0.0174196	0.164023	0.250909	0.693225	6.98519e+06	396357	465643	2.61062e+06	3.61373e+06	510190	6.98519e+06	5.17704e+06	8.96346e+06	539021	396357	254848	465643	400828	577150	2.55679e+06	2.61062e+06	2.61271e+06	4.92484e+06	3.61373e+06	499013	510190	582660	403342
P10314		1A32_HUMAN	HLA-A	ENSG00000223980								Surfy		HLA class I histocompatibility antigen, A-32 alpha chain OS=Homo sapiens OX=9606 GN=HLA-A PE=1 SV=2	HLA-A	0.372	1.38	-1.43	0.47	0.0192002	0.93089	0.260414	0.999706	6.55205e+06	2.60089e+06	243312	2.43411e+06	3.5901e+06	1.8425e+06	3.22626e+06	6.55205e+06	7.6942e+06	1.59735e+06	2.60089e+06	6.84402e+06	243312	5.77583e+06	236784	2.17476e+06	2.43411e+06	4.02231e+06	3.5901e+06	9.32669e+06	2.8775e+06	5.05528e+06	1.8425e+06	263624
P16188		1A30_HUMAN	HLA-A	ENSG00000206503								Surfy		HLA class I histocompatibility antigen, A-30 alpha chain OS=Homo sapiens OX=9606 GN=HLA-A PE=1 SV=2	HLA-A	0.371	50.011	-1.43	5.64	0.0121301	0.00643871	0.196341	0.141978	2.09475e+07	126863	83868.3	7.7683e+06	6.34451e+06	92594.3	2.09475e+07	1.72389e+07	2.60222e+07	145202	43309.1	126863	14406.2	110545	83868.3	7.7683e+06	7.53282e+06	8.4398e+06	1.20331e+07	6.34451e+06	137694	101288	92594.3	71646.4
P43121	Cell surface glycoprotein MUC18 (Cell surface glycoprotein P1H12) (Melanoma cell adhesion molecule) (Melanoma-associated antigen A32) (Melanoma-associated antigen MUC18) (S-endo 1 endothelial-associated antigen) (CD antigen CD146)	MUC18_HUMAN	MCAM MUC18	ENSG00000076706		Uniprot_SinglePass			Uniprot_Extracel_Domain	GO_CellSurf	GO_ExternalSidePM	Surfy	GO:0005886	Cell surface glycoprotein MUC18 OS=Homo sapiens OX=9606 GN=MCAM PE=1 SV=2	MCAM	0.367	0.831	-1.45	-0.27	0.0114947	0.628515	0.18705	0.999706	2.14341e+07	1.5614e+07	1.11926e+06	7.87096e+06	1.29801e+07	1.21762e+06	2.14341e+07	2.49671e+07	1.87108e+07	5.00506e+06	1.5614e+07	2.53207e+07	903749	1.11926e+06	1.31378e+06	8.33686e+06	7.87096e+06	7.42096e+06	1.11051e+07	1.57558e+07	1.29801e+07	1.21762e+06	4.84784e+06	1.20208e+06
Q13443	Disintegrin and metalloproteinase domain-containing protein 9 (ADAM 9) (EC 3.4.24.-) (Cellular disintegrin-related protein) (Meltrin-gamma) (Metalloprotease/disintegrin/cysteine-rich protein 9) (Myeloma cell metalloproteinase)	ADAM9_HUMAN	ADAM9 KIAA0021 MCMP MDC9 MLTNG	ENSG00000168615		Uniprot_SinglePass		Uniprot_CellMemb	Uniprot_Extracel_Domain	GO_CellSurf	GO_ExternalSidePM	Surfy	GO:0005886	Disintegrin and metalloproteinase domain-containing protein 9 OS=Homo sapiens OX=9606 GN=ADAM9 PE=1 SV=1	ADAM9	0.365	10.773	-1.45	3.43	0.0111006	0.127918	0.181608	0.624805	1.90374e+07	1.09874e+07	2.4053e+07	6.94661e+06	1.18371e+08	3.82137e+07	1.90374e+07	1.66552e+07	2.16769e+07	7.73154e+06	1.09874e+07	1.74662e+07	3.74328e+06	2.4053e+07	3.54626e+07	6.94661e+06	6.49247e+06	7.13557e+06	1.2351e+08	1.18371e+08	1.29912e+06	4.65616e+07	3.82137e+07	1.22194e+06
Q9HAB3	Solute carrier family 52, riboflavin transporter, member 2 (Porcine endogenous retrovirus A receptor 1) (PERV-A receptor 1) (Protein GPR172A) (Riboflavin transporter 3) (hRFT3)	S52A2_HUMAN	SLC52A2 GPR172A PAR1 RFT3	ENSG00000185803			Uniprot_MultiPass	Uniprot_CellMemb				Surfy	GO:0005886	Solute carrier family 52, riboflavin transporter, member 2 OS=Homo sapiens OX=9606 GN=SLC52A2 PE=1 SV=1	SLC52A2	0.366	6.3	-1.45	2.66	0.0719491	0.131894	0.525244	0.63396	546299	24703.7	49305	200165	155627	81476.7	546299	596902	503114	95025	8339.86	24703.7	47542	101369	49305	38881	253182	200165	222268	155627	110176	116809	81476.7	33552.5
Q9NZM1	Myoferlin (Fer-1-like protein 3)	MYOF_HUMAN	MYOF FER1L3 KIAA1207	ENSG00000138119		Uniprot_SinglePass		Uniprot_CellMemb	Uniprot_Extracel_Domain			Surfy	GO:0005886	Myoferlin OS=Homo sapiens OX=9606 GN=MYOF PE=1 SV=1	MYOF	0.365	1.044	-1.46	0.06	0.0450385	0.76028	0.406399	0.999706	2.24768e+06	373272	509953	819570	389848	422768	2.24768e+06	2.13647e+06	2.86591e+06	373272	404534	327861	218260	509953	597477	643900	819570	1.22275e+06	545821	389848	335499	454914	422768	366461
P40189	Interleukin-6 receptor subunit beta (IL-6 receptor subunit beta) (IL-6R subunit beta) (IL-6R-beta) (IL-6RB) (CDw130) (Interleukin-6 signal transducer) (Membrane glycoprotein 130) (gp130) (Oncostatin-M receptor subunit alpha) (CD antigen CD130)	IL6RB_HUMAN	IL6ST	ENSG00000134352		Uniprot_SinglePass		Uniprot_CellMemb	Uniprot_Extracel_Domain	GO_CellSurf	GO_ExternalSidePM	Surfy	GO:0005886	Interleukin-6 receptor subunit beta OS=Homo sapiens OX=9606 GN=IL6ST PE=1 SV=2	IL6ST	0.359	14.962	-1.48	3.9	0.0425559	0.0751498	0.391231	0.483469	1.28605e+06	310185	237244	461866	4.64088e+06	325210	1.28605e+06	137602	1.29312e+06	323660	217047	310185	318343	237244	144174	496369	439784	461866	4.64088e+06	6.17919e+06	263920	322828	325210	8.15388e+06
Q9NP60	X-linked interleukin-1 receptor accessory protein-like 2 (IL-1 receptor accessory protein-like 2) (IL-1-RAPL-2) (IL-1RAPL-2) (IL1RAPL-2) (EC 3.2.2.6) (IL1RAPL-2-related protein) (Interleukin-1 receptor 9) (IL-1R-9) (IL-1R9) (Three immunoglobulin domain-containing IL-1 receptor-related 1) (TIGIRR-1)	IRPL2_HUMAN	IL1RAPL2 IL1R9	ENSG00000189108		Uniprot_SinglePass			Uniprot_Extracel_Domain			Surfy	GO:0005886	X-linked interleukin-1 receptor accessory protein-like 2 OS=Homo sapiens OX=9606 GN=IL1RAPL2 PE=2 SV=1	IL1RAPL2	0.359	0.021	-1.48	-5.56	0.0806919	0.000787469	0.543242	0.0435685	95131.1	8.11675e+06	96087.6	34184.8	172048	33999.9	95131.1	23104.6	159288	8.11675e+06	9.7401e+06	21968.7	38162.2	154872	96087.6	64173	34184.8	18196.3	540938	172048	147757	33999.9	25917.6	160107
Q8IWB1	Inositol 1,4,5-trisphosphate receptor-interacting protein (Protein DANGER)	IPRI_HUMAN	ITPRIP DANGER KIAA1754	ENSG00000148841		Uniprot_SinglePass		Uniprot_CellMemb	Uniprot_Extracel_Domain				GO:0005886	Inositol 1,4,5-trisphosphate receptor-interacting protein OS=Homo sapiens OX=9606 GN=ITPRIP PE=1 SV=1	ITPRIP	0.354	1.044	-1.5	0.06	0.079175	0.754898	0.539938	0.999706	399921	84432.6	70930.8	141541	88122.9	107741	179888	399921	415616	44278.7	84432.6	148900	70930.8	63442.1	98266.9	43308.9	249647	141541	88122.9	138563	65505	107741	40464	116568
Q13683	Integrin alpha-7 [Cleaved into: Integrin alpha-7 heavy chain; Integrin alpha-7 light chain; Integrin alpha-7 70 kDa form]	ITA7_HUMAN	ITGA7 UNQ406/PRO768	ENSG00000135424		Uniprot_SinglePass			Uniprot_Extracel_Domain	GO_CellSurf		Surfy	GO:0005886	Integrin alpha-7 OS=Homo sapiens OX=9606 GN=ITGA7 PE=1 SV=3	ITGA7	0.351	20.549	-1.51	4.36	0.00899708	0.0425544	0.157346	0.364769	4.1467e+07	3.65643e+06	2.02724e+06	1.45713e+07	7.51371e+07	2.43641e+06	3.93815e+07	4.1467e+07	4.90753e+07	5.36254e+06	3.65643e+06	2.20582e+06	1.42329e+07	1.79778e+06	2.02724e+06	1.37317e+07	1.47791e+07	1.45713e+07	1.23963e+08	7.51371e+07	2.3722e+06	2.03503e+06	7.67842e+06	2.43641e+06
P02786	Transferrin receptor protein 1 (TR) (TfR) (TfR1) (Trfr) (T9) (p90) (CD antigen CD71) [Cleaved into: Transferrin receptor protein 1, serum form (sTfR)]	TFR1_HUMAN	TFRC	ENSG00000072274		Uniprot_SinglePass		Uniprot_CellMemb	Uniprot_Extracel_Domain	GO_CellSurf	GO_ExternalSidePM		GO:0005886	Transferrin receptor protein 1 OS=Homo sapiens OX=9606 GN=TFRC PE=1 SV=2	TFRC	0.346	100	-1.53	6.64	0.00719684	1e-17	0.137736	9.22121e-16	1.01119e+07	529333	346855	3.50005e+06	8.613e+07	669608	7.62228e+06	1.01536e+07	1.01119e+07	658793	484179	529333	549735	326512	346855	2.81366e+06	3.51841e+06	3.50005e+06	8.613e+07	9.36364e+07	716232	498907	750883	669608
Q2Y0W8	Electroneutral sodium bicarbonate exchanger 1 (Electroneutral Na(+)-driven Cl-HCO3 exchanger) (Solute carrier family 4 member 8) (k-NBC3)	S4A8_HUMAN	SLC4A8 KIAA0739 NBC NBC3 NDCBE1	ENSG00000050438			Uniprot_MultiPass		Uniprot_Extracel_Domain			Surfy	GO:0005886	Electroneutral sodium bicarbonate exchanger 1 OS=Homo sapiens OX=9606 GN=SLC4A8 PE=1 SV=1	SLC4A8	0.345	7.718	-1.54	2.95	0.0755621	0.20724	0.534734	0.766218	78059.2	159375	53125.4	26896.6	1.23007e+06	80612.9	76827.7	78059.2	441539	159375	42645.5	160221	11386.2	53782.2	53125.4	26896.6	4912.61	129005	1.78093e+06	1.23007e+06	159532	80612.9	123975	70908.1
Q16515	Acid-sensing ion channel 2 (ASIC2) (Amiloride-sensitive brain sodium channel) (Amiloride-sensitive cation channel 1, neuronal) (Amiloride-sensitive cation channel neuronal 1) (Brain sodium channel 1) (BNC1) (BNaC1) (Mammalian degenerin homolog) (MDEG)	ASIC2_HUMAN	ASIC2 ACCN ACCN1 BNAC1 MDEG	ENSG00000108684			Uniprot_MultiPass	Uniprot_CellMemb	Uniprot_Extracel_Domain				GO:0005886	Acid-sensing ion channel 2 OS=Homo sapiens OX=9606 GN=ASIC2 PE=1 SV=1	ASIC2	0.338	8.203	-1.56	3.04	0.0789702	0.190551	0.539938	0.740545	128754	65824.2	145990	43546.1	539985	111109	60584.4	128754	147228	80740.2	65824.2	6901.02	87343.9	169858	145990	43546.1	42457.6	124423	698186	539985	55959.3	92730.7	111109	165676
P04083	Annexin A1 (Annexin I) (Annexin-1) (Calpactin II) (Calpactin-2) (Chromobindin-9) (Lipocortin I) (Phospholipase A2 inhibitory protein) (p35)	ANXA1_HUMAN	ANXA1 ANX1 LPC1	ENSG00000135046				Uniprot_CellMemb		GO_CellSurf	GO_ExternalSidePM		GO:0005886	Annexin A1 OS=Homo sapiens OX=9606 GN=ANXA1 PE=1 SV=2	ANXA1	0.336	0.01	-1.57	-6.64	0.0902682	1e-17	0.567533	9.22121e-16	288248	4.66534e+06	64104	96821.2	29494	9.75773e+06	288248	552695	157288	4.66534e+06	4.20454e+06	7.64491e+06	52805.3	78461.2	64104	147016	96821.2	25102.5	29494	4632.63	96245.4	1.40909e+07	9.75773e+06	42340.9
P55283	Cadherin-4 (Retinal cadherin) (R-CAD) (R-cadherin)	CADH4_HUMAN	CDH4	ENSG00000179242		Uniprot_SinglePass		Uniprot_CellMemb	Uniprot_Extracel_Domain			Surfy	GO:0005886	Cadherin-4 OS=Homo sapiens OX=9606 GN=CDH4 PE=2 SV=2	CDH4	0.324	46.628	-1.62	5.54	0.067199	0.00759157	0.509181	0.160425	56622	97056.4	112792	18366.8	4.52555e+06	80162.4	37847.6	108183	56622	97056.4	3836.72	155478	63988.1	156191	112792	18366.8	4217.42	56728.5	4.52555e+06	5.54026e+06	67618.6	80162.4	30787.4	150774
P51790	H(+)/Cl(-) exchange transporter 3 (Chloride channel protein 3) (ClC-3) (Chloride transporter ClC-3)	CLCN3_HUMAN	CLCN3	ENSG00000109572			Uniprot_MultiPass	Uniprot_CellMemb		GO_CellSurf	GO_ExternalSidePM		GO:0005886	H(+)/Cl(-) exchange transporter 3 OS=Homo sapiens OX=9606 GN=CLCN3 PE=1 SV=2	CLCN3	0.322	2.681	-1.63	1.42	0.0719772	0.664855	0.525244	0.999706	189392	128848	94712.6	60994.4	345472	139261	360640	189392	181672	128848	60369.3	160510	137605	82738.8	94712.6	181741	60994.4	12546.9	735640	345472	37767	139261	146445	55818.1
Q7Z5N4	Protein sidekick-1	SDK1_HUMAN	SDK1	ENSG00000146555		Uniprot_SinglePass		Uniprot_CellMemb	Uniprot_Extracel_Domain			Surfy	GO:0005886	Protein sidekick-1 OS=Homo sapiens OX=9606 GN=SDK1 PE=2 SV=3	SDK1	0.322	7.753	-1.64	2.95	0.0468625	0.205972	0.412094	0.766218	617041	118503	108112	198545	918743	211156	617041	988631	503485	118503	220498	92086.9	220412	108112	51447.9	207583	152516	198545	1.39374e+06	918743	257575	182956	230572	211156
Q95604		1C17_HUMAN	HLA-C	ENSG00000206435;ENSG00000206452								Surfy		HLA class I histocompatibility antigen, Cw-17 alpha chain OS=Homo sapiens OX=9606 GN=HLA-C PE=1 SV=1	HLA-C	0.318	9.499	-1.65	3.25	0.024106	0.154501	0.281382	0.67434	1.63098e+06	193735	41918.5	518847	1.84036e+06	185224	2.16192e+06	1.25309e+06	1.63098e+06	324328	156453	193735	31090	133755	41918.5	989606	259861	518847	1.84036e+06	2.57326e+06	129519	185224	275484	147264
Q96J84	Kin of IRRE-like protein 1 (Kin of irregular chiasm-like protein 1) (Nephrin-like protein 1)	KIRR1_HUMAN	KIRREL1 KIRREL NEPH1	ENSG00000183853		Uniprot_SinglePass		Uniprot_CellMemb	Uniprot_Extracel_Domain			Surfy	GO:0005886	Kin of IRRE-like protein 1 OS=Homo sapiens OX=9606 GN=KIRREL1 PE=1 SV=2	KIRREL1	0.316	4.787	-1.66	2.26	0.024247	0.375016	0.281617	0.970386	3.7998e+06	531753	522851	1.19903e+06	2.54546e+06	678851	3.55716e+06	3.86738e+06	3.7998e+06	531753	485338	651041	522851	436320	583164	1.07777e+06	1.19903e+06	1.45305e+06	2.54546e+06	3.00854e+06	514794	678851	484724	895670
P08195	4F2 cell-surface antigen heavy chain (4F2hc) (4F2 heavy chain antigen) (Lymphocyte activation antigen 4F2 large subunit) (Solute carrier family 3 member 2) (CD antigen CD98)	4F2_HUMAN	SLC3A2 MDU1	ENSG00000168003		Uniprot_SinglePass		Uniprot_CellMemb	Uniprot_Extracel_Domain	GO_CellSurf		Surfy	GO:0005886	4F2 cell-surface antigen heavy chain OS=Homo sapiens OX=9606 GN=SLC3A2 PE=1 SV=3	SLC3A2	0.315	0.458	-1.67	-1.13	0.00473481	0.341902	0.101465	0.939536	6.06545e+07	2.94338e+07	7.16571e+07	1.90896e+07	1.34849e+07	1.93323e+06	6.06545e+07	6.63067e+07	5.78462e+07	2.94338e+07	1.29133e+06	6.03613e+07	2.26584e+07	7.16571e+07	1.21403e+08	2.19788e+07	1.90896e+07	1.60805e+07	1.34849e+07	1.83988e+07	3.72876e+06	6.63798e+07	1.93323e+06	1.51519e+06
P48060	Glioma pathogenesis-related protein 1 (GliPR 1) (Protein RTVP-1)	GLIP1_HUMAN	GLIPR1 GLIPR RTVP1	ENSG00000139278		Uniprot_SinglePass						Surfy	GO:0005886	Glioma pathogenesis-related protein 1 OS=Homo sapiens OX=9606 GN=GLIPR1 PE=1 SV=3	GLIPR1	0.313	13.688	-1.68	3.77	0.0189684	0.087288	0.260392	0.518784	1.90274e+06	108300	192111	594627	1.48242e+06	150119	1.90274e+06	1.4268e+06	3.00159e+06	27267.5	142999	108300	192823	192111	91247.9	594627	705848	516842	1.48242e+06	1.66832e+06	97211.3	150119	118765	212838
Q5ZPR3	CD276 antigen (4Ig-B7-H3) (B7 homolog 3) (B7-H3) (Costimulatory molecule) (CD antigen CD276)	CD276_HUMAN	CD276 B7H3 PSEC0249 UNQ309/PRO352	ENSG00000103855		Uniprot_SinglePass			Uniprot_Extracel_Domain	GO_CellSurf	GO_ExternalSidePM	Surfy	GO:0005886	CD276 antigen OS=Homo sapiens OX=9606 GN=CD276 PE=1 SV=1	CD276	0.312	0.023	-1.68	-5.41	0.00445385	0.00105017	0.0968077	0.0515431	1.5828e+07	2.6029e+07	611240	4.93124e+06	611411	714342	1.69937e+07	1.5828e+07	1.47427e+07	8.80538e+06	2.6029e+07	3.45374e+07	521042	611240	766965	5.44714e+06	4.93124e+06	4.47125e+06	598813	611411	1.09083e+07	458443	714342	715136
P15151	Poliovirus receptor (Nectin-like protein 5) (NECL-5) (CD antigen CD155)	PVR_HUMAN	PVR PVS	ENSG00000073008		Uniprot_SinglePass		Uniprot_CellMemb	Uniprot_Extracel_Domain	GO_CellSurf		Surfy	GO:0005886	Poliovirus receptor OS=Homo sapiens OX=9606 GN=PVR PE=1 SV=2	PVR	0.31	4.227	-1.69	2.08	0.0182466	0.429688	0.254699	0.999706	5.23232e+06	415642	449400	1.62108e+06	1.75697e+06	458946	5.30455e+06	4.8719e+06	5.23232e+06	415642	375884	516090	449400	764962	268836	1.62108e+06	1.87366e+06	1.60076e+06	1.75697e+06	2.0925e+06	485809	458946	455033	483948
Q9C0B5	Palmitoyltransferase ZDHHC5 (EC 2.3.1.225) (Zinc finger DHHC domain-containing protein 5) (DHHC-5) (Zinc finger protein 375)	ZDHC5_HUMAN	ZDHHC5 KIAA1748 ZNF375	ENSG00000156599			Uniprot_MultiPass	Uniprot_CellMemb	Uniprot_Extracel_Domain			Surfy	GO:0005886	Palmitoyltransferase ZDHHC5 OS=Homo sapiens OX=9606 GN=ZDHHC5 PE=1 SV=2	ZDHHC5	0.309	8.263	-1.69	3.05	0.0241343	0.188633	0.281382	0.738752	2.18316e+06	341570	335530	674377	2.82246e+06	513794	2.12476e+06	2.18316e+06	2.68757e+06	330418	502547	341570	307176	335530	3.99605e+07	389045	1.99037e+06	674377	2.82246e+06	3.80914e+06	297680	3.22876e+07	513794	317450
Q9H0X4	Protein FAM234A (Protein ITFG3)	F234A_HUMAN	FAM234A C16orf9 ITFG3			Uniprot_SinglePass			Uniprot_Extracel_Domain	GO_CellSurf				Protein FAM234A OS=Homo sapiens OX=9606 GN=FAM234A PE=1 SV=1	FAM234A	0.309	0.782	-1.69	-0.35	0.00387319	0.595128	0.0847923	0.999706	9.82042e+06	1.24398e+07	3.69918e+06	3.03754e+06	9.73151e+06	560034	9.82042e+06	1.0696e+07	8.91056e+06	1.24398e+07	370070	1.8883e+07	3.69918e+06	2.38716e+07	445936	2.83897e+06	3.34834e+06	3.03754e+06	1.041e+07	9.73151e+06	9.0712e+06	280851	560034	613609
Q8IUW5	RELT-like protein 1	RELL1_HUMAN	RELL1 PSEC0162	ENSG00000181826		Uniprot_SinglePass		Uniprot_CellMemb	Uniprot_Extracel_Domain			Surfy	GO:0005886	RELT-like protein 1 OS=Homo sapiens OX=9606 GN=RELL1 PE=1 SV=1	RELL1	0.308	1.908	-1.7	0.93	0.0214037	0.867644	0.267064	0.999706	1.64389e+06	134651	174191	506598	256868	133980	1.64389e+06	1.49461e+06	1.80852e+06	242815	134651	93516.2	175922	174191	167047	444420	506598	519010	287614	199478	256868	133980	220371	78343.2
Q9Y666	Solute carrier family 12 member 7 (Electroneutral potassium-chloride cotransporter 4) (K-Cl cotransporter 4)	S12A7_HUMAN	SLC12A7 KCC4	ENSG00000113504			Uniprot_MultiPass	Uniprot_CellMemb				Surfy	GO:0005886	Solute carrier family 12 member 7 OS=Homo sapiens OX=9606 GN=SLC12A7 PE=1 SV=3	SLC12A7	0.305	69.923	-1.71	6.13	0.0248528	0.00281711	0.286466	0.0921772	816062	119254	162375	248726	8.33856e+06	129343	816062	505512	855857	140144	82273.7	119254	112864	162375	246637	248726	364780	214953	1.14958e+07	8.33856e+06	204693	129343	1.78331e+06	106353
Q99965	Disintegrin and metalloproteinase domain-containing protein 2 (ADAM 2) (Cancer/testis antigen 15) (CT15) (Fertilin subunit beta) (PH-30) (PH30) (PH30-beta)	ADAM2_HUMAN	ADAM2 FTNB	ENSG00000104755		Uniprot_SinglePass			Uniprot_Extracel_Domain	GO_CellSurf		Surfy	GO:0005886	Disintegrin and metalloproteinase domain-containing protein 2 OS=Homo sapiens OX=9606 GN=ADAM2 PE=2 SV=2	ADAM2	0.296	1.304	-1.75	0.38	0.0525717	0.920401	0.43829	0.999706	378360	96368.9	98561.2	112174	125693	71036.5	93814.6	538929	378360	96368.9	62687	147430	48737.9	98561.2	155489	110443	118168	112174	173285	125693	82980.2	71036.5	108983	3342.62
P30466		1B18_HUMAN	HLA-B	ENSG00000206450								Surfy		HLA class I histocompatibility antigen, B-18 alpha chain OS=Homo sapiens OX=9606 GN=HLA-B PE=1 SV=1	HLA-B	0.295	1.018	-1.76	0.03	0.00319905	0.745332	0.0753972	0.999706	1.27918e+07	2.87361e+07	793112	3.77624e+06	2.92671e+07	2.21444e+06	1.32883e+07	1.1302e+07	1.27918e+07	3.2057e+07	2.87361e+07	2.31661e+07	626572	793112	969478	3.77624e+06	2.74044e+06	5.33577e+06	2.96551e+07	2.92671e+07	1.28965e+07	6.74081e+06	2.21444e+06	680499
Q16832	Discoidin domain-containing receptor 2 (Discoidin domain receptor 2) (EC 2.7.10.1) (CD167 antigen-like family member B) (Discoidin domain-containing receptor tyrosine kinase 2) (Neurotrophic tyrosine kinase, receptor-related 3) (Receptor protein-tyrosine kinase TKT) (Tyrosine-protein kinase TYRO10) (CD antigen CD167b)	DDR2_HUMAN	DDR2 NTRKR3 TKT TYRO10	ENSG00000162733		Uniprot_SinglePass		Uniprot_CellMemb	Uniprot_Extracel_Domain			Surfy	GO:0005886	Discoidin domain-containing receptor 2 OS=Homo sapiens OX=9606 GN=DDR2 PE=1 SV=2	DDR2	0.289	30.162	-1.79	4.91	0.0489938	0.0198813	0.419967	0.262217	434592	120559	15778.7	125749	3.63631e+06	72368.1	434592	337308	447731	157648	13376	120559	15778.7	130415	15465	161449	125749	112193	4.3614e+06	3.63631e+06	53874.5	32327.6	72368.1	99878.4
P16144	Integrin beta-4 (GP150) (CD antigen CD104)	ITB4_HUMAN	ITGB4	ENSG00000132470		Uniprot_SinglePass		Uniprot_CellMemb	Uniprot_Extracel_Domain	GO_CellSurf		Surfy	GO:0005886	Integrin beta-4 OS=Homo sapiens OX=9606 GN=ITGB4 PE=1 SV=5	ITGB4	0.283	5.008	-1.82	2.32	0.0369202	0.356318	0.363899	0.947794	597938	201339	99391	168963	1.00821e+06	156284	597938	324135	709594	201339	98749.2	210846	178931	99391	58059.5	75668.6	168963	203969	1.19522e+06	1.00821e+06	335814	156284	183884	12671.7
Q6EMK4	Vasorin (Protein slit-like 2)	VASN_HUMAN	VASN SLITL2 UNQ314/PRO357/PRO1282	ENSG00000168140		Uniprot_SinglePass			Uniprot_Extracel_Domain	GO_CellSurf		Surfy	GO:0005886	Vasorin OS=Homo sapiens OX=9606 GN=VASN PE=1 SV=1	VASN	0.28	12.621	-1.83	3.66	0.0237323	0.099699	0.281206	0.546638	792572	126242	162279	222187	1.59329e+06	155085	792572	689544	997633	126242	291228	107539	177203	88801.7	162279	282080	128483	222187	1.59329e+06	1.76689e+06	218397	192904	155085	146742
Q15262	Receptor-type tyrosine-protein phosphatase kappa (Protein-tyrosine phosphatase kappa) (R-PTP-kappa) (EC 3.1.3.48)	PTPRK_HUMAN	PTPRK PTPK	ENSG00000152894		Uniprot_SinglePass		Uniprot_CellMemb	Uniprot_Extracel_Domain	GO_CellSurf		Surfy	GO:0005886	Receptor-type tyrosine-protein phosphatase kappa OS=Homo sapiens OX=9606 GN=PTPRK PE=1 SV=2	PTPRK	0.276	0.784	-1.86	-0.35	0.0200276	0.59651	0.260467	0.999706	941402	180579	158637	259933	141625	157697	941402	855219	955621	269789	180579	88424.4	158637	182852	110725	259933	176095	305010	40875.4	1.01862e+06	141625	140513	291380	157697
O60462	Neuropilin-2 (Vascular endothelial cell growth factor 165 receptor 2)	NRP2_HUMAN	NRP2 VEGF165R2	ENSG00000118257		Uniprot_SinglePass			Uniprot_Extracel_Domain			Surfy	GO:0005886	Neuropilin-2 OS=Homo sapiens OX=9606 GN=NRP2 PE=1 SV=3	NRP2	0.271	6.712	-1.88	2.75	0.0140023	0.24939	0.215198	0.829628	2.35098e+06	359716	438771	637003	2.41447e+06	597819	2.48062e+06	2.35098e+06	1.98861e+06	397729	359716	300036	405744	438771	464363	409424	637003	775079	2.84952e+06	2.41447e+06	388204	372371	597819	642676
Q9HDC9	Adipocyte plasma membrane-associated protein (Protein BSCv)	APMAP_HUMAN	APMAP C20orf3 UNQ1869/PRO4305			Uniprot_SinglePass			Uniprot_Extracel_Domain	GO_CellSurf				Adipocyte plasma membrane-associated protein OS=Homo sapiens OX=9606 GN=APMAP PE=1 SV=2	APMAP	0.269	1.627	-1.9	0.7	0.015848	0.966452	0.232973	0.999706	1.10915e+06	237393	372925	297820	386253	338779	861655	1.10915e+06	1.23642e+06	371373	179310	237393	436641	307543	372925	401635	199270	297820	412111	386253	253750	406564	94338.6	338779
P22413	Ectonucleotide pyrophosphatase/phosphodiesterase family member 1 (E-NPP 1) (Membrane component chromosome 6 surface marker 1) (Phosphodiesterase I/nucleotide pyrophosphatase 1) (Plasma-cell membrane glycoprotein PC-1) [Cleaved into: Ectonucleotide pyrophosphatase/phosphodiesterase family member 1, secreted form] [Includes: Alkaline phosphodiesterase I (EC 3.1.4.1); Nucleotide pyrophosphatase (NPP…	ENPP1_HUMAN	ENPP1 M6S1 NPPS PC1 PDNP1	ENSG00000197594		Uniprot_SinglePass		Uniprot_CellMemb	Uniprot_Extracel_Domain	GO_CellSurf		Surfy	GO:0005886	Ectonucleotide pyrophosphatase/phosphodiesterase family member 1 OS=Homo sapiens OX=9606 GN=ENPP1 PE=1 SV=2	ENPP1	0.253	1.995	-1.98	1	0.0222359	0.745398	0.27357	0.999706	641317	63218.9	123492	162427	126107	30476.5	641317	335626	738528	63218.9	78091.7	54268.6	7.50081e+06	29455.3	123492	48005.1	162427	637770	72114.5	2.56334e+06	126107	30476.5	128868	24857.3
Q92823	Neuronal cell adhesion molecule (Nr-CAM) (Neuronal surface protein Bravo) (hBravo) (NgCAM-related cell adhesion molecule) (Ng-CAM-related)	NRCAM_HUMAN	NRCAM KIAA0343	ENSG00000091129		Uniprot_SinglePass		Uniprot_CellMemb	Uniprot_Extracel_Domain	GO_CellSurf	GO_ExternalSidePM	Surfy	GO:0005886	Neuronal cell adhesion molecule OS=Homo sapiens OX=9606 GN=NRCAM PE=1 SV=3	NRCAM	0.248	0.579	-2.01	-0.79	0.00102199	0.443189	0.0308349	0.999706	1.95256e+07	1.55153e+07	1.82947e+07	4.84069e+06	8.98625e+06	2.57831e+07	1.95256e+07	1.85178e+07	2.27583e+07	9.91092e+06	2.36389e+07	1.55153e+07	1.82947e+07	5.57949e+07	1.0956e+06	4.59414e+06	4.84069e+06	5.01482e+06	1.02636e+07	8.98625e+06	3.53401e+06	2.99121e+07	2.57831e+07	6.84388e+06
O14672	Disintegrin and metalloproteinase domain-containing protein 10 (ADAM 10) (EC 3.4.24.81) (CDw156) (Kuzbanian protein homolog) (Mammalian disintegrin-metalloprotease) (CD antigen CD156c)	ADA10_HUMAN	ADAM10 KUZ MADM	ENSG00000137845		Uniprot_SinglePass		Uniprot_CellMemb	Uniprot_Extracel_Domain	GO_CellSurf		Surfy	GO:0005886	Disintegrin and metalloproteinase domain-containing protein 10 OS=Homo sapiens OX=9606 GN=ADAM10 PE=1 SV=1	ADAM10	0.241	16.817	-2.05	4.07	0.0110705	0.0613315	0.181608	0.434027	3.08221e+06	699301	661116	741896	1.17602e+07	594001	4.55651e+06	2.24219e+06	3.08221e+06	772632	699301	556423	661116	705713	438102	741896	728979	872647	1.44659e+07	1.17602e+07	557982	594001	501576	705676
Q99467	CD180 antigen (Lymphocyte antigen 64) (Radioprotective 105 kDa protein) (CD antigen CD180)	CD180_HUMAN	CD180 LY64 RP105	ENSG00000134061		Uniprot_SinglePass		Uniprot_CellMemb	Uniprot_Extracel_Domain			Surfy	GO:0005886	CD180 antigen OS=Homo sapiens OX=9606 GN=CD180 PE=1 SV=2	CD180	0.241	0.684	-2.05	-0.55	0.00759028	0.467275	0.143309	0.999706	1.82823e+06	117449	81510.5	440921	80283.5	126474	1.82823e+06	1.82495e+06	1.96253e+06	117449	145666	38528.3	154180	79443.6	81510.5	549110	440921	50995.9	80283.5	147242	57022.6	126474	78297.9	169431
P31431	Syndecan-4 (SYND4) (Amphiglycan) (Ryudocan core protein)	SDC4_HUMAN	SDC4	ENSG00000124145		Uniprot_SinglePass			Uniprot_Extracel_Domain	GO_CellSurf			GO:0005886	Syndecan-4 OS=Homo sapiens OX=9606 GN=SDC4 PE=1 SV=2	SDC4	0.24	1.304	-2.06	0.38	0.0224815	0.931094	0.273645	0.999706	407775	73434	72851.8	97693	95791.1	139672	405827	407775	619024	112214	15416	73434	72851.8	171009	43675.5	97693	78905.6	130424	95791.1	80492.3	98238.1	126309	139672	170838
P48509	CD151 antigen (GP27) (Membrane glycoprotein SFA-1) (Platelet-endothelial tetraspan antigen 3) (PETA-3) (Tetraspanin-24) (Tspan-24) (CD antigen CD151)	CD151_HUMAN	CD151 TSPAN24	ENSG00000177697			Uniprot_MultiPass		Uniprot_Extracel_Domain	GO_CellSurf		Surfy	GO:0005886	CD151 antigen OS=Homo sapiens OX=9606 GN=CD151 PE=1 SV=3	CD151	0.239	2.685	-2.07	1.43	0.000785444	0.664014	0.0274725	0.999706	1.21534e+07	400332	359271	2.9003e+06	1.07497e+06	495714	1.21534e+07	9.91714e+06	1.221e+07	272691	400332	454961	359271	188110	454784	2.9003e+06	2.89826e+06	3.69232e+06	1.07497e+06	2.66705e+06	153049	495714	505101	248190
Q9UM73	ALK tyrosine kinase receptor (EC 2.7.10.1) (Anaplastic lymphoma kinase) (CD antigen CD246)	ALK_HUMAN	ALK	ENSG00000171094		Uniprot_SinglePass		Uniprot_CellMemb	Uniprot_Extracel_Domain			Surfy	GO:0005886	ALK tyrosine kinase receptor OS=Homo sapiens OX=9606 GN=ALK PE=1 SV=3	ALK	0.234	3.119	-2.1	1.64	0.00989444	0.581198	0.166347	0.999706	2.82075e+06	528118	289973	659884	1.64716e+06	442262	2.82075e+06	2.36217e+06	3.68245e+06	630095	295968	528118	289973	208736	316334	544389	659884	742766	1.64716e+06	2.0718e+06	539290	489080	273575	442262
P41440	Reduced folate transporter (FOLT) (Intestinal folate carrier 1) (IFC-1) (Placental folate transporter) (Reduced folate carrier protein) (RFC) (hRFC) (Reduced folate transporter 1) (RFT-1) (Solute carrier family 19 member 1) (hSLC19A1)	S19A1_HUMAN	SLC19A1 FLOT1 RFC1	ENSG00000173638			Uniprot_MultiPass	Uniprot_CellMemb	Uniprot_Extracel_Domain			Surfy	GO:0005886	Folate transporter 1 OS=Homo sapiens OX=9606 GN=SLC19A1 PE=1 SV=3	SLC19A1	0.231	25.638	-2.12	4.68	0.00833867	0.0277132	0.149262	0.298358	1.51159e+06	230066	250321	348582	5.89846e+06	176896	1.51159e+06	555791	2.16845e+06	230066	221829	236029	250321	302799	120008	348582	342306	949023	5.89846e+06	6.69507e+06	201441	176896	230293	156440
Q9HCM2	Plexin-A4	PLXA4_HUMAN	PLXNA4 KIAA1550 PLXNA4A PLXNA4B UNQ2820/PRO34003	ENSG00000221866		Uniprot_SinglePass		Uniprot_CellMemb	Uniprot_Extracel_Domain			Surfy	GO:0005886	Plexin-A4 OS=Homo sapiens OX=9606 GN=PLXNA4 PE=1 SV=4	PLXNA4	0.231	0.898	-2.12	-0.15	0.00955936	0.672182	0.163881	0.999706	2.92742e+06	512752	529850	675514	460589	420485	4.33405e+06	2.18448e+06	2.92742e+06	518363	485198	512752	606379	529850	444460	809398	675514	654510	1.09529e+06	302800	460589	494906	330673	420485
P0C7U0	Protein ELFN1 (Extracellular leucine-rich repeat and fibronectin type-III domain-containing protein 1) (Protein phosphatase 1 regulatory subunit 28)	ELFN1_HUMAN	ELFN1 PPP1R28	ENSG00000225968		Uniprot_SinglePass			Uniprot_Extracel_Domain			Surfy		Protein ELFN1 OS=Homo sapiens OX=9606 GN=ELFN1 PE=1 SV=2	ELFN1	0.22	4.709	-2.19	2.24	0.0226371	0.38195	0.274441	0.975882	388850	208247	244458	85412.1	980687	189029	621849	388850	288330	163567	208247	243984	288808	180573	244458	85412.1	43295.8	236718	1.8443e+06	980687	240185	216368	189029	154658
P23229	Integrin alpha-6 (CD49 antigen-like family member F) (VLA-6) (CD antigen CD49f) [Cleaved into: Integrin alpha-6 heavy chain; Integrin alpha-6 light chain; Processed integrin alpha-6 (Alpha6p)]	ITA6_HUMAN	ITGA6	ENSG00000091409		Uniprot_SinglePass		Uniprot_CellMemb	Uniprot_Extracel_Domain	GO_CellSurf	GO_ExternalSidePM	Surfy	GO:0005886	Integrin alpha-6 OS=Homo sapiens OX=9606 GN=ITGA6 PE=1 SV=5	ITGA6	0.215	20.058	-2.22	4.33	0.000366283	0.0445244	0.0171477	0.372219	1.21047e+07	911549	1.01991e+06	2.59666e+06	1.82841e+07	831335	1.08e+07	1.21047e+07	1.59447e+07	838281	911549	944346	1.05311e+06	1.01991e+06	859474	2.59666e+06	2.96166e+06	2.21474e+06	1.82841e+07	1.8454e+07	837764	831335	620962	858310
P29320	Ephrin type-A receptor 3 (EC 2.7.10.1) (EPH-like kinase 4) (EK4) (hEK4) (HEK) (Human embryo kinase) (Tyrosine-protein kinase TYRO4) (Tyrosine-protein kinase receptor ETK1) (Eph-like tyrosine kinase 1)	EPHA3_HUMAN	EPHA3 ETK ETK1 HEK TYRO4	ENSG00000044524		Uniprot_SinglePass		Uniprot_CellMemb	Uniprot_Extracel_Domain			Surfy	GO:0005886	Ephrin type-A receptor 3 OS=Homo sapiens OX=9606 GN=EPHA3 PE=1 SV=2	EPHA3	0.211	4.624	-2.25	2.21	0.000319672	0.389744	0.0166061	0.984367	2.60891e+07	1.31979e+06	1.37796e+06	5.49423e+06	6.10334e+06	1.11732e+06	2.60891e+07	2.51321e+07	3.50092e+07	1.45423e+06	1.20497e+06	1.31979e+06	1.37796e+06	1.58639e+06	1.26138e+06	5.49423e+06	5.22162e+06	6.60344e+06	9.85388e+06	6.10334e+06	1.2475e+06	963698	1.12365e+06	1.11732e+06
Q01650	Large neutral amino acids transporter small subunit 1 (4F2 light chain) (4F2 LC) (4F2LC) (CD98 light chain) (Integral membrane protein E16) (E16) (L-type amino acid transporter 1) (hLAT1) (Solute carrier family 7 member 5) (y+ system cationic amino acid transporter)	LAT1_HUMAN	SLC7A5 CD98LC LAT1 MPE16	ENSG00000103257			Uniprot_MultiPass	Uniprot_CellMemb	Uniprot_Extracel_Domain	GO_CellSurf	GO_ExternalSidePM	Surfy	GO:0005886	Large neutral amino acids transporter small subunit 1 OS=Homo sapiens OX=9606 GN=SLC7A5 PE=1 SV=2	SLC7A5	0.2	1.156	-2.32	0.21	0.002383	0.821696	0.0617265	0.999706	5.79342e+06	208281	276988	1.15828e+06	240851	310126	5.74476e+06	5.79342e+06	6.64828e+06	208281	186819	248669	331895	276988	52389.6	1.15828e+06	170968	1.32211e+06	240851	1.56878e+06	194914	274702	310126	383954
P08648	Integrin alpha-5 (CD49 antigen-like family member E) (Fibronectin receptor subunit alpha) (Integrin alpha-F) (VLA-5) (CD antigen CD49e) [Cleaved into: Integrin alpha-5 heavy chain; Integrin alpha-5 light chain]	ITA5_HUMAN	ITGA5 FNRA	ENSG00000161638		Uniprot_SinglePass			Uniprot_Extracel_Domain	GO_CellSurf	GO_ExternalSidePM	Surfy	GO:0005886	Integrin alpha-5 OS=Homo sapiens OX=9606 GN=ITGA5 PE=1 SV=2	ITGA5	0.192	13.29	-2.38	3.73	0.000155866	0.0916458	0.00948603	0.529899	1.73586e+07	1.06803e+06	2.43375e+07	3.32496e+06	1.41943e+07	993837	1.73586e+07	1.3535e+07	1.92419e+07	1.05215e+06	1.15228e+06	1.06803e+06	1.60861e+07	2.43375e+07	3.68137e+07	3.32496e+06	3.01985e+06	5.60991e+06	1.97897e+07	1.41943e+07	2.36897e+06	1.27613e+06	959872	993837
Q14627	Interleukin-13 receptor subunit alpha-2 (IL-13 receptor subunit alpha-2) (IL-13R subunit alpha-2) (IL-13R-alpha-2) (IL-13RA2) (Interleukin-13-binding protein) (CD antigen CD213a2)	I13R2_HUMAN	IL13RA2 IL13R	ENSG00000123496		Uniprot_SinglePass			Uniprot_Extracel_Domain	GO_CellSurf	GO_ExternalSidePM	Surfy	GO:0005886	Interleukin-13 receptor subunit alpha-2 OS=Homo sapiens OX=9606 GN=IL13RA2 PE=1 SV=1	IL13RA2	0.185	0.876	-2.44	-0.19	0.00526247	0.610598	0.108937	0.999706	849428	65811.3	32102.1	156767	57619.1	156419	1.00467e+06	849428	828627	154317	59445.9	65811.3	73578.3	32102.1	22327.5	156767	138547	171907	147385	57619.1	16959.4	165433	156419	101555
Q9NZU0	Leucine-rich repeat transmembrane protein FLRT3 (Fibronectin-like domain-containing leucine-rich transmembrane protein 3)	FLRT3_HUMAN	FLRT3 KIAA1469 UNQ856/PRO1865	ENSG00000125848		Uniprot_SinglePass		Uniprot_CellMemb	Uniprot_Extracel_Domain			Surfy	GO:0005886	Leucine-rich repeat transmembrane protein FLRT3 OS=Homo sapiens OX=9606 GN=FLRT3 PE=1 SV=1	FLRT3	0.182	19.799	-2.46	4.31	0.00208176	0.045618	0.0562373	0.377216	3.9192e+06	277300	213898	714506	5.49014e+06	286262	3.48964e+06	3.97185e+06	3.9192e+06	163200	277300	415486	175454	286641	213898	714506	536365	1.06042e+06	7.74479e+06	5.49014e+06	234953	286262	401014	178346
O00592	Podocalyxin (GCTM-2 antigen) (Gp200) (Podocalyxin-like protein 1) (PC) (PCLP-1)	PODXL_HUMAN	PODXL PCLP PCLP1	ENSG00000128567		Uniprot_SinglePass		Uniprot_CellMemb	Uniprot_Extracel_Domain			Surfy	GO:0005886	Podocalyxin OS=Homo sapiens OX=9606 GN=PODXL PE=1 SV=2	PODXL	0.18	7.431	-2.48	2.89	6.49254e-05	0.218148	0.00459461	0.789272	1.10128e+07	910049	576001	1.9778e+06	6.76223e+06	607727	1.10128e+07	1.26439e+07	1.07549e+07	910049	8.99747e+06	655390	464459	576001	667369	1.9778e+06	1.99666e+06	1.196e+06	1.33413e+07	6.76223e+06	724272	673437	607727	510743
P16070	CD44 antigen (CDw44) (Epican) (Extracellular matrix receptor III) (ECMR-III) (GP90 lymphocyte homing/adhesion receptor) (HUTCH-I) (Heparan sulfate proteoglycan) (Hermes antigen) (Hyaluronate receptor) (Phagocytic glycoprotein 1) (PGP-1) (Phagocytic glycoprotein I) (PGP-I) (CD antigen CD44)	CD44_HUMAN	CD44 LHR MDU2 MDU3 MIC4	ENSG00000026508		Uniprot_SinglePass		Uniprot_CellMemb	Uniprot_Extracel_Domain	GO_CellSurf		Surfy	GO:0005886	CD44 antigen OS=Homo sapiens OX=9606 GN=CD44 PE=1 SV=3	CD44	0.18	0.139	-2.48	-2.84	9.48144e-05	0.0597165	0.00613873	0.426303	9.9344e+08	4.99417e+08	6.23769e+07	1.78619e+08	6.95565e+07	7.58768e+07	9.43885e+08	9.9344e+08	1.34442e+09	5.30848e+08	4.99417e+08	4.33653e+08	5.44886e+07	1.11903e+08	6.23769e+07	1.78619e+08	1.79893e+08	1.59322e+08	6.95565e+07	6.89496e+07	1.18068e+08	7.58768e+07	7.51752e+07	2.14423e+08
P08581	Hepatocyte growth factor receptor (HGF receptor) (EC 2.7.10.1) (HGF/SF receptor) (Proto-oncogene c-Met) (Scatter factor receptor) (SF receptor) (Tyrosine-protein kinase Met)	MET_HUMAN	MET	ENSG00000105976		Uniprot_SinglePass			Uniprot_Extracel_Domain	GO_CellSurf		Surfy	GO:0005886	Hepatocyte growth factor receptor OS=Homo sapiens OX=9606 GN=MET PE=1 SV=4	MET	0.167	1.372	-2.58	0.46	0.00320776	0.927106	0.0753972	0.999706	884158	176452	139695	148043	242086	98486.7	815832	884158	920001	176452	222379	80665.1	139695	270424	45734.6	201584	148043	147504	242086	267978	81289.5	98486.7	52689.3	135599
Q9UNQ0	Broad substrate specificity ATP-binding cassette transporter ABCG2 (EC 7.6.2.2) (ATP-binding cassette sub-family G member 2) (Breast cancer resistance protein) (CDw338) (Mitoxantrone resistance-associated protein) (Placenta-specific ATP-binding cassette transporter) (Urate exporter) (CD antigen CD338)	ABCG2_HUMAN	ABCG2 ABCP BCRP BCRP1 MXR	ENSG00000118777			Uniprot_MultiPass	Uniprot_CellMemb	Uniprot_Extracel_Domain	GO_CellSurf	GO_ExternalSidePM	Surfy	GO:0005886	ATP-binding cassette sub-family G member 2 OS=Homo sapiens OX=9606 GN=ABCG2 PE=1 SV=3	ABCG2	0.167	0.918	-2.59	-0.12	0.00671811	0.642619	0.132971	0.999706	438838	47480.3	82036.7	73135.9	43591.4	68809.4	438838	10236.9	590144	27402.2	120542	47480.3	95539.1	64182.7	82036.7	152393	69702.1	73135.9	43591.4	104916	42670.2	52823.9	68809.4	100998
Q5SZK8	FRAS1-related extracellular matrix protein 2 (ECM3 homolog)	FREM2_HUMAN	FREM2	ENSG00000150893		Uniprot_SinglePass		Uniprot_CellMemb	Uniprot_Extracel_Domain			Surfy	GO:0005886	FRAS1-related extracellular matrix protein 2 OS=Homo sapiens OX=9606 GN=FREM2 PE=1 SV=2	FREM2	0.157	6.925	-2.67	2.79	0.00126981	0.239492	0.0366467	0.813365	3.85565e+06	752295	615005	605770	5.20949e+06	722152	3.94819e+06	3.85565e+06	3.58897e+06	546770	764796	752295	615005	457359	663184	558749	659212	605770	5.5511e+06	5.20949e+06	1.01517e+06	653281	722152	804376
P05556	Integrin beta-1 (Fibronectin receptor subunit beta) (Glycoprotein IIa) (GPIIA) (VLA-4 subunit beta) (CD antigen CD29)	ITB1_HUMAN	ITGB1 FNRB MDF2 MSK12	ENSG00000150093		Uniprot_SinglePass		Uniprot_CellMemb	Uniprot_Extracel_Domain	GO_CellSurf	GO_ExternalSidePM	Surfy	GO:0005886	Integrin beta-1 OS=Homo sapiens OX=9606 GN=ITGB1 PE=1 SV=2	ITGB1	0.144	1.605	-2.79	0.68	1.49345e-05	0.974947	0.00142018	0.999706	1.2804e+08	4.85895e+07	6.68474e+07	1.84542e+07	7.79898e+07	5.32029e+06	1.08008e+08	1.2804e+08	1.29041e+08	1.98601e+07	4.85895e+07	6.51117e+07	1.55085e+08	6.68474e+07	4.40318e+07	1.84542e+07	2.37265e+07	1.73872e+07	7.79898e+07	9.61483e+07	1.11207e+07	5.32029e+06	2.50626e+07	2.18929e+06
Q8WTV0	Scavenger receptor class B member 1 (SRB1) (CD36 and LIMPII analogous 1) (CLA-1) (CD36 antigen-like 1) (Collagen type I receptor, thrombospondin receptor-like 1) (SR-BI) (CD antigen CD36)	SCRB1_HUMAN	SCARB1 CD36L1 CLA1	ENSG00000073060			Uniprot_MultiPass	Uniprot_CellMemb	Uniprot_Extracel_Domain	GO_CellSurf		Surfy	GO:0005886	Scavenger receptor class B member 1 OS=Homo sapiens OX=9606 GN=SCARB1 PE=1 SV=1	SCARB1	0.145	1.869	-2.79	0.9	0.007793	0.852975	0.144598	0.999706	234740	84862.2	30022.1	33938.1	158621	157356	344294	234740	86870.1	124043	84862.2	29544.4	81186.6	16472.1	30022.1	113116	33938.1	14648.9	154710	258837	158621	171252	81875.7	157356
P13987	CD59 glycoprotein (1F5 antigen) (20 kDa homologous restriction factor) (HRF-20) (HRF20) (MAC-inhibitory protein) (MAC-IP) (MEM43 antigen) (Membrane attack complex inhibition factor) (MACIF) (Membrane inhibitor of reactive lysis) (MIRL) (Protectin) (CD antigen CD59)	CD59_HUMAN	CD59 MIC11 MIN1 MIN2 MIN3 MSK21	ENSG00000085063	Uniprot_GPI			Uniprot_CellMemb		GO_CellSurf	GO_ExternalSidePM	Surfy	GO:0005886	CD59 glycoprotein OS=Homo sapiens OX=9606 GN=CD59 PE=1 SV=1	CD59	0.144	2.543	-2.8	1.35	1.47667e-05	0.695146	0.00142018	0.999706	2.74543e+07	661939	586015	3.95184e+06	1.68355e+06	411895	2.78613e+07	2.74543e+07	2.39379e+07	661939	421138	683989	586015	566519	773494	3.95184e+06	4.63808e+06	3.79665e+06	3.592e+06	1.68355e+06	469793	463098	411895	391524
Q8N441	Fibroblast growth factor receptor-like 1 (FGF receptor-like protein 1) (FGF homologous factor receptor) (FGFR-like protein) (Fibroblast growth factor receptor 5) (FGFR-5)	FGRL1_HUMAN	FGFRL1 FGFR5 FHFR UNQ480/PRO943	ENSG00000127418		Uniprot_SinglePass			Uniprot_Extracel_Domain			Surfy	GO:0005886	Fibroblast growth factor receptor-like 1 OS=Homo sapiens OX=9606 GN=FGFRL1 PE=1 SV=1	FGFRL1	0.144	21.795	-2.8	4.45	0.00229533	0.0380657	0.0607364	0.343721	844457	31232.4	153035	121199	680710	140930	1.07276e+06	821847	844457	68433.3	31232.4	24169.1	11048.9	153035	154634	101316	121199	142365	680710	1.00865e+06	10283	145245	2149.59	140930
P29317	Ephrin type-A receptor 2 (EC 2.7.10.1) (Epithelial cell kinase) (Tyrosine-protein kinase receptor ECK)	EPHA2_HUMAN	EPHA2 ECK	ENSG00000142627		Uniprot_SinglePass		Uniprot_CellMemb	Uniprot_Extracel_Domain	GO_CellSurf		Surfy	GO:0005886	Ephrin type-A receptor 2 OS=Homo sapiens OX=9606 GN=EPHA2 PE=1 SV=2	EPHA2	0.137	1.945	-2.86	0.96	0.000860996	0.855567	0.0287913	0.999706	4.92546e+06	373261	2.99188e+06	677020	726168	555567	4.89808e+06	4.92546e+06	6.37886e+06	6.09901e+06	373261	297052	2.99188e+06	659058	1.21471e+07	840874	675790	677020	726168	1.53721e+06	421272	473857	600998	555567
Q8NB49	Phospholipid-transporting ATPase IG (EC 7.6.2.1) (ATPase IQ) (ATPase class VI type 11C) (P4-ATPase flippase complex alpha subunit ATP11C)	AT11C_HUMAN	ATP11C ATPIG ATPIQ	ENSG00000101974			Uniprot_MultiPass	Uniprot_CellMemb	Uniprot_Extracel_Domain				GO:0005886	Phospholipid-transporting ATPase IG OS=Homo sapiens OX=9606 GN=ATP11C PE=1 SV=3	ATP11C	0.133	0.079	-2.91	-3.67	0.000321972	0.019843	0.0166061	0.262217	2.0518e+06	2.97306e+06	376839	272938	234154	6.08967e+06	2.0518e+06	2.14364e+06	1.26928e+06	181780	2.97306e+06	3.15577e+06	2.40977e+06	277684	376839	272938	341312	196275	234154	407393	110363	6.75154e+06	6.08967e+06	218809
O75487	Glypican-4 (K-glypican) [Cleaved into: Secreted glypican-4]	GPC4_HUMAN	GPC4 UNQ474/PRO937	ENSG00000076716	Uniprot_GPI			Uniprot_CellMemb		GO_CellSurf	GO_ExternalSidePM	Surfy	GO:0005886	Glypican-4 OS=Homo sapiens OX=9606 GN=GPC4 PE=1 SV=4	GPC4	0.129	2.877	-2.95	1.52	0.000649652	0.625271	0.0250239	0.999706	3.09694e+06	344914	272648	399453	992302	150885	3.37148e+06	3.09694e+06	1.9829e+06	171860	368921	344914	326132	272648	208728	309054	399453	403891	992302	1.41161e+06	131963	238455	150885	113880
Q9Y6M7	Sodium bicarbonate cotransporter 3 (Electroneutral Na/HCO(3) cotransporter) (Sodium bicarbonate cotransporter 2) (Sodium bicarbonate cotransporter 2b) (Bicarbonate transporter) (Solute carrier family 4 member 7)	S4A7_HUMAN	SLC4A7 BT NBC2 NBC2B NBC3 NBCn1 SBC2 SLC4A6	ENSG00000033867			Uniprot_MultiPass	Uniprot_CellMemb	Uniprot_Extracel_Domain			Surfy	GO:0005886	Sodium bicarbonate cotransporter 3 OS=Homo sapiens OX=9606 GN=SLC4A7 PE=1 SV=2	SLC4A7	0.107	2.743	-3.23	1.46	9.09748e-07	0.652	0.000153798	0.999706	3.53017e+07	5.6722e+06	7.46226e+06	3.76453e+06	1.55574e+07	4.21789e+06	3.53017e+07	3.57747e+07	3.49113e+07	5.38417e+06	5.6722e+06	5.86627e+06	2.01151e+06	7.46226e+06	1.04447e+07	3.53528e+06	3.76453e+06	5.05118e+06	1.55574e+07	1.55627e+07	5.65357e+06	5.69225e+06	4.21789e+06	2.0083e+06
P01130	Low-density lipoprotein receptor (LDL receptor)	LDLR_HUMAN	LDLR	ENSG00000130164		Uniprot_SinglePass		Uniprot_CellMemb	Uniprot_Extracel_Domain	GO_CellSurf	GO_ExternalSidePM	Surfy	GO:0005886	Low-density lipoprotein receptor OS=Homo sapiens OX=9606 GN=LDLR PE=1 SV=1	LDLR	0.102	1.07	-3.29	0.1	5.81492e-07	0.774724	0.000110593	0.999706	3.16722e+07	2.18647e+07	1.91761e+06	3.22832e+06	2.33939e+07	2.06749e+06	3.16722e+07	2.95361e+07	3.65967e+07	6.10382e+07	2.18647e+07	1.85073e+07	4.0004e+07	1.91761e+06	1.38074e+06	2.80537e+06	3.22832e+06	3.7185e+06	2.55639e+07	2.33939e+07	5.43679e+06	2.08416e+06	2.06749e+06	1.77756e+06
Q9NQS3	Nectin-3 (CDw113) (Nectin cell adhesion molecule 3) (Poliovirus receptor-related protein 3) (CD antigen CD113)	NECT3_HUMAN	NECTIN3 PRR3 PVRL3	ENSG00000177707		Uniprot_SinglePass		Uniprot_CellMemb	Uniprot_Extracel_Domain			Surfy	GO:0005886	Nectin-3 OS=Homo sapiens OX=9606 GN=NECTIN3 PE=1 SV=1	NECTIN3	0.092	2.649	-3.44	1.41	5.85636e-05	0.671786	0.00434656	0.999706	4.45121e+06	343503	422293	411108	909879	299211	4.6335e+06	3.48313e+06	4.45121e+06	343503	296076	470194	412770	475528	422293	411108	448959	408559	909879	1.58965e+06	429725	328317	248798	299211
P08138	Tumor necrosis factor receptor superfamily member 16 (Gp80-LNGFR) (Low affinity neurotrophin receptor p75NTR) (Low-affinity nerve growth factor receptor) (NGF receptor) (p75 ICD) (CD antigen CD271)	TNR16_HUMAN	NGFR TNFRSF16	ENSG00000064300		Uniprot_SinglePass		Uniprot_CellMemb	Uniprot_Extracel_Domain	GO_CellSurf		Surfy	GO:0005886	Tumor necrosis factor receptor superfamily member 16 OS=Homo sapiens OX=9606 GN=NGFR PE=1 SV=1	NGFR	0.063	2.04	-3.99	1.03	0.000724876	0.660355	0.0265759	0.999706	343488	44816.4	10707.6	21555	91437.7	133155	274583	527452	343488	138681	44816.4	30819	4378.96	10707.6	84421.8	22067	7951.25	21555	142504	91437.7	30192	17114.7	133155	155586
Q13641	Trophoblast glycoprotein (5T4 oncofetal antigen) (5T4 oncofetal trophoblast glycoprotein) (5T4 oncotrophoblast glycoprotein) (M6P1) (Wnt-activated inhibitory factor 1) (WAIF1)	TPBG_HUMAN	TPBG 5T4	ENSG00000146242		Uniprot_SinglePass		Uniprot_CellMemb	Uniprot_Extracel_Domain	GO_CellSurf		Surfy	GO:0005886	Trophoblast glycoprotein OS=Homo sapiens OX=9606 GN=TPBG PE=1 SV=1	TPBG	0.054	11.645	-4.21	3.54	3.19643e-06	0.113358	0.000442124	0.584136	5.55277e+06	353439	329521	300522	4.11574e+06	337953	5.66223e+06	5.55277e+06	4.31629e+06	251368	394078	353439	329521	524193	238237	300522	270604	326198	4.11574e+06	5.00423e+06	283330	467164	298375	337953
Q96PD2	Discoidin, CUB and LCCL domain-containing protein 2 (CUB, LCCL and coagulation factor V/VIII-homology domains protein 1) (Endothelial and smooth muscle cell-derived neuropilin-like protein)	DCBD2_HUMAN	DCBLD2 CLCP1 ESDN	ENSG00000057019		Uniprot_SinglePass			Uniprot_Extracel_Domain	GO_CellSurf		Surfy	GO:0005886	Discoidin, CUB and LCCL domain-containing protein 2 OS=Homo sapiens OX=9606 GN=DCBLD2 PE=1 SV=1	DCBLD2	0.054	0.792	-4.22	-0.34	1.07481e-09	0.601751	6.54132e-07	0.999706	1.08785e+07	784777	631867	583518	621441	592172	9.56106e+06	1.38136e+07	1.08785e+07	802632	784777	484973	590312	643152	631867	319834	583518	684260	448166	723681	621441	565935	665345	592172
P26006	Integrin alpha-3 (CD49 antigen-like family member C) (FRP-2) (Galactoprotein B3) (GAPB3) (VLA-3 subunit alpha) (CD antigen CD49c) [Cleaved into: Integrin alpha-3 heavy chain; Integrin alpha-3 light chain]	ITA3_HUMAN	ITGA3 MSK18	ENSG00000005884		Uniprot_SinglePass		Uniprot_CellMemb	Uniprot_Extracel_Domain	GO_CellSurf	GO_ExternalSidePM	Surfy	GO:0005886	Integrin alpha-3 OS=Homo sapiens OX=9606 GN=ITGA3 PE=1 SV=5	ITGA3	0.046	6.744	-4.45	2.75	5.86735e-11	0.247858	9.89829e-08	0.826103	4.97021e+07	1.17681e+06	4.93082e+07	2.26681e+06	7.93666e+06	1.18847e+06	4.97021e+07	5.35253e+07	4.68738e+07	5.86705e+06	782166	1.17681e+06	6.70994e+07	4.93082e+07	1.01443e+06	2.04869e+06	2.26681e+06	2.37794e+06	7.93666e+06	8.77171e+06	2.55695e+06	1.18847e+06	1.2779e+06	985697
Q06418	Tyrosine-protein kinase receptor TYRO3 (EC 2.7.10.1) (Tyrosine-protein kinase BYK) (Tyrosine-protein kinase DTK) (Tyrosine-protein kinase RSE) (Tyrosine-protein kinase SKY) (Tyrosine-protein kinase TIF)	TYRO3_HUMAN	TYRO3 BYK DTK RSE SKY TIF	ENSG00000092445		Uniprot_SinglePass		Uniprot_CellMemb	Uniprot_Extracel_Domain	GO_CellSurf		Surfy	GO:0005886	Tyrosine-protein kinase receptor TYRO3 OS=Homo sapiens OX=9606 GN=TYRO3 PE=1 SV=1	TYRO3	0.018	10.164	-5.79	3.35	1.34708e-09	0.139728	6.83195e-07	0.652255	1.08332e+06	125099	166468	19607.3	1.27157e+06	50665.4	1.63982e+06	764903	1.08332e+06	125099	61794.2	148176	170860	166468	35498.7	19607.3	6369.21	502841	1.16704e+06	1.27157e+06	2.42454e+06	120274	11510.4	50665.4
