# Supplementary material for: Landscape of surfaceome and endocytome in human glioma is divergent and depends on cellular spatial organization
Source: Proc Natl Acad Sci U S A. 2022 Feb 25;119(9):e2114456119. doi: 10.1073/pnas.2114456119 (PMC8892282; doi:10.1073/pnas.2114456119)
Supplement: Supplementary File [file pnas.2114456119.sd03.xlsx]

## Sheet: GL261
Entry.human	Entry.mouse	Protein.names1	Entry.name1	Gene.names1	Ensembl.gene.y	GPI	SinglePass	MultiPass	Cellular_Membrane	Extracellular_Domain	GOCellSurf	GOexternal	Surfy	GOplasmaMb	MGI.symbol	HGNC.symbol	NCBI.gene..formerly.Entrezgene..ID	Description	Abundance.Ratio:.(Tumor)./.(Normal)	Abundance.Ratio.(log2):.(Tumor)./.(Normal)	Abundance.Ratio.P-Value:.(Tumor)./.(Normal)	Abundance.Ratio.Adj..P-Value:.(Tumor)./.(Normal)	Abundances.(Grouped):.Normal	Abundances.(Grouped):.Tumor	Abundances.(Normalized):.F1:.Sample,.1,.Normal	Abundances.(Normalized):.F2:.Sample,.2,.Normal	Abundances.(Normalized):.F3:.Sample,.3,.Normal	Abundances.(Normalized):.F7:.Sample,.1,.Normal	Abundances.(Normalized):.F8:.Sample,.2,.Normal	Abundances.(Normalized):.F9:.Sample,.3,.Normal	Abundances.(Normalized):.F10:.Sample,.1,.Normal	Abundances.(Normalized):.F11:.Sample,.2,.Normal	Abundances.(Normalized):.F12:.Sample,.3,.Normal	Abundances.(Normalized):.F4:.Sample,.1,.Tumor	Abundances.(Normalized):.F5:.Sample,.2,.Tumor	Abundances.(Normalized):.F6:.Sample,.3,.Tumor	Abundances.(Normalized):.F13:.Sample,.1,.Tumor	Abundances.(Normalized):.F14:.Sample,.2,.Tumor	Abundances.(Normalized):.F15:.Sample,.3,.Tumor	Abundances.(Normalized):.F16:.Sample,.1,.Tumor	Abundances.(Normalized):.F17:.Sample,.2,.Tumor	Abundances.(Normalized):.F18:.Sample,.3,.Tumor
A1A5C7	Q3UHH2	Solute carrier family 22 member 23	S22AN_HUMAN	SLC22A23 C6orf85	ENSG00000137266			Uniprot_MultiPass					Surfy		Slc22A23	SLC22A23	63027	Solute carrier family 22 member 23 OS=Mus musculus OX=10090 GN=Slc22a23 PE=2 SV=1	1.009	0.01	0.828144	0.999894	847817	855025	874305	847817	592631	795914	502870	891870	1.69169e+06	151531	2.06202e+06	570822	556024	601445	1.90408e+06	1.65318e+06	1.4066e+06	855025	884635	82899.3
A8MVW0	A2A699	Protein FAM171A2	F1712_HUMAN	FAM171A2	ENSG00000161682		Uniprot_SinglePass			Uniprot_Extracel_Domain			Surfy		Fam171A2	FAM171A2	284069	Protein FAM171A2 OS=Mus musculus OX=10090 GN=Fam171a2 PE=1 SV=1	0.748	-0.42	0.540623	0.982858	6.96384e+06	5.21073e+06	4.72446e+06	4.66552e+06	4.45222e+06	6.96384e+06	8.84018e+06	6.39276e+06	1.58598e+07	1.61659e+07	2.01421e+07	4.87458e+06	4.78394e+06	5.35403e+06	1.39733e+06	5.49264e+06	5.45152e+06	5.21073e+06	5.85094e+06	3.4732e+06
O00168	Q9Z239	Phospholemman (FXYD domain-containing ion transport regulator 1) (Sodium/potassium-transporting ATPase subunit FXYD1)	PLM_HUMAN	FXYD1 PLM	ENSG00000266964		Uniprot_SinglePass		Uniprot_CellMemb	Uniprot_Extracel_Domain				GO:0005886	Fxyd1	FXYD1	5348	Phospholemman OS=Mus musculus OX=10090 GN=Fxyd1 PE=1 SV=1	1.342	0.42	0.79262	0.999894	164365	220640	886878	860325	938064	111991	143021	7875.25	226789	164365	103292	1.27408e+06	1.14852e+06	1.03613e+06	13226	144938	74196.2	220640	230429	26873.5
O00222	P47743	Metabotropic glutamate receptor 8 (mGluR8)	GRM8_HUMAN	GRM8 GPRC1H MGLUR8	ENSG00000179603			Uniprot_MultiPass	Uniprot_CellMemb	Uniprot_Extracel_Domain			Surfy	GO:0005886	Grm8	GRM8	2918	Metabotropic glutamate receptor 8 OS=Mus musculus OX=10090 GN=Grm8 PE=1 SV=2	0.955	-0.07	0.619472	0.999894	210017	200640	667881	466491	552453	154338	194724	51989.9	123363	210017	267285	565219	637938	554449	141076	200640	17181.5	150697	9282.17	1.68494e+06
O00533	P70232	Neural cell adhesion molecule L1-like protein (Close homolog of L1) [Cleaved into: Processed neural cell adhesion molecule L1-like protein]	NCHL1_HUMAN	CHL1 CALL	ENSG00000134121		Uniprot_SinglePass		Uniprot_CellMemb	Uniprot_Extracel_Domain			Surfy	GO:0005886	Chl1	CHL1	10752	Neural cell adhesion molecule L1-like protein OS=Mus musculus OX=10090 GN=Chl1 PE=1 SV=2	3.693	1.88	0.0114656	0.201239	3.66584e+06	1.35366e+07	6.52768e+06	6.12927e+06	8.41714e+06	1.96528e+06	3.66584e+06	2.54496e+06	2.24647e+06	9.54209e+06	3.33949e+06	2.09554e+07	2.231e+07	2.189e+07	8.80798e+06	7.23991e+06	6.64377e+06	1.35366e+07	1.19115e+07	1.40261e+07
O14495	Q99JY8	Phospholipid phosphatase 3 (EC 3.1.3.-) (EC 3.1.3.4) (Lipid phosphate phosphohydrolase 3) (PAP2-beta) (Phosphatidate phosphohydrolase type 2b) (Phosphatidic acid phosphatase 2b) (PAP-2b) (PAP2b) (Vascular endothelial growth factor and type I collagen-inducible protein) (VCIP)	PLPP3_HUMAN	PLPP3 LPP3 PPAP2B	ENSG00000162407			Uniprot_MultiPass	Uniprot_CellMemb	Uniprot_Extracel_Domain			Surfy	GO:0005886	Plpp3	PLPP3	8613	Phospholipid phosphatase 3 OS=Mus musculus OX=10090 GN=Plpp3 PE=1 SV=1	0.997	0	0.90957	0.999894	6.0339e+06	6.01827e+06	6.0339e+06	6.07367e+06	5.64162e+06	8.91175e+06	1.05768e+07	8.17789e+06	1.1654e+06	1.17575e+06	1.00396e+06	6.41921e+06	6.01827e+06	5.72124e+06	1.1382e+07	1.32221e+07	1.0165e+07	2.94155e+06	2.66368e+06	1.99111e+06
O14525	Q61137	Astrotactin-1	ASTN1_HUMAN	ASTN1 ASTN KIAA0289	ENSG00000152092			Uniprot_MultiPass	Uniprot_CellMemb	Uniprot_Extracel_Domain	GO_CellSurf	GO_ExternalSidePM	Surfy	GO:0005886	Astn1	ASTN1	460	Astrotactin-1 OS=Mus musculus OX=10090 GN=Astn1 PE=1 SV=4	1.103	0.14	0.847303	0.999894	1.12747e+07	1.24409e+07	1.19293e+07	1.28571e+07	1.12747e+07	9.08169e+06	9.736e+06	7.26633e+06	1.4341e+07	1.75408e+07	9.19949e+06	1.28916e+07	1.27557e+07	1.24409e+07	1.18868e+07	1.31328e+07	1.34142e+07	6.33876e+06	6.42838e+06	5.80083e+06
O15031	B2RXS4	Plexin-B2 (MM1)	PLXB2_HUMAN	PLXNB2 KIAA0315	ENSG00000196576		Uniprot_SinglePass		Uniprot_CellMemb	Uniprot_Extracel_Domain	GO_CellSurf		Surfy	GO:0005886	Plxnb2	PLXNB2	23654	Plexin-B2 OS=Mus musculus OX=10090 GN=Plxnb2 PE=1 SV=1	2.377	1.25	0.114328	0.618838	4.82521e+06	1.14716e+07	3.38044e+06	4.82521e+06	4.2794e+06	7.93906e+06	3.6072e+06	8.67799e+06	4.49111e+06	5.5224e+06	6.53619e+06	7.64134e+06	8.21296e+06	7.21234e+06	1.14716e+07	1.17738e+07	1.37641e+07	1.26372e+07	1.27477e+07	1.01421e+07
O15394	O35136	Neural cell adhesion molecule 2 (N-CAM-2) (NCAM-2)	NCAM2_HUMAN	NCAM2 NCAM21	ENSG00000154654		Uniprot_SinglePass		Uniprot_CellMemb	Uniprot_Extracel_Domain			Surfy	GO:0005886	Ncam2	NCAM2	4685	Neural cell adhesion molecule 2 OS=Mus musculus OX=10090 GN=Ncam2 PE=1 SV=1	1.198	0.26	0.700104	0.999894	1.10287e+08	1.32095e+08	1.11274e+08	1.16246e+08	1.10287e+08	1.0732e+08	1.14101e+08	1.13845e+08	1.03959e+08	8.32779e+07	1.07127e+08	1.32095e+08	1.27727e+08	1.33975e+08	1.58577e+08	1.61795e+08	1.60508e+08	5.94138e+07	5.33321e+07	6.22788e+07
O43157	Q8CJH3	Plexin-B1 (Semaphorin receptor SEP)	PLXB1_HUMAN	PLXNB1 KIAA0407 PLXN5 SEP	ENSG00000164050		Uniprot_SinglePass		Uniprot_CellMemb	Uniprot_Extracel_Domain			Surfy	GO:0005886	Plxnb1	PLXNB1	5364	Plexin-B1 OS=Mus musculus OX=10090 GN=Plxnb1 PE=1 SV=2	0.789	-0.34	0.589075	0.992488	7.04781e+06	5.56065e+06	7.04781e+06	7.2495e+06	7.46378e+06	6.11946e+06	5.74448e+06	5.97832e+06	6.49038e+06	7.135e+06	9.42998e+06	8.03547e+06	7.71921e+06	7.90049e+06	4.84635e+06	5.77112e+06	5.56065e+06	2.99467e+06	3.29659e+06	3.31688e+06
O43490	O54990	Prominin-1 (Antigen AC133) (Prominin-like protein 1) (CD antigen CD133)	PROM1_HUMAN	PROM1 PROML1 MSTP061	ENSG00000007062			Uniprot_MultiPass	Uniprot_CellMemb	Uniprot_Extracel_Domain	GO_CellSurf		Surfy	GO:0005886	Prom1	PROM1	8842	Prominin-1 OS=Mus musculus OX=10090 GN=Prom1 PE=1 SV=1	0.87	-0.2	0.502999	0.973732	180126	156705	202736	183151	8701.1	158919	180126	473161	456108	170034	5276.78	375269	53305.5	156705	163777	101389	132788	110428	224650	338168
O43526	Q9Z351	Potassium voltage-gated channel subfamily KQT member 2 (KQT-like 2) (Neuroblastoma-specific potassium channel subunit alpha KvLQT2) (Voltage-gated potassium channel subunit Kv7.2)	KCNQ2_HUMAN	KCNQ2	ENSG00000075043			Uniprot_MultiPass	Uniprot_CellMemb	Uniprot_Extracel_Domain				GO:0005886	Kcnq2	KCNQ2	3785	Potassium voltage-gated channel subfamily KQT member 2 OS=Mus musculus OX=10090 GN=Kcnq2 PE=1 SV=1	0.792	-0.34	0.557569	0.98433	369445	292547	892265	754676	1.33372e+06	268043	369445	396122	205273	199392	366293	843523	1.75466e+06	607755	159115	244026	292547	353742	273666	183630
O60266	Q8VHH7	Adenylate cyclase type 3 (EC 4.6.1.1) (ATP pyrophosphate-lyase 3) (Adenylate cyclase type III) (AC-III) (Adenylate cyclase, olfactive type) (Adenylyl cyclase 3) (AC3)	ADCY3_HUMAN	ADCY3 KIAA0511	ENSG00000138031			Uniprot_MultiPass	Uniprot_CellMemb				Surfy	GO:0005886	Adcy3	ADCY3	109	Adenylate cyclase type 3 OS=Mus musculus OX=10090 GN=Adcy3 PE=1 SV=2	0.818	-0.29	0.46473	0.959928	252024	206045	425484	411747	405434	252024	160966	102212	280548	197591	129198	236928	20354.9	268497	145276	400322	206045	236448	38389.5	82672.5
O60359	Q9JJV5	Voltage-dependent calcium channel gamma-3 subunit (Neuronal voltage-gated calcium channel gamma-3 subunit) (Transmembrane AMPAR regulatory protein gamma-3) (TARP gamma-3)	CCG3_HUMAN	CACNG3	ENSG00000006116			Uniprot_MultiPass					Surfy	GO:0005886	Cacng3	CACNG3	10368	Voltage-dependent calcium channel gamma-3 subunit OS=Mus musculus OX=10090 GN=Cacng3 PE=1 SV=2	0.282	-1.83	0.0818888	0.536016	747209	210726	650823	747209	714575	745584	677997	805554	2.09562e+06	2.16444e+06	2.14255e+06	865799	831536	870243	220833	19514.7	191078	210726	28841.1	46682.6
O60486	Q9QZC2	Plexin-C1 (Virus-encoded semaphorin protein receptor) (CD antigen CD232)	PLXC1_HUMAN	PLXNC1 VESPR	ENSG00000136040		Uniprot_SinglePass			Uniprot_Extracel_Domain			Surfy	GO:0005886	Plxnc1	PLXNC1	10154	Plexin-C1 OS=Mus musculus OX=10090 GN=Plxnc1 PE=1 SV=1	0.913	-0.13	0.741893	0.999894	2.48604e+06	2.2709e+06	2.92296e+06	3.00588e+06	3.15148e+06	2.48604e+06	2.0332e+06	2.54203e+06	2.31814e+06	1.18041e+06	1.62104e+06	1.97474e+06	2.57286e+06	1.92418e+06	3.58345e+06	3.91615e+06	3.58413e+06	2.2709e+06	2.03998e+06	979793
O60503	P51830	Adenylate cyclase type 9 (EC 4.6.1.1) (ATP pyrophosphate-lyase 9) (Adenylate cyclase type IX) (ACIX) (Adenylyl cyclase 9) (AC9)	ADCY9_HUMAN	ADCY9 KIAA0520	ENSG00000162104			Uniprot_MultiPass	Uniprot_CellMemb	Uniprot_Extracel_Domain			Surfy	GO:0005886	Adcy9	ADCY9	115	Adenylate cyclase type 9 OS=Mus musculus OX=10090 GN=Adcy9 PE=1 SV=1	0.797	-0.33	0.597882	0.997124	5.13531e+06	4.09065e+06	6.8482e+06	6.76955e+06	6.90484e+06	5.13531e+06	3.31562e+06	2.84428e+06	5.00027e+06	4.99653e+06	5.17216e+06	5.92733e+06	6.16644e+06	6.20393e+06	3.23322e+06	3.8116e+06	3.25673e+06	4.02302e+06	4.39152e+06	4.09065e+06
O60636	Q922J6	Tetraspanin-2 (Tspan-2) (Tetraspan NET-3)	TSN2_HUMAN	TSPAN2	ENSG00000134198			Uniprot_MultiPass		Uniprot_Extracel_Domain			Surfy	GO:0005886	Tspan2	TSPAN2	10100	Tetraspanin-2 OS=Mus musculus OX=10090 GN=Tspan2 PE=1 SV=1	0.578	-0.79	0.331684	0.868438	3.76146e+06	2.17286e+06	3.28346e+06	3.70298e+06	3.07474e+06	5.12318e+06	218047	3.76146e+06	5.19561e+06	5.23794e+06	9.42913e+06	1.79115e+06	1.68804e+06	2.17286e+06	3.07147e+06	3.30329e+06	949656	4.08017e+06	89217.2	7.42301e+06
O60741	O88704	Potassium/sodium hyperpolarization-activated cyclic nucleotide-gated channel 1 (Brain cyclic nucleotide-gated channel 1) (BCNG-1)	HCN1_HUMAN	HCN1 BCNG1	ENSG00000164588			Uniprot_MultiPass	Uniprot_CellMemb	Uniprot_Extracel_Domain				GO:0005886	Hcn1	HCN1	348980	Potassium/sodium hyperpolarization-activated cyclic nucleotide-gated channel 1 OS=Mus musculus OX=10090 GN=Hcn1 PE=1 SV=1	0.058	-4.11	0.000217605	0.0129974	2.20719e+06	128176	122087	136783	154341	3.47389e+06	2.92892e+06	2.98545e+06	2.29147e+06	2.20719e+06	1.71977e+06	86739.1	128176	135200	262255	44677.1	149025	40057.6	178322	35988.3
O60883	Q99JG2	G-protein coupled receptor 37-like 1 (Endothelin B receptor-like protein 2) (ETBR-LP-2)	G37L1_HUMAN	GPR37L1 ETBRLP2	ENSG00000170075			Uniprot_MultiPass	Uniprot_CellMemb	Uniprot_Extracel_Domain			Surfy	GO:0005886	Gpr37L1	GPR37L1	9283	G-protein coupled receptor 37-like 1 OS=Mus musculus OX=10090 GN=Gpr37l1 PE=1 SV=2	4.391	2.13	0.0520825	0.438688	901168	3.95672e+06	901168	57254.6	791453	1.71657e+06	2.56331e+06	402534	3.59228e+06	172095	4.09248e+06	1.4491e+06	1.36672e+06	1.45269e+06	4.32435e+06	3.4343e+06	3.95672e+06	4.94539e+06	5.15024e+06	4.94097e+06
O60939	Q56A07	Sodium channel subunit beta-2	SCN2B_HUMAN	SCN2B UNQ326/PRO386	ENSG00000149575		Uniprot_SinglePass			Uniprot_Extracel_Domain			Surfy	GO:0005886	Scn2B	SCN2B	6327	Sodium channel subunit beta-2 OS=Mus musculus OX=10090 GN=Scn2b PE=1 SV=1	2.703	1.43	0.281561	0.85655	866503	2.34239e+06	7.6993e+06	7.25561e+06	7.67505e+06	521167	499673	1.06922e+06	866503	533735	797001	7.67496e+06	7.79853e+06	7.58763e+06	2.39873e+06	1.38374e+06	2.34239e+06	1.83504e+06	1.40424e+06	749587
O75051	P70207	Plexin-A2 (Semaphorin receptor OCT)	PLXA2_HUMAN	PLXNA2 KIAA0463 OCT PLXN2 UNQ209/PRO235	ENSG00000076356		Uniprot_SinglePass		Uniprot_CellMemb	Uniprot_Extracel_Domain			Surfy	GO:0005886	Plxna2	PLXNA2	5362	Plexin-A2 OS=Mus musculus OX=10090 GN=Plxna2 PE=1 SV=2	0.889	-0.17	0.716061	0.999894	901991	802180	913465	1.29647e+06	862015	1.20951e+06	1.24964e+06	901991	687426	823179	352340	1.48993e+06	1.55752e+06	1.48693e+06	802180	1.16291e+06	237090	281202	782268	388846
O75054	Q6ZQA6	Immunoglobulin superfamily member 3 (IgSF3) (Glu-Trp-Ile EWI motif-containing protein 3) (EWI-3)	IGSF3_HUMAN	IGSF3 EWI3 KIAA0466	ENSG00000143061		Uniprot_SinglePass			Uniprot_Extracel_Domain	GO_CellSurf		Surfy		Igsf3	IGSF3	3321	Immunoglobulin superfamily member 3 OS=Mus musculus OX=10090 GN=Igsf3 PE=1 SV=2	0.192	-2.38	0.0107557	0.193942	4.82381e+06	923787	1.92755e+06	1.74093e+06	1.58436e+06	6.11626e+06	4.82381e+06	4.37413e+06	7.22939e+06	5.65085e+06	6.46149e+06	1.74455e+06	1.92849e+06	1.34768e+06	971455	756125	571102	872670	320740	923787
O75077	Q9R1V7	Disintegrin and metalloproteinase domain-containing protein 23 (ADAM 23) (Metalloproteinase-like, disintegrin-like, and cysteine-rich protein 3) (MDC-3)	ADA23_HUMAN	ADAM23 MDC3	ENSG00000114948		Uniprot_SinglePass		Uniprot_CellMemb	Uniprot_Extracel_Domain			Surfy	GO:0005886	Adam23	ADAM23	8745	Disintegrin and metalloproteinase domain-containing protein 23 OS=Mus musculus OX=10090 GN=Adam23 PE=1 SV=1	0.881	-0.18	0.73663	0.999894	5.17342e+07	4.55757e+07	5.17342e+07	5.14349e+07	5.36934e+07	5.17088e+07	4.25813e+07	4.44413e+07	8.38819e+07	8.85629e+07	8.15477e+07	4.92128e+07	5.04532e+07	4.83056e+07	4.76794e+07	4.55757e+07	4.04455e+07	2.36223e+07	2.49932e+07	1.6622e+07
O75078	Q9R1V4	Disintegrin and metalloproteinase domain-containing protein 11 (ADAM 11) (Metalloproteinase-like, disintegrin-like, and cysteine-rich protein) (MDC)	ADA11_HUMAN	ADAM11 MDC	ENSG00000073670		Uniprot_SinglePass			Uniprot_Extracel_Domain			Surfy	GO:0005886	Adam11	ADAM11	4185	Disintegrin and metalloproteinase domain-containing protein 11 OS=Mus musculus OX=10090 GN=Adam11 PE=1 SV=2	1.322	0.4	0.685431	0.999894	6.73182e+06	8.89808e+06	1.3698e+07	1.33365e+07	1.28861e+07	5.78026e+06	4.93924e+06	6.43727e+06	6.73182e+06	1.99197e+06	6.7506e+06	1.27116e+07	1.2579e+07	1.27908e+07	1.07096e+07	8.4579e+06	8.89808e+06	4.66758e+06	3.84807e+06	1.87196e+06
O75326	Q9QUR8	Semaphorin-7A (CDw108) (JMH blood group antigen) (John-Milton-Hargen human blood group Ag) (Semaphorin-K1) (Sema K1) (Semaphorin-L) (Sema L) (CD antigen CD108)	SEM7A_HUMAN	SEMA7A CD108 SEMAL	ENSG00000138623	Uniprot_GPI			Uniprot_CellMemb		GO_CellSurf	GO_ExternalSidePM	Surfy	GO:0005886	Sema7A	SEMA7A	8482	Semaphorin-7A OS=Mus musculus OX=10090 GN=Sema7a PE=1 SV=1	2.283	1.19	0.33143	0.868438	1.63691e+06	3.73749e+06	3.96264e+06	3864664	3.04993e+06	1.16948e+06	867087	880257	952640	1.63691e+06	2.65084e+06	4.03426e+06	3.73749e+06	5.09309e+06	3.44739e+06	4.23214e+06	4.13574e+06	1.86243e+06	1.46134e+06	436171
O75508	Q60771	Claudin-11 (Oligodendrocyte-specific protein)	CLD11_HUMAN	CLDN11 OSP OTM	ENSG00000013297			Uniprot_MultiPass	Uniprot_CellMemb	Uniprot_Extracel_Domain			Surfy	GO:0005886	Cldn11	CLDN11	5010	Claudin-11 OS=Mus musculus OX=10090 GN=Cldn11 PE=1 SV=1	1.237	0.31	0.918075	0.999894	2.03431e+06	2.51601e+06	779535	863834	687356	4.06405e+06	5.75592e+06	4.72266e+06	2.03431e+06	1.83077e+06	2.48981e+06	396159	392206	340002	2.23421e+06	2.51601e+06	4.23617e+06	3.42082e+06	3.29882e+06	4.03519e+06
O75882	Q9WU60	Attractin (DPPT-L) (Mahogany homolog)	ATRN_HUMAN	ATRN KIAA0548 MGCA	ENSG00000088812		Uniprot_SinglePass		Uniprot_CellMemb	Uniprot_Extracel_Domain			Surfy	GO:0005886	Atrn	ATRN	8455	Attractin OS=Mus musculus OX=10090 GN=Atrn PE=1 SV=3	2.057	1.04	0.57384	0.991542	337806	694704	1.32183e+06	1.29676e+06	1.28698e+06	174016	274336	519770	207045	337806	312832	1.10156e+06	1.25167e+06	1.30378e+06	799975	687914	694704	348487	574598	216937
O75899	Q80T41	Gamma-aminobutyric acid type B receptor subunit 2 (GABA-B receptor 2) (GABA-B-R2) (GABA-BR2) (GABABR2) (Gb2) (G-protein coupled receptor 51) (HG20)	GABR2_HUMAN	GABBR2 GPR51 GPRC3B	ENSG00000136928			Uniprot_MultiPass	Uniprot_CellMemb	Uniprot_Extracel_Domain			Surfy	GO:0005886	Gabbr2	GABBR2	9568	Gamma-aminobutyric acid type B receptor subunit 2 OS=Mus musculus OX=10090 GN=Gabbr2 PE=1 SV=2	3.812	1.93	0.160403	0.707501	521772	1.98918e+06	1.82788e+06	1.63644e+06	1.77034e+06	451579	521772	439304	1.30277e+06	449472	398100	1.25228e+06	554100	518373	2.2915e+06	1.98918e+06	1.11226e+06	6.261e+06	3.83649e+06	3.70471e+06
O94772	Q9WUC3	Lymphocyte antigen 6H (Ly-6H)	LY6H_HUMAN	LY6H	ENSG00000176956	Uniprot_GPI			Uniprot_CellMemb				Surfy	GO:0005886	Ly6H	LY6H	4062	Lymphocyte antigen 6H OS=Mus musculus OX=10090 GN=Ly6h PE=1 SV=2	1.402	0.49	0.450321	0.950968	5.22161e+07	7.32031e+07	5.1897e+07	4.97588e+07	5.22161e+07	8.93311e+07	6.93822e+07	4.79588e+07	7.83644e+07	7.23992e+07	2.84545e+07	5.15837e+07	4.70343e+07	4.90756e+07	1.53039e+08	1.66945e+08	1.2822e+08	7.32031e+07	7.33765e+07	7.12208e+07
O94856	Q810U3	Neurofascin	NFASC_HUMAN	NFASC KIAA0756	ENSG00000163531		Uniprot_SinglePass		Uniprot_CellMemb	Uniprot_Extracel_Domain			Surfy	GO:0005886	Nfasc	NFASC	23114	Neurofascin OS=Mus musculus OX=10090 GN=Nfasc PE=1 SV=1	1.378	0.46	0.474836	0.963266	2.12e+08	2.92158e+08	2.74221e+08	2.69631e+08	2.58913e+08	2.12e+08	1.78455e+08	1.85283e+08	1.92925e+08	1.81039e+08	2.19329e+08	3.21922e+08	3.2315e+08	3.17549e+08	2.94096e+08	2.83585e+08	2.92158e+08	1.1753e+08	1.03785e+08	1.15996e+08
O94910	Q80TR1	Adhesion G protein-coupled receptor L1 (Calcium-independent alpha-latrotoxin receptor 1) (CIRL-1) (Latrophilin-1) (Lectomedin-2)	AGRL1_HUMAN	ADGRL1 KIAA0821 LEC2 LPHN1	ENSG00000072071			Uniprot_MultiPass	Uniprot_CellMemb	Uniprot_Extracel_Domain			Surfy	GO:0005886	Adgrl1	ADGRL1	22859	Adhesion G protein-coupled receptor L1 OS=Mus musculus OX=10090 GN=Adgrl1 PE=1 SV=2	0.639	-0.65	0.377782	0.90236	8.04454e+06	5.13699e+06	8.6606e+06	8.27668e+06	7.27665e+06	3.89136e+06	4.89664e+06	6.55314e+06	1.10667e+07	1.00794e+07	8.04454e+06	4.85331e+06	3.86015e+06	4.69635e+06	6.81828e+06	5.13699e+06	7.54956e+06	8.65218e+06	6.85628e+06	4.79843e+06
O94991	Q810B7	SLIT and NTRK-like protein 5 (Leucine-rich repeat-containing protein 11)	SLIK5_HUMAN	SLITRK5 KIAA0918 LRRC11	ENSG00000165300		Uniprot_SinglePass			Uniprot_Extracel_Domain			Surfy	GO:0005886	Slitrk5	SLITRK5	26050	SLIT and NTRK-like protein 5 OS=Mus musculus OX=10090 GN=Slitrk5 PE=2 SV=1	1.387	0.47	0.742166	0.999894	165768	229849	1.09857e+06	165768	566712	180048	4687.83	116270	173887	83877.8	23449.4	2.58381e+06	2.6297e+06	989747	138976	96803.2	214364	232401	229849	215306
O95185	O08747	Netrin receptor UNC5C (Protein unc-5 homolog 3) (Protein unc-5 homolog C)	UNC5C_HUMAN	UNC5C UNC5H3	ENSG00000182168		Uniprot_SinglePass		Uniprot_CellMemb	Uniprot_Extracel_Domain	GO_CellSurf		Surfy	GO:0005886	Unc5C	UNC5C	8633	Netrin receptor UNC5C OS=Mus musculus OX=10090 GN=Unc5c PE=1 SV=1	0.196	-2.35	0.047672	0.421265	1.09078e+06	213413	502089	796172	699719	1.39637e+06	1.43136e+06	1.16442e+06	1.34846e+06	808812	1.09078e+06	909126	694217	650489	72257.7	213413	32965.9	12026.6	84859.9	786606
O95196	Q71M36	Chondroitin sulfate proteoglycan 5 (Acidic leucine-rich EGF-like domain-containing brain protein) (Neuroglycan C)	CSPG5_HUMAN	CSPG5 CALEB NGC	ENSG00000114646		Uniprot_SinglePass		Uniprot_CellMemb	Uniprot_Extracel_Domain	GO_CellSurf		Surfy	GO:0005886	Cspg5	CSPG5	10675	Chondroitin sulfate proteoglycan 5 OS=Mus musculus OX=10090 GN=Cspg5 PE=1 SV=2	1.096	0.13	0.894288	0.999894	9.34629e+06	1.02447e+07	9.34629e+06	8.0543e+06	8.80933e+06	5.06819e+06	5.29634e+06	1.06405e+07	1.25321e+07	1.60812e+07	1.00808e+07	9.0491e+06	1.02447e+07	1.08989e+07	1.26309e+07	1.33178e+07	1.25069e+07	1.70472e+06	1.31087e+06	2.31445e+06
O95622	P84309	Adenylate cyclase type 5 (EC 4.6.1.1) (ATP pyrophosphate-lyase 5) (Adenylate cyclase type V) (Adenylyl cyclase 5) (AC5)	ADCY5_HUMAN	ADCY5	ENSG00000173175			Uniprot_MultiPass	Uniprot_CellMemb	Uniprot_Extracel_Domain			Surfy	GO:0005886	Adcy5	ADCY5	111	Adenylate cyclase type 5 OS=Mus musculus OX=10090 GN=Adcy5 PE=1 SV=2	0.63	-0.67	0.336932	0.873989	9.13131e+06	5.75646e+06	8.7386e+06	9.74686e+06	8.9057e+06	1.01837e+07	9.13131e+06	8.96692e+06	1.81277e+07	1.21079e+08	8.83045e+06	5.12836e+06	5.75646e+06	5.5321e+06	7.17569e+06	6.63546e+06	7.73957e+06	4.50581e+06	4.70172e+06	2.29252e+07
O96005	Q8VBZ3	Cleft lip and palate transmembrane protein 1	CLPT1_HUMAN	CLPTM1	ENSG00000104853			Uniprot_MultiPass		Uniprot_Extracel_Domain	GO_CellSurf	GO_ExternalSidePM		GO:0005886	Clptm1	CLPTM1	1209	Cleft lip and palate transmembrane protein 1 homolog OS=Mus musculus OX=10090 GN=Clptm1 PE=1 SV=1	1.255	0.33	0.997786	0.999894	296739	372323	397351	455821	305327	296739	269556	290887	184272	314941	149651	125000	380948	280697	233298	651474	147403	4.07539e+06	4.05223e+06	372323
P00734	P19221	Prothrombin (EC 3.4.21.5) (Coagulation factor II) [Cleaved into: Activation peptide fragment 1; Activation peptide fragment 2; Thrombin light chain; Thrombin heavy chain]	THRB_HUMAN	F2	ENSG00000180210						GO_CellSurf	GO_ExternalSidePM		GO:0005886	F2	F2	2147	Prothrombin OS=Mus musculus OX=10090 GN=F2 PE=1 SV=1	2.262	1.18	0.417272	0.933673	151216	341993	151216	314764	370845	92314.5	218867	199892	19698.2	53185.8	131868	528867	554451	534019	256072	89016.6	264518	341993	292442	2.58261e+06
P01024	P01027	Complement C3 (C3 and PZP-like alpha-2-macroglobulin domain-containing protein 1) [Cleaved into: Complement C3 beta chain; C3-beta-c (C3bc); Complement C3 alpha chain; C3a anaphylatoxin; Acylation stimulating protein (ASP) (C3adesArg); Complement C3b alpha' chain; Complement C3c alpha' chain fragment 1; Complement C3dg fragment; Complement C3g fragment; Complement C3d fragment; Complement C3f fra…	CO3_HUMAN	C3	ENSG00000125730						GO_CellSurf			GO:0005886	C3	C3	718	Complement C3 OS=Mus musculus OX=10090 GN=C3 PE=1 SV=3	1.123	0.17	0.921355	0.999894	1.08481e+06	1.21831e+06	1.08481e+06	1.2773e+06	1.21354e+06	189188	1.22334e+06	437958	546427	3.74734e+06	328827	2.90053e+06	3.11065e+06	2.66763e+06	493248	78709	644035	1.21831e+06	766245	4.09249e+06
P01909	P14438	HLA class II histocompatibility antigen, DQ alpha 1 chain (DC-1 alpha chain) (DC-alpha) (HLA-DCA) (MHC class II DQA1)	DQA1_HUMAN	HLA-DQA1	ENSG00000196735		Uniprot_SinglePass		Uniprot_CellMemb	Uniprot_Extracel_Domain			Surfy	GO:0005886	H2-Aa	HLA-DQA1		H-2 class II histocompatibility antigen, A-U alpha chain (Fragment) OS=Mus musculus OX=10090 GN=H2-Aa PE=1 SV=1	4.925	2.3	0.0732584	0.513525	440364	2.16892e+06	1.41599e+06	1.53065e+06	1.10591e+06	330218	440364	403377	237378	559918	332838	2.15193e+06	2.44508e+06	2.16892e+06	271602	1.9701e+06	531029	8.00796e+06	7.45083e+06	4.82044e+06
P02730	P04919	Band 3 anion transport protein (Anion exchange protein 1) (AE 1) (Anion exchanger 1) (Solute carrier family 4 member 1) (CD antigen CD233)	B3AT_HUMAN	SLC4A1 AE1 DI EPB3	ENSG00000004939			Uniprot_MultiPass	Uniprot_CellMemb	Uniprot_Extracel_Domain			Surfy	GO:0005886	Slc4A1	SLC4A1	6521	Band 3 anion transport protein OS=Mus musculus OX=10090 GN=Slc4a1 PE=1 SV=1	0.441	-1.18	0.174481	0.738904	3.97944e+06	1.75524e+06	3.97944e+06	3.19617e+06	4.05819e+06	5.73175e+06	5.87792e+06	5.99491e+06	979383	1.0461e+06	724606	7.04784e+06	6.7383e+06	6.84747e+06	901360	816936	646744	1.54098e+06	1.75524e+06	2.32643e+06
P02786	Q62351	Transferrin receptor protein 1 (TR) (TfR) (TfR1) (Trfr) (T9) (p90) (CD antigen CD71) [Cleaved into: Transferrin receptor protein 1, serum form (sTfR)]	TFR1_HUMAN	TFRC	ENSG00000072274		Uniprot_SinglePass		Uniprot_CellMemb	Uniprot_Extracel_Domain	GO_CellSurf	GO_ExternalSidePM		GO:0005886	Tfrc	TFRC	7037	Transferrin receptor protein 1 OS=Mus musculus OX=10090 GN=Tfrc PE=1 SV=1	0.145	-2.79	0.0139787	0.23783	1.68857e+06	244360	77803.2	248426	224748	2.41567e+06	1.98816e+06	184323	4.93805e+06	1.68857e+06	2.07077e+06	88811.7	121837	224779	5047.33	244360	865405	861090	1.25976e+06	1.2488e+06
P04083	P10107	Annexin A1 (Annexin I) (Annexin-1) (Calpactin II) (Calpactin-2) (Chromobindin-9) (Lipocortin I) (Phospholipase A2 inhibitory protein) (p35)	ANXA1_HUMAN	ANXA1 ANX1 LPC1	ENSG00000135046				Uniprot_CellMemb		GO_CellSurf	GO_ExternalSidePM		GO:0005886	Anxa1	ANXA1	301	Annexin A1 OS=Mus musculus OX=10090 GN=Anxa1 PE=1 SV=2	12.499	3.64	2.77498e-05	0.00220996	857011	1.07115e+07	1.14935e+06	857011	1.01341e+06	725413	2.8867e+06	579035	218711	2.91367e+06	465369	1.27583e+06	1.23699e+06	1.13422e+06	1.24497e+07	1.07115e+07	1.32074e+07	1.45912e+07	1.93984e+07	4.85412e+06
P04156	P04925	Major prion protein (PrP) (ASCR) (PrP27-30) (PrP33-35C) (CD antigen CD230)	PRIO_HUMAN	PRNP ALTPRP PRIP PRP	ENSG00000171867	Uniprot_GPI			Uniprot_CellMemb		GO_CellSurf	GO_ExternalSidePM	Surfy	GO:0005886	Prnp	PRNP	5621	Major prion protein OS=Mus musculus OX=10090 GN=Prnp PE=1 SV=2	4.155	2.05	0.0221716	0.29464	2.14304e+06	8.90326e+06	2.27617e+06	1.95669e+06	2.20411e+06	2.35566e+06	2.14304e+06	500720	301536	234674	2.37533e+06	2.11452e+06	1.70637e+06	1.79008e+06	8.54997e+06	8.90326e+06	9.73894e+06	1.68785e+07	1.65826e+07	1.81278e+07
P04216	P01831	Thy-1 membrane glycoprotein (CDw90) (Thy-1 antigen) (CD antigen CD90)	THY1_HUMAN	THY1	ENSG00000154096	Uniprot_GPI			Uniprot_CellMemb		GO_CellSurf	GO_ExternalSidePM	Surfy	GO:0005886	Thy1	THY1	7070	Thy-1 membrane glycoprotein OS=Mus musculus OX=10090 GN=Thy1 PE=1 SV=1	0.835	-0.26	0.643952	0.999894	5.90534e+08	4.93091e+08	6.22312e+08	6.33818e+08	6.22506e+08	3.66174e+08	3.59997e+08	3.79429e+08	5.90534e+08	5.74503e+08	6.19048e+08	7.12023e+08	7.10954e+08	6.87809e+08	4.93091e+08	5.33418e+08	4.88378e+08	1.6716e+08	1.68796e+08	1.69376e+08
P04439	P01899	HLA class I histocompatibility antigen, A alpha chain (Human leukocyte antigen A) (HLA-A)	HLAA_HUMAN	HLA-A HLAA	ENSG00000206503		Uniprot_SinglePass		Uniprot_CellMemb	Uniprot_Extracel_Domain	GO_CellSurf		Surfy		H2-D1	HLA-A		H-2 class I histocompatibility antigen, D-B alpha chain OS=Mus musculus OX=10090 GN=H2-D1 PE=1 SV=2	15.477	3.95	1.60231e-10	4.59383e-08	3.00044e+06	4.64367e+07	2.92665e+06	3.00044e+06	3.16017e+06	3.46113e+06	5.55294e+06	4.76798e+06	2.15323e+06	914687	2.45629e+06	4.47193e+07	4.64367e+07	4.65222e+07	1.52817e+07	1.60371e+07	1.58704e+07	5.60229e+07	5.44892e+07	6.29635e+07
P04439	P01901	HLA class I histocompatibility antigen, A alpha chain (Human leukocyte antigen A) (HLA-A)	HLAA_HUMAN	HLA-A HLAA	ENSG00000206503		Uniprot_SinglePass		Uniprot_CellMemb	Uniprot_Extracel_Domain	GO_CellSurf		Surfy		H2-K1	HLA-A		H-2 class I histocompatibility antigen, K-B alpha chain OS=Mus musculus OX=10090 GN=H2-K1 PE=1 SV=1	6.18	2.63	2.24515e-05	0.0018391	6.0881e+06	3.76222e+07	2.7622e+06	3.24813e+06	2.87901e+06	7.12697e+06	7.66689e+06	6.26533e+06	4.93423e+06	1.50004e+07	6.0881e+06	5.57176e+07	5.67855e+07	5.59094e+07	2.36368e+07	2.55533e+07	2.28937e+07	3.76222e+07	4.22545e+07	3.08097e+07
P04839	Q61093	Cytochrome b-245 heavy chain (EC 1.-.-.-) (CGD91-phox) (Cytochrome b(558) subunit beta) (Cytochrome b558 subunit beta) (Heme-binding membrane glycoprotein gp91phox) (NADPH oxidase 2) (Neutrophil cytochrome b 91 kDa polypeptide) (Superoxide-generating NADPH oxidase heavy chain subunit) (gp91-1) (gp91-phox) (p22 phagocyte B-cytochrome)	CY24B_HUMAN	CYBB NOX2	ENSG00000165168			Uniprot_MultiPass	Uniprot_CellMemb	Uniprot_Extracel_Domain			Surfy	GO:0005886	Cybb	CYBB	1536	Cytochrome b-245 heavy chain OS=Mus musculus OX=10090 GN=Cybb PE=1 SV=1	2.175	1.12	0.142322	0.672221	111597	242778	111597	61475.3	107155	199664	145112	62498	248710	278280	65012.9	199917	79098.8	359996	206996	132556	242778	1.88091e+06	2.66572e+06	3.06194e+06
P04843	Q91YQ5	Dolichyl-diphosphooligosaccharide--protein glycosyltransferase subunit 1 (Dolichyl-diphosphooligosaccharide--protein glycosyltransferase 67 kDa subunit) (Ribophorin I) (RPN-I) (Ribophorin-1)	RPN1_HUMAN	RPN1	ENSG00000163902		Uniprot_SinglePass						Surfy		Rpn1	RPN1	6184	Dolichyl-diphosphooligosaccharide--protein glycosyltransferase subunit 1 OS=Mus musculus OX=10090 GN=Rpn1 PE=1 SV=1	4.312	2.11	0.000689544	0.0335072	1.53464e+07	6.61708e+07	1.25256e+07	1.34985e+07	1.39309e+07	3.1953e+07	3.0721e+07	4.7866e+07	1.53464e+07	2.00318e+07	1.25326e+07	6.61708e+07	6.57324e+07	6.90415e+07	1.85124e+07	1.68639e+07	2.16249e+07	9.54795e+07	8.98393e+07	7.48884e+07
P05023	Q8VDN2	Sodium/potassium-transporting ATPase subunit alpha-1 (Na(+)/K(+) ATPase alpha-1 subunit) (EC 7.2.2.13) (Sodium pump subunit alpha-1)	AT1A1_HUMAN	ATP1A1	ENSG00000163399			Uniprot_MultiPass	Uniprot_CellMemb	Uniprot_Extracel_Domain			Surfy	GO:0005886	Atp1A1	ATP1A1	476	Sodium/potassium-transporting ATPase subunit alpha-1 OS=Mus musculus OX=10090 GN=Atp1a1 PE=1 SV=1	0.88	-0.18	0.735423	0.999894	1.04248e+09	9.17759e+08	1.05171e+09	1.04248e+09	1.03962e+09	7.39321e+08	7.46133e+08	7.48661e+08	1.65474e+09	1.42596e+09	1.47129e+09	8.99489e+08	9.25494e+08	9.17759e+08	9.24939e+08	9.94756e+08	9.19261e+08	5.67122e+08	5.70397e+08	5.81152e+08
P05026	P14094	Sodium/potassium-transporting ATPase subunit beta-1 (Sodium/potassium-dependent ATPase subunit beta-1)	AT1B1_HUMAN	ATP1B1 ATP1B	ENSG00000143153		Uniprot_SinglePass		Uniprot_CellMemb	Uniprot_Extracel_Domain			Surfy	GO:0005886	Atp1B1	ATP1B1	481	Sodium/potassium-transporting ATPase subunit beta-1 OS=Mus musculus OX=10090 GN=Atp1b1 PE=1 SV=1	2.353	1.23	0.0486921	0.422353	4.1181e+08	9.6904e+08	1.2108e+09	1.23357e+09	1.2259e+09	4.07939e+08	4.1181e+08	4.06521e+08	4.12215e+08	3.75332e+08	3.75158e+08	9.52225e+08	9.95227e+08	9.6904e+08	1.11591e+09	1.03323e+09	1.11151e+09	7.99974e+08	7.9757e+08	8.14509e+08
P05067	P12023	Amyloid-beta precursor protein (APP) (ABPP) (APPI) (Alzheimer disease amyloid protein) (Amyloid precursor protein) (Amyloid-beta A4 protein) (Cerebral vascular amyloid peptide) (CVAP) (PreA4) (Protease nexin-II) (PN-II) [Cleaved into: N-APP; Soluble APP-alpha (S-APP-alpha); Soluble APP-beta (S-APP-beta); C99 (Beta-secretase C-terminal fragment) (Beta-CTF); Amyloid-beta protein 42 (Abeta42) (Beta-…	A4_HUMAN	APP A4 AD1	ENSG00000142192		Uniprot_SinglePass		Uniprot_CellMemb	Uniprot_Extracel_Domain	GO_CellSurf		Surfy	GO:0005886	App	APP	351	Amyloid-beta A4 protein OS=Mus musculus OX=10090 GN=App PE=1 SV=3	0.712	-0.49	0.518857	0.978747	1.15072e+06	818857	1.15072e+06	1.04038e+06	883241	1.39549e+06	955317	1.13411e+06	1.56428e+06	1.57012e+06	2.61647e+06	2.50287e+06	2.0518e+06	2.3208e+06	906068	818857	675594	162839	72171	75318.3
P05107	P11835	Integrin beta-2 (Cell surface adhesion glycoproteins LFA-1/CR3/p150,95 subunit beta) (Complement receptor C3 subunit beta) (CD antigen CD18)	ITB2_HUMAN	ITGB2 CD18 MFI7	ENSG00000160255		Uniprot_SinglePass		Uniprot_CellMemb	Uniprot_Extracel_Domain	GO_CellSurf	GO_ExternalSidePM	Surfy	GO:0005886	Itgb2	ITGB2	3689	Integrin beta-2 OS=Mus musculus OX=10090 GN=Itgb2 PE=1 SV=2	3.157	1.66	0.0240788	0.29756	4.28948e+06	1.35424e+07	1.96848e+06	4.28948e+06	5.2242e+06	5.86291e+06	4.07889e+06	2.10595e+06	5.7674e+06	7.6576e+06	1.80389e+06	1.54142e+07	1.35424e+07	1.41412e+07	6.34815e+06	3.36946e+06	2.97959e+06	1.9505e+07	1.74935e+07	1.18737e+07
P05186	P09242	Alkaline phosphatase, tissue-nonspecific isozyme (AP-TNAP) (TNSALP) (EC 3.1.3.1) (Alkaline phosphatase liver/bone/kidney isozyme)	PPBT_HUMAN	ALPL	ENSG00000162551	Uniprot_GPI			Uniprot_CellMemb				Surfy	GO:0005886	Alpl	ALPL	249	Alkaline phosphatase, tissue-nonspecific isozyme OS=Mus musculus OX=10090 GN=Alpl PE=1 SV=2	1.563	0.64	0.678753	0.999894	176746	276214	244445	315375	371846	165886	163009	111811	176746	196124	174530	461544	435933	307846	276214	91141.7	58807.7	16317.6	203804	2.58998e+06
P05362	P13597	Intercellular adhesion molecule 1 (ICAM-1) (Major group rhinovirus receptor) (CD antigen CD54)	ICAM1_HUMAN	ICAM1	ENSG00000090339		Uniprot_SinglePass			Uniprot_Extracel_Domain	GO_CellSurf	GO_ExternalSidePM	Surfy	GO:0005886	Icam1	ICAM1	3383	Intercellular adhesion molecule 1 OS=Mus musculus OX=10090 GN=Icam1 PE=1 SV=1	1.092	0.13	0.95436	0.999894	2.30986e+06	2.52176e+06	486829	770568	739059	4.46442e+06	385699	2.30986e+06	2.65905e+06	5.16397e+06	3.98232e+06	2.6442e+06	2.39216e+06	2.18384e+06	4.43941e+06	1.25023e+06	3.2041e+06	407383	2.52176e+06	3.16773e+06
P05538	P14483	HLA class II histocompatibility antigen, DQ beta 2 chain (HLA class II histocompatibility antigen, DX beta chain) (MHC class II antigen DQB2)	DQB2_HUMAN	HLA-DQB2 HLA-DXB	ENSG00000232629		Uniprot_SinglePass		Uniprot_CellMemb	Uniprot_Extracel_Domain			Surfy	GO:0005886	H2-Ab1	HLA-DQB2	3120	H-2 class II histocompatibility antigen, A beta chain OS=Mus musculus OX=10090 GN=H2-Ab1 PE=1 SV=1	4.425	2.15	0.0150247	0.239228	2.60293e+06	1.15177e+07	2.69637e+06	2.00058e+06	1.8874e+06	2.34852e+06	1.55288e+06	2.60293e+06	3.10529e+06	4.50595e+06	3.99213e+06	1.10565e+07	1.0199e+07	1.15177e+07	7.10467e+06	4.77298e+06	1.90424e+07	5.8015e+07	6.5553e+07	5.54771e+07
P05556	P09055	Integrin beta-1 (Fibronectin receptor subunit beta) (Glycoprotein IIa) (GPIIA) (VLA-4 subunit beta) (CD antigen CD29)	ITB1_HUMAN	ITGB1 FNRB MDF2 MSK12	ENSG00000150093		Uniprot_SinglePass		Uniprot_CellMemb	Uniprot_Extracel_Domain	GO_CellSurf	GO_ExternalSidePM	Surfy	GO:0005886	Itgb1	ITGB1	3688	Integrin beta-1 OS=Mus musculus OX=10090 GN=Itgb1 PE=1 SV=1	2.837	1.5	0.0159364	0.251042	8.77713e+06	2.48994e+07	8.96952e+06	8.36652e+06	8.77713e+06	9.66177e+06	8.23578e+06	6.96097e+06	1.09741e+07	1.40512e+07	4.82914e+06	2.49825e+07	2.48994e+07	2.34979e+07	1.25148e+07	1.45106e+07	1.40005e+07	3.9796e+07	4.44416e+07	3.99147e+07
P06213	P15208	Insulin receptor (IR) (EC 2.7.10.1) (CD antigen CD220) [Cleaved into: Insulin receptor subunit alpha; Insulin receptor subunit beta]	INSR_HUMAN	INSR	ENSG00000171105		Uniprot_SinglePass		Uniprot_CellMemb	Uniprot_Extracel_Domain	GO_CellSurf	GO_ExternalSidePM	Surfy	GO:0005886	Insr	INSR	3643	Insulin receptor OS=Mus musculus OX=10090 GN=Insr PE=1 SV=2	1.326	0.41	0.947569	0.999894	305908	405723	1.16031e+06	1.13776e+06	863805	253610	241988	305908	291964	428092	253142	1.54172e+06	1.30786e+06	1.6545e+06	306993	354290	294778	405723	380867	536218
P06756	P43406	Integrin alpha-V (Vitronectin receptor) (Vitronectin receptor subunit alpha) (CD antigen CD51) [Cleaved into: Integrin alpha-V heavy chain; Integrin alpha-V light chain]	ITAV_HUMAN	ITGAV MSK8 VNRA VTNR	ENSG00000138448		Uniprot_SinglePass		Uniprot_CellMemb	Uniprot_Extracel_Domain	GO_CellSurf	GO_ExternalSidePM	Surfy	GO:0005886	Itgav	ITGAV	3685	Integrin alpha-V OS=Mus musculus OX=10090 GN=Itgav PE=1 SV=2	0.771	-0.37	0.509909	0.977702	1.09455e+07	8.44426e+06	1.30856e+07	1.35114e+07	1.38094e+07	1.09455e+07	1.09044e+07	9.89409e+06	1.00107e+07	5.56571e+06	1.13264e+07	2.02577e+07	2.10891e+07	2.23791e+07	6.12231e+06	8.45993e+06	8.12499e+06	4.52707e+06	4.57004e+06	8.44426e+06
P07237	P09103	Protein disulfide-isomerase (PDI) (EC 5.3.4.1) (Cellular thyroid hormone-binding protein) (Prolyl 4-hydroxylase subunit beta) (p55)	PDIA1_HUMAN	P4HB ERBA2L PDI PDIA1 PO4DB	ENSG00000185624				Uniprot_CellMemb		GO_CellSurf	GO_ExternalSidePM		GO:0005886	P4Hb	P4HB	5034	Protein disulfide-isomerase OS=Mus musculus OX=10090 GN=P4hb PE=1 SV=2	2.128	1.09	0.0827414	0.539929	2.02505e+07	4.30914e+07	2.02505e+07	2.09497e+07	2.01948e+07	3.13415e+07	3.17521e+07	3.69157e+07	1.82317e+07	4.14106e+06	1.72084e+07	4.30914e+07	3.72953e+07	4.37355e+07	2.14456e+07	1.89834e+07	1.87596e+07	6.5781e+07	6.9201e+07	6.70779e+07
P07355	P07356	Annexin A2 (Annexin II) (Annexin-2) (Calpactin I heavy chain) (Calpactin-1 heavy chain) (Chromobindin-8) (Lipocortin II) (Placental anticoagulant protein IV) (PAP-IV) (Protein I) (p36)	ANXA2_HUMAN	ANXA2	ENSG00000182718						GO_CellSurf			GO:0005886	Anxa2	ANXA2	302	Annexin A2 OS=Mus musculus OX=10090 GN=Anxa2 PE=1 SV=2	1.319	0.4	0.790337	0.999894	2.8149e+06	3.71329e+06	1.06206e+06	1.79564e+06	1.78545e+06	2.8149e+06	4.33136e+06	7.185e+06	4.06344e+06	3.59028e+06	2.69721e+06	1.92241e+06	1.57438e+06	1.87384e+06	1.66957e+06	4.67808e+06	3.71329e+06	1.72848e+07	1.82349e+07	2.1832e+07
P07900	P07901	Heat shock protein HSP 90-alpha (Heat shock 86 kDa) (HSP 86) (HSP86) (Lipopolysaccharide-associated protein 2) (LAP-2) (LPS-associated protein 2) (Renal carcinoma antigen NY-REN-38)	HS90A_HUMAN	HSP90AA1 HSP90A HSPC1 HSPCA	ENSG00000080824				Uniprot_CellMemb		GO_CellSurf			GO:0005886	Hsp90Aa1	HSP90AA1	3320	Heat shock protein HSP 90-alpha OS=Mus musculus OX=10090 GN=Hsp90aa1 PE=1 SV=4	1.524	0.61	0.341953	0.875398	2.28618e+07	3.48315e+07	2.28618e+07	2.33745e+07	2.62223e+07	2.89718e+07	2.22635e+07	3.12756e+07	1.56062e+07	2.04357e+07	1.79122e+07	3.43115e+07	3.33712e+07	3.48315e+07	3.02517e+07	3.16312e+07	3.6199e+07	5.1283e+07	5.79324e+07	5.5992e+07
P08069	Q60751	Insulin-like growth factor 1 receptor (EC 2.7.10.1) (Insulin-like growth factor I receptor) (IGF-I receptor) (CD antigen CD221) [Cleaved into: Insulin-like growth factor 1 receptor alpha chain; Insulin-like growth factor 1 receptor beta chain]	IGF1R_HUMAN	IGF1R	ENSG00000140443		Uniprot_SinglePass		Uniprot_CellMemb	Uniprot_Extracel_Domain			Surfy	GO:0005886	Igf1R	IGF1R	3480	Insulin-like growth factor 1 receptor OS=Mus musculus OX=10090 GN=Igf1r PE=1 SV=3	0.873	-0.2	0.690576	0.999894	2.71616e+06	2.37181e+06	4.22762e+06	4.10034e+06	4.02832e+06	2.71616e+06	764485	1.2214e+06	869556	2.81488e+06	1.9566e+06	5.7681e+06	6.2293e+06	7.04185e+06	1.15627e+06	1.51522e+06	1.26735e+06	2.39086e+06	2.37181e+06	709836
P08195	P10852	4F2 cell-surface antigen heavy chain (4F2hc) (4F2 heavy chain antigen) (Lymphocyte activation antigen 4F2 large subunit) (Solute carrier family 3 member 2) (CD antigen CD98)	4F2_HUMAN	SLC3A2 MDU1	ENSG00000168003		Uniprot_SinglePass		Uniprot_CellMemb	Uniprot_Extracel_Domain	GO_CellSurf		Surfy	GO:0005886	Slc3A2	SLC3A2	6520	4F2 cell-surface antigen heavy chain OS=Mus musculus OX=10090 GN=Slc3a2 PE=1 SV=1	0.944	-0.08	0.862044	0.999894	5.99355e+08	5.65842e+08	6.27047e+08	6.37544e+08	6.288e+08	6.27979e+08	5.42234e+08	5.99355e+08	4.56584e+08	3.88373e+08	4.18555e+08	7.62245e+08	7.59762e+08	7.68258e+08	5.65842e+08	5.73359e+08	5.43694e+08	2.99666e+08	2.65347e+08	3.21595e+08
P08238	P11499	Heat shock protein HSP 90-beta (HSP 90) (Heat shock 84 kDa) (HSP 84) (HSP84)	HS90B_HUMAN	HSP90AB1 HSP90B HSPC2 HSPCB	ENSG00000096384				Uniprot_CellMemb		GO_CellSurf			GO:0005886	Hsp90Ab1	HSP90AB1	3326	Heat shock protein HSP 90-beta OS=Mus musculus OX=10090 GN=Hsp90ab1 PE=1 SV=3	1.752	0.81	0.200986	0.777635	3.66869e+07	6.42839e+07	3.65295e+07	3.66869e+07	3.84374e+07	4.34479e+07	3.79536e+07	4.09543e+07	1.32337e+07	1.56882e+07	1.97502e+07	6.3936e+07	6.42839e+07	6.73704e+07	4.89125e+07	3.57446e+07	3.94089e+07	1.58454e+08	1.64946e+08	1.57552e+08
P08247	Q62277	Synaptophysin (Major synaptic vesicle protein p38)	SYPH_HUMAN	SYP	ENSG00000102003			Uniprot_MultiPass					Surfy	GO:0005886	Syp	SYP	6855	Synaptophysin OS=Mus musculus OX=10090 GN=Syp PE=1 SV=2	1.952	0.96	0.604394	0.999894	511599	998422	583412	355685	400230	260453	511599	502713	1.14075e+06	1.83779e+06	829403	386910	332820	76762.6	911898	1.15526e+06	998422	4.69874e+06	5.90904e+06	3.33545e+06
P08575	P06800	Receptor-type tyrosine-protein phosphatase C (EC 3.1.3.48) (Leukocyte common antigen) (L-CA) (T200) (CD antigen CD45)	PTPRC_HUMAN	PTPRC CD45	ENSG00000081237		Uniprot_SinglePass		Uniprot_CellMemb	Uniprot_Extracel_Domain	GO_CellSurf	GO_ExternalSidePM	Surfy	GO:0005886	Ptprc	PTPRC	5788	Receptor-type tyrosine-protein phosphatase C OS=Mus musculus OX=10090 GN=Ptprc PE=1 SV=4	2.325	1.22	0.236667	0.821545	2.1903e+06	5.09137e+06	1.18317e+06	921251	878720	2.76096e+06	3.47673e+06	4.01528e+06	1.68388e+06	3.36473e+06	2.1903e+06	6.67723e+06	7.07569e+06	6.83483e+06	3.03513e+06	1.95091e+06	3.424e+06	5.09137e+06	5.81564e+06	3.56782e+06
P08648	P11688	Integrin alpha-5 (CD49 antigen-like family member E) (Fibronectin receptor subunit alpha) (Integrin alpha-F) (VLA-5) (CD antigen CD49e) [Cleaved into: Integrin alpha-5 heavy chain; Integrin alpha-5 light chain]	ITA5_HUMAN	ITGA5 FNRA	ENSG00000161638		Uniprot_SinglePass			Uniprot_Extracel_Domain	GO_CellSurf	GO_ExternalSidePM	Surfy	GO:0005886	Itga5	ITGA5	3678	Integrin alpha-5 OS=Mus musculus OX=10090 GN=Itga5 PE=1 SV=3	5.509	2.46	0.0411979	0.388416	540190	2.97594e+06	1.0959e+06	1.31411e+06	1.10314e+06	379131	540190	393179	293969	266567	655692	4.21831e+06	3.83238e+06	4.05611e+06	432430	344766	1.40696e+06	2.97594e+06	2.61502e+06	3.85835e+06
P08758	P48036	Annexin A5 (Anchorin CII) (Annexin V) (Annexin-5) (Calphobindin I) (CBP-I) (Endonexin II) (Lipocortin V) (Placental anticoagulant protein 4) (PP4) (Placental anticoagulant protein I) (PAP-I) (Thromboplastin inhibitor) (Vascular anticoagulant-alpha) (VAC-alpha)	ANXA5_HUMAN	ANXA5	ENSG00000164111						GO_CellSurf	GO_ExternalSidePM		GO:0005886	Anxa5	ANXA5	308	Annexin A5 OS=Mus musculus OX=10090 GN=Anxa5 PE=1 SV=1	1.275	0.35	0.816853	0.999894	2.66125e+06	3.39368e+06	2.53996e+06	3.09485e+06	2.66125e+06	3.3135e+06	4.12584e+06	3.80205e+06	1.72062e+06	415180	645789	641131	462028	882886	4.23627e+06	4.64849e+06	3.98737e+06	3.39368e+06	3.94774e+06	838300
P0DP58	P0DP60	Ly-6/neurotoxin-like protein 1 (Endogenous prototoxin LYNX1) (Testicular tissue protein Li 112)	LYNX1_HUMAN	LYNX1	ENSG00000180155	Uniprot_GPI			Uniprot_CellMemb					GO:0005886	Lynx1	LYNX1	66004	Ly-6/neurotoxin-like protein 1 OS=Mus musculus OX=10090 GN=Lynx1 PE=1 SV=1	0.699	-0.52	0.488401	0.971044	3.31751e+06	2.31919e+06	553755	589901	687137	2.79586e+06	3.31751e+06	3.36068e+06	4.79578e+06	6.02622e+06	6.2175e+06	139957	185061	130093	3.31528e+06	3.90772e+06	4.01707e+06	2.33333e+06	2.31919e+06	260631
P10586	A2A8L5	Receptor-type tyrosine-protein phosphatase F (EC 3.1.3.48) (Leukocyte common antigen related) (LAR)	PTPRF_HUMAN	PTPRF LAR	ENSG00000142949		Uniprot_SinglePass			Uniprot_Extracel_Domain			Surfy	GO:0005886	Ptprf	PTPRF	5792	Receptor-type tyrosine-protein phosphatase F OS=Mus musculus OX=10090 GN=Ptprf PE=1 SV=1	1.681	0.75	0.449915	0.950968	146086	245529	28391.3	193591	35113.4	229473	146086	93836	1.42944e+06	127179	156257	182169	279602	49235.6	165292	245529	1.53153e+06	260344	1.17295e+06	13915.7
P11021	P20029	Endoplasmic reticulum chaperone BiP (EC 3.6.4.10) (78 kDa glucose-regulated protein) (GRP-78) (Binding-immunoglobulin protein) (BiP) (Heat shock protein 70 family protein 5) (HSP70 family protein 5) (Heat shock protein family A member 5) (Immunoglobulin heavy chain-binding protein)	BIP_HUMAN	HSPA5	ENSG00000044574						GO_CellSurf			GO:0005886	Hspa5	HSPA5	3309	Endoplasmic reticulum chaperone BiP OS=Mus musculus OX=10090 GN=Hspa5 PE=1 SV=3	3.74	1.9	0.00221561	0.0794021	6.16345e+07	2.30529e+08	6.16345e+07	6.64083e+07	6.08926e+07	8.13296e+07	7.64847e+07	8.87956e+07	3.75112e+07	4.12912e+07	4.39604e+07	2.30529e+08	2.30722e+08	2.42593e+08	9.05601e+07	8.45144e+07	8.92027e+07	2.35095e+08	2.40247e+08	1.71298e+08
P11142	P63017	Heat shock cognate 71 kDa protein (Heat shock 70 kDa protein 8) (Lipopolysaccharide-associated protein 1) (LAP-1) (LPS-associated protein 1)	HSP7C_HUMAN	HSPA8 HSC70 HSP73 HSPA10	ENSG00000109971				Uniprot_CellMemb					GO:0005886	Hspa8	HSPA8	3312	Heat shock cognate 71 kDa protein OS=Mus musculus OX=10090 GN=Hspa8 PE=1 SV=1	1.287	0.36	0.579807	0.99208	1.87355e+08	2.41093e+08	3.2418e+08	3.28814e+08	3.22056e+08	2.01577e+08	1.87355e+08	1.87121e+08	1.54113e+08	1.31241e+08	1.75257e+08	4.49807e+08	4.24442e+08	4.45077e+08	2.41093e+08	2.37887e+08	2.60147e+08	2.02961e+08	2.05696e+08	2.34663e+08
P11166	P17809	Solute carrier family 2, facilitated glucose transporter member 1 (Glucose transporter type 1, erythrocyte/brain) (GLUT-1) (HepG2 glucose transporter)	GTR1_HUMAN	SLC2A1 GLUT1	ENSG00000117394			Uniprot_MultiPass	Uniprot_CellMemb	Uniprot_Extracel_Domain			Surfy	GO:0005886	Slc2A1	SLC2A1	6513	Solute carrier family 2, facilitated glucose transporter member 1 OS=Mus musculus OX=10090 GN=Slc2a1 PE=1 SV=4	0.569	-0.81	0.342281	0.875398	1.71853e+06	977681	3.75434e+06	3.104e+06	3.29662e+06	874430	950006	602204	1.71853e+06	1.81987e+06	1.57598e+06	841402	2.2012e+06	977681	555720	715901	912268	1.08366e+07	1.17657e+07	9.70184e+06
P11169	P32037	Solute carrier family 2, facilitated glucose transporter member 3 (Glucose transporter type 3, brain) (GLUT-3)	GTR3_HUMAN	SLC2A3 GLUT3	ENSG00000059804			Uniprot_MultiPass	Uniprot_CellMemb	Uniprot_Extracel_Domain			Surfy	GO:0005886	Slc2A3	SLC2A3		Solute carrier family 2, facilitated glucose transporter member 3 OS=Mus musculus OX=10090 GN=Slc2a3 PE=1 SV=1	1.15	0.2	0.98049	0.999894	2.5868e+06	2.97593e+06	2.5868e+06	2.61795e+06	2.58242e+06	1.04778e+06	954509	1.49328e+06	2.77266e+06	2.65146e+06	3.37219e+06	2.43186e+06	2.78555e+06	2.60426e+06	3.00177e+06	2.97593e+06	3.03742e+06	5.81191e+06	6.18749e+06	2.65078e+06
P11215	P05555	Integrin alpha-M (CD11 antigen-like family member B) (CR-3 alpha chain) (Cell surface glycoprotein MAC-1 subunit alpha) (Leukocyte adhesion receptor MO1) (Neutrophil adherence receptor) (CD antigen CD11b)	ITAM_HUMAN	ITGAM CD11B CR3A	ENSG00000169896		Uniprot_SinglePass		Uniprot_CellMemb	Uniprot_Extracel_Domain	GO_CellSurf	GO_ExternalSidePM	Surfy	GO:0005886	Itgam	ITGAM	3684	Integrin alpha-M OS=Mus musculus OX=10090 GN=Itgam PE=1 SV=2	1.317	0.4	0.842814	0.999894	2.19555e+06	2.89173e+06	2.72149e+06	3.042e+06	2.49561e+06	1.07872e+06	1.7242e+06	1.56838e+06	2.19555e+06	987598	2.28985e+06	1.53073e+07	1.43327e+07	1.45358e+07	1.71283e+06	901037	1.54716e+06	2.89173e+06	2.34822e+06	2.89823e+06
P11279	P11438	Lysosome-associated membrane glycoprotein 1 (LAMP-1) (Lysosome-associated membrane protein 1) (CD107 antigen-like family member A) (CD antigen CD107a)	LAMP1_HUMAN	LAMP1	ENSG00000185896		Uniprot_SinglePass		Uniprot_CellMemb		GO_CellSurf	GO_ExternalSidePM	Surfy	GO:0005886	Lamp1	LAMP1	3916	Lysosome-associated membrane glycoprotein 1 OS=Mus musculus OX=10090 GN=Lamp1 PE=1 SV=2	3.384	1.76	0.162341	0.712757	114608	387850	196089	191279	60195.3	31831.4	254730	114608	266529	54881.6	95092.9	415033	211662	387850	241830	128997	174879	1.21692e+06	1.02925e+06	1.10802e+06
P12821	P09470	Angiotensin-converting enzyme (ACE) (EC 3.2.1.-) (EC 3.4.15.1) (Dipeptidyl carboxypeptidase I) (Kininase II) (CD antigen CD143) [Cleaved into: Angiotensin-converting enzyme, soluble form]	ACE_HUMAN	ACE DCP DCP1	ENSG00000159640		Uniprot_SinglePass		Uniprot_CellMemb	Uniprot_Extracel_Domain	GO_CellSurf	GO_ExternalSidePM	Surfy	GO:0005886	Ace	ACE	1636	Angiotensin-converting enzyme OS=Mus musculus OX=10090 GN=Ace PE=1 SV=3	1.182	0.24	0.881554	0.999894	225219	266206	805823	698601	706354	176690	225219	223495	40204.9	269387	215281	826097	834307	917122	148272	266206	181698	272677	97868.2	231373
P13591	P13595	Neural cell adhesion molecule 1 (N-CAM-1) (NCAM-1) (CD antigen CD56)	NCAM1_HUMAN	NCAM1 NCAM	ENSG00000149294	Uniprot_GPI	Uniprot_SinglePass		Uniprot_CellMemb	Uniprot_Extracel_Domain	GO_CellSurf	GO_ExternalSidePM	Surfy	GO:0005886	Ncam1	NCAM1	4684	Neural cell adhesion molecule 1 OS=Mus musculus OX=10090 GN=Ncam1 PE=1 SV=3	1.202	0.27	0.693782	0.999894	4.31006e+08	5.18119e+08	4.22637e+08	4.14162e+08	4.31006e+08	5.50526e+08	5.06664e+08	5.15322e+08	4.52952e+08	3.8459e+08	4.16868e+08	5.18119e+08	5.4706e+08	5.16971e+08	7.39566e+08	7.68632e+08	7.52785e+08	3.54348e+08	3.86653e+08	2.84938e+08
P13612	Q00651	Integrin alpha-4 (CD49 antigen-like family member D) (Integrin alpha-IV) (VLA-4 subunit alpha) (CD antigen CD49d)	ITA4_HUMAN	ITGA4 CD49D	ENSG00000115232		Uniprot_SinglePass			Uniprot_Extracel_Domain	GO_CellSurf		Surfy	GO:0005886	Itga4	ITGA4	3676	Integrin alpha-4 OS=Mus musculus OX=10090 GN=Itga4 PE=1 SV=1	2.624	1.39	0.0487613	0.422353	79502.7	208605	15601.4	128771	54510.1	57682.1	79502.7	265351	79106.4	256191	104344	208605	13235.5	73415.1	188379	417854	15579.3	577792	1.50963e+06	700528
P13637	Q6PIC6	Sodium/potassium-transporting ATPase subunit alpha-3 (Na(+)/K(+) ATPase alpha-3 subunit) (EC 7.2.2.13) (Na(+)/K(+) ATPase alpha(III) subunit) (Sodium pump subunit alpha-3)	AT1A3_HUMAN	ATP1A3	ENSG00000105409			Uniprot_MultiPass	Uniprot_CellMemb	Uniprot_Extracel_Domain			Surfy	GO:0005886	Atp1A3	ATP1A3	478	Sodium/potassium-transporting ATPase subunit alpha-3 OS=Mus musculus OX=10090 GN=Atp1a3 PE=1 SV=1	0.944	-0.08	0.861308	0.999894	3.01221e+09	2.84265e+09	3.02615e+09	3.01221e+09	3.18393e+09	2.13727e+09	2.03221e+09	2.0736e+09	3.56105e+09	3.16312e+09	2.67088e+09	3.09422e+09	3.15354e+09	3.11372e+09	2.84265e+09	2.99474e+09	2.55705e+09	1.42813e+09	1.5212e+09	1.44102e+09
P13726	P20352	Tissue factor (TF) (Coagulation factor III) (Thromboplastin) (CD antigen CD142)	TF_HUMAN	F3	ENSG00000117525		Uniprot_SinglePass			Uniprot_Extracel_Domain	GO_CellSurf	GO_ExternalSidePM	Surfy	GO:0005886	F3	F3	2152	Tissue factor OS=Mus musculus OX=10090 GN=F3 PE=1 SV=2	1.441	0.53	0.653377	0.999894	4.0455e+06	5.82859e+06	3.37122e+06	4.65921e+06	3.39168e+06	4.56222e+06	2.8097e+06	4.11243e+06	3.99284e+06	6.4444e+06	4.0455e+06	8.4328e+06	8.90099e+06	8.65295e+06	5.82859e+06	5.44028e+06	6.45961e+06	4.95396e+06	5.64514e+06	3.48216e+06
P13747	P06339	HLA class I histocompatibility antigen, alpha chain E (MHC class I antigen E) [Cleaved into: Soluble HLA class I histocompatibility antigen, alpha chain E (sHLA-E)]	HLAE_HUMAN	HLA-E HLA-6.2 HLAE	ENSG00000206493;ENSG00000229252;ENSG00000233904;ENSG00000230254		Uniprot_SinglePass		Uniprot_CellMemb	Uniprot_Extracel_Domain	GO_CellSurf	GO_ExternalSidePM	Surfy		H2-T23	HLA-E		H-2 class I histocompatibility antigen, D-37 alpha chain OS=Mus musculus OX=10090 GN=H2-T23 PE=1 SV=1	2.698	1.43	0.385615	0.905453	450991	1.21683e+06	768198	711671	668881	450991	144409	94975.6	225753	401981	458679	1.26431e+06	1.21683e+06	1.24085e+06	209695	860788	781847	3.10013e+06	3.21893e+06	1.17876e+06
P14384	Q80V42	Carboxypeptidase M (CPM) (EC 3.4.17.12)	CBPM_HUMAN	CPM	ENSG00000135678	Uniprot_GPI			Uniprot_CellMemb		GO_CellSurf		Surfy	GO:0005886	Cpm	CPM	1368	Carboxypeptidase M OS=Mus musculus OX=10090 GN=Cpm PE=1 SV=2	0.239	-2.07	0.0669736	0.495665	1.38634e+06	330666	1.51487e+06	1.38634e+06	3.36489e+06	1.49012e+06	1.14428e+06	1.40207e+06	119859	54943.8	249596	1.76259e+06	1.37666e+06	1.8395e+06	245365	316834	267753	72730.1	330666	1.71176e+06
P14415	P14231	Sodium/potassium-transporting ATPase subunit beta-2 (Adhesion molecule in glia) (AMOG) (Sodium/potassium-dependent ATPase subunit beta-2)	AT1B2_HUMAN	ATP1B2	ENSG00000129244		Uniprot_SinglePass		Uniprot_CellMemb	Uniprot_Extracel_Domain	GO_CellSurf	GO_ExternalSidePM	Surfy	GO:0005886	Atp1B2	ATP1B2	482	Sodium/potassium-transporting ATPase subunit beta-2 OS=Mus musculus OX=10090 GN=Atp1b2 PE=1 SV=2	1.306	0.39	0.555659	0.984084	3.41952e+08	4.46759e+08	5.6398e+08	5.76444e+08	5.77652e+08	2.40925e+08	2.42897e+08	2.75011e+08	3.41952e+08	3.6686e+08	3.22185e+08	5.38255e+08	5.62082e+08	5.38762e+08	4.46759e+08	4.59856e+08	4.0349e+08	1.89337e+08	2.12154e+08	1.99904e+08
P14867	P62812	Gamma-aminobutyric acid receptor subunit alpha-1 (GABA(A) receptor subunit alpha-1)	GBRA1_HUMAN	GABRA1	ENSG00000022355			Uniprot_MultiPass	Uniprot_CellMemb	Uniprot_Extracel_Domain			Surfy	GO:0005886	Gabra1	GABRA1	2554	Gamma-aminobutyric acid receptor subunit alpha-1 OS=Mus musculus OX=10090 GN=Gabra1 PE=1 SV=1	1.049	0.07	0.963122	0.999894	5.31119e+06	5.57364e+06	6.50083e+06	5.91742e+06	5.90887e+06	4.20763e+06	3.69207e+06	4.59738e+06	5.31119e+06	5.98194e+06	2.05812e+06	4.83078e+06	5.00052e+06	5.02348e+06	7.07556e+06	6.51833e+06	6.1848e+06	5.41902e+06	5.57364e+06	5.60225e+06
P15144	P97449	Aminopeptidase N (AP-N) (hAPN) (EC 3.4.11.2) (Alanyl aminopeptidase) (Aminopeptidase M) (AP-M) (Microsomal aminopeptidase) (Myeloid plasma membrane glycoprotein CD13) (gp150) (CD antigen CD13)	AMPN_HUMAN	ANPEP APN CD13 PEPN	ENSG00000166825		Uniprot_SinglePass		Uniprot_CellMemb	Uniprot_Extracel_Domain	GO_CellSurf	GO_ExternalSidePM	Surfy	GO:0005886	Anpep	ANPEP	290	Aminopeptidase N OS=Mus musculus OX=10090 GN=Anpep PE=1 SV=4	1.236	0.31	0.971901	0.999894	574008	709269	574008	717837	502513	276561	589605	698928	883542	453708	225910	709269	1.24554e+06	1.06089e+06	673168	514067	700518	794788	1.02994e+06	492533
P16070	P15379	CD44 antigen (CDw44) (Epican) (Extracellular matrix receptor III) (ECMR-III) (GP90 lymphocyte homing/adhesion receptor) (HUTCH-I) (Heparan sulfate proteoglycan) (Hermes antigen) (Hyaluronate receptor) (Phagocytic glycoprotein 1) (PGP-1) (Phagocytic glycoprotein I) (PGP-I) (CD antigen CD44)	CD44_HUMAN	CD44 LHR MDU2 MDU3 MIC4	ENSG00000026508		Uniprot_SinglePass		Uniprot_CellMemb	Uniprot_Extracel_Domain	GO_CellSurf		Surfy	GO:0005886	Cd44	CD44	960	CD44 antigen OS=Mus musculus OX=10090 GN=Cd44 PE=1 SV=3	3.222	1.69	0.139612	0.664751	1.27972e+06	4.12317e+06	1.39895e+06	1.67531e+06	1.66045e+06	437782	321474	1.27972e+06	854470	1.72818e+06	824673	7.78598e+06	8.04193e+06	8.49647e+06	1.60119e+06	1.44852e+06	1.72837e+06	3.73795e+06	4.12317e+06	4.72509e+06
P16389	P63141	Potassium voltage-gated channel subfamily A member 2 (NGK1) (Voltage-gated K(+) channel HuKIV) (Voltage-gated potassium channel HBK5) (Voltage-gated potassium channel subunit Kv1.2)	KCNA2_HUMAN	KCNA2	ENSG00000177301			Uniprot_MultiPass	Uniprot_CellMemb	Uniprot_Extracel_Domain				GO:0005886	Kcna2	KCNA2	3737	Potassium voltage-gated channel subfamily A member 2 OS=Mus musculus OX=10090 GN=Kcna2 PE=1 SV=1	0.444	-1.17	0.0985689	0.588744	1.1126e+07	4.94301e+06	7.65126e+06	6.97611e+06	7.48407e+06	9.05383e+06	1.1126e+07	1.13677e+07	1.49802e+07	1.44989e+07	1.48545e+07	5.19959e+06	6.36288e+06	5.76146e+06	5.06749e+06	3.968e+06	4.94301e+06	2.61791e+06	1.9152e+06	3.01136e+06
P17302	P23242	Gap junction alpha-1 protein (Connexin-43) (Cx43) (Gap junction 43 kDa heart protein)	CXA1_HUMAN	GJA1 GJAL	ENSG00000152661			Uniprot_MultiPass	Uniprot_CellMemb	Uniprot_Extracel_Domain			Surfy	GO:0005886	Gja1	GJA1		Gap junction alpha-1 protein OS=Mus musculus OX=10090 GN=Gja1 PE=1 SV=2	0.876	-0.19	0.734209	0.999894	3.4794e+06	3.04818e+06	5.57463e+06	5.6271e+06	5.53268e+06	4.43075e+06	2.93631e+06	3.4794e+06	2.45618e+06	3.3142e+06	2.80579e+06	2.53885e+06	2.40385e+06	2.87987e+06	3.04818e+06	1.47491e+06	3.278e+06	4.62878e+06	4.48769e+06	4.65123e+06
P17658	Q61923	Potassium voltage-gated channel subfamily A member 6 (Voltage-gated potassium channel HBK2) (Voltage-gated potassium channel subunit Kv1.6)	KCNA6_HUMAN	KCNA6	ENSG00000151079			Uniprot_MultiPass	Uniprot_CellMemb	Uniprot_Extracel_Domain				GO:0005886	Kcna6	KCNA6	3742	Potassium voltage-gated channel subfamily A member 6 OS=Mus musculus OX=10090 GN=Kcna6 PE=1 SV=1	1.401	0.49	0.87434	0.999894	572200	801707	2.33497e+06	2.45202e+06	2.07653e+06	623809	310632	374191	572200	375891	336306	1.45318e+06	1.61537e+06	1.59563e+06	1.03417e+06	785329	759511	801707	471243	455649
P18433	P18052	Receptor-type tyrosine-protein phosphatase alpha (Protein-tyrosine phosphatase alpha) (R-PTP-alpha) (EC 3.1.3.48)	PTPRA_HUMAN	PTPRA PTPA PTPRL2	ENSG00000132670		Uniprot_SinglePass		Uniprot_CellMemb	Uniprot_Extracel_Domain			Surfy	GO:0005886	Ptpra	PTPRA	5786	Receptor-type tyrosine-protein phosphatase alpha OS=Mus musculus OX=10090 GN=Ptpra PE=1 SV=3	1.412	0.5	0.673551	0.999894	3.83303e+06	5.41229e+06	7.00261e+06	6.60397e+06	6.95815e+06	3.87533e+06	3.39266e+06	3.01308e+06	2.9278e+06	2.77187e+06	3.83303e+06	8.73818e+06	7.99007e+06	8.25101e+06	5.98517e+06	5.09519e+06	5.41229e+06	2.17334e+06	2.73139e+06	3.03697e+06
P18507	P22723	Gamma-aminobutyric acid receptor subunit gamma-2 (GABA(A) receptor subunit gamma-2)	GBRG2_HUMAN	GABRG2	ENSG00000113327			Uniprot_MultiPass	Uniprot_CellMemb	Uniprot_Extracel_Domain			Surfy	GO:0005886	Gabrg2	GABRG2	2566	Gamma-aminobutyric acid receptor subunit gamma-2 OS=Mus musculus OX=10090 GN=Gabrg2 PE=1 SV=3	0.908	-0.14	0.760077	0.999894	680254	617376	709295	727734	787638	270635	45930.7	727969	141764	93508.2	680254	584931	545549	622090	844634	902044	617376	805409	126354	2630.16
P19021	P97467	Peptidyl-glycine alpha-amidating monooxygenase (PAM) [Includes: Peptidylglycine alpha-hydroxylating monooxygenase (PHM) (EC 1.14.17.3); Peptidyl-alpha-hydroxyglycine alpha-amidating lyase (EC 4.3.2.5) (Peptidylamidoglycolate lyase) (PAL)]	AMD_HUMAN	PAM	ENSG00000145730		Uniprot_SinglePass				GO_CellSurf		Surfy	GO:0005886	Pam	PAM	5066	Peptidyl-glycine alpha-amidating monooxygenase OS=Mus musculus OX=10090 GN=Pam PE=1 SV=2	0.851	-0.23	0.499532	0.973732	233950	198999	233950	327620	337357	34539.5	236351	198723	82082.7	251648	101954	753855	714408	740268	39610.8	231430	103729	198999	11011.4	111458
P19022	P15116	Cadherin-2 (CDw325) (Neural cadherin) (N-cadherin) (CD antigen CD325)	CADH2_HUMAN	CDH2 CDHN NCAD	ENSG00000170558		Uniprot_SinglePass		Uniprot_CellMemb	Uniprot_Extracel_Domain	GO_CellSurf		Surfy	GO:0005886	Cdh2	CDH2	1000	Cadherin-2 OS=Mus musculus OX=10090 GN=Cdh2 PE=1 SV=2	0.677	-0.56	0.365564	0.899395	1.09419e+07	7.41072e+06	1.32242e+07	1.43683e+07	1.34646e+07	9.45864e+06	1.09419e+07	1.49017e+07	7.00216e+06	6.4744e+06	5.99524e+06	1.41588e+07	1.44117e+07	1.52556e+07	7.41072e+06	9.05894e+06	6.9698e+06	1.80039e+06	3.1024e+06	2.13299e+06
P19320	P29533	Vascular cell adhesion protein 1 (V-CAM 1) (VCAM-1) (INCAM-100) (CD antigen CD106)	VCAM1_HUMAN	VCAM1	ENSG00000162692		Uniprot_SinglePass			Uniprot_Extracel_Domain	GO_CellSurf	GO_ExternalSidePM	Surfy	GO:0005886	Vcam1	VCAM1	7412	Vascular cell adhesion protein 1 OS=Mus musculus OX=10090 GN=Vcam1 PE=1 SV=1	1.238	0.31	0.848762	0.999894	2.77197e+06	3.43077e+06	1.10943e+07	1.27879e+07	1.19511e+07	1.33773e+06	1.21696e+06	1.02929e+06	2.46381e+06	6.05395e+06	2.77197e+06	4.50576e+06	1.00607e+07	4.65717e+06	2.99187e+06	3.85047e+06	3.43077e+06	1.1783e+06	676279	2.30259e+06
P19440	Q60928	Glutathione hydrolase 1 proenzyme (EC 3.4.19.13) (Gamma-glutamyltransferase 1) (Gamma-glutamyltranspeptidase 1) (GGT 1) (EC 2.3.2.2) (Leukotriene-C4 hydrolase) (EC 3.4.19.14) (CD antigen CD224) [Cleaved into: Glutathione hydrolase 1 heavy chain; Glutathione hydrolase 1 light chain]	GGT1_HUMAN	GGT1 GGT	ENSG00000100031		Uniprot_SinglePass		Uniprot_CellMemb	Uniprot_Extracel_Domain			Surfy	GO:0005886	Ggt1	GGT1	2678	Glutathione hydrolase 1 proenzyme OS=Mus musculus OX=10090 GN=Ggt1 PE=1 SV=1	0.776	-0.37	0.378481	0.90236	235903	182945	698447	743825	736704	235903	42601.3	272322	60060.4	63137.9	181611	596456	603676	658848	182945	272400	49644	126905	15186.7	132537
P19634	Q61165	Sodium/hydrogen exchanger 1 (APNH) (Na(+)/H(+) antiporter, amiloride-sensitive) (Na(+)/H(+) exchanger 1) (NHE-1) (Solute carrier family 9 member 1)	SL9A1_HUMAN	SLC9A1 APNH1 NHE1	ENSG00000090020			Uniprot_MultiPass	Uniprot_CellMemb	Uniprot_Extracel_Domain	GO_CellSurf		Surfy	GO:0005886	Slc9A1	SLC9A1	6548	Sodium/hydrogen exchanger 1 OS=Mus musculus OX=10090 GN=Slc9a1 PE=1 SV=1	0.567	-0.82	0.310172	0.859332	2.62255e+06	1.48636e+06	348754	545445	415474	3.44901e+06	1.28246e+06	2.62255e+06	7.24461e+06	6.1691e+06	7.10995e+06	880394	657789	533324	1.48636e+06	1.28988e+06	2.03937e+06	1.99928e+06	1.5576e+06	2.9336e+06
P20020	G5E829	Plasma membrane calcium-transporting ATPase 1 (EC 7.2.2.10) (Plasma membrane calcium ATPase isoform 1) (PMCA1) (Plasma membrane calcium pump isoform 1)	AT2B1_HUMAN	ATP2B1 PMCA1	ENSG00000070961			Uniprot_MultiPass	Uniprot_CellMemb	Uniprot_Extracel_Domain				GO:0005886	Atp2B1	ATP2B1	490	Plasma membrane calcium-transporting ATPase 1 OS=Mus musculus OX=10090 GN=Atp2b1 PE=1 SV=1	0.972	-0.04	0.91687	0.999894	1.24615e+08	1.21175e+08	1.6347e+08	1.57972e+08	1.56147e+08	1.09369e+08	1.00283e+08	1.00066e+08	1.23354e+08	1.24615e+08	1.29411e+08	1.37855e+08	1.26355e+08	1.30559e+08	1.21582e+08	1.21175e+08	1.20411e+08	8.96849e+07	8.1815e+07	8.14364e+07
P20916	P20917	Myelin-associated glycoprotein (Siglec-4a)	MAG_HUMAN	MAG GMA	ENSG00000105695		Uniprot_SinglePass		Uniprot_CellMemb	Uniprot_Extracel_Domain			Surfy	GO:0005886	Mag	MAG	4099	Myelin-associated glycoprotein OS=Mus musculus OX=10090 GN=Mag PE=1 SV=3	0.672	-0.57	0.331614	0.868438	3.01682e+08	2.02849e+08	2.59639e+08	2.75771e+08	2.60986e+08	2.46927e+08	3.01682e+08	3.34291e+08	4.09027e+08	5.4418e+08	4.85243e+08	2.51885e+08	2.48741e+08	2.51689e+08	1.87457e+08	2.64036e+08	2.02849e+08	8.17438e+07	8.55959e+07	7.82309e+07
P21554	P47746	Cannabinoid receptor 1 (CB-R) (CB1) (CANN6)	CNR1_HUMAN	CNR1 CNR	ENSG00000118432			Uniprot_MultiPass	Uniprot_CellMemb	Uniprot_Extracel_Domain			Surfy	GO:0005886	Cnr1	CNR1	1268	Cannabinoid receptor 1 OS=Mus musculus OX=10090 GN=Cnr1 PE=1 SV=1	0.334	-1.58	0.0757626	0.522143	3.28502e+06	1.09708e+06	1.10296e+06	1.05188e+06	761706	270213	6.85701e+06	3.28502e+06	6.57973e+06	9.79777e+06	9.74518e+06	1.09708e+06	1.22009e+06	1.21037e+06	179860	444373	1.77253e+06	52098.9	617328	1.69892e+06
P21589	Q61503	5'-nucleotidase (5'-NT) (EC 3.1.3.5) (Ecto-5'-nucleotidase) (CD antigen CD73)	5NTD_HUMAN	NT5E NT5 NTE	ENSG00000135318	Uniprot_GPI			Uniprot_CellMemb		GO_CellSurf		Surfy	GO:0005886	Nt5E	NT5E	4907	5'-nucleotidase OS=Mus musculus OX=10090 GN=Nt5e PE=1 SV=2	1.012	0.02	0.714269	0.999894	229228	231905	253786	459159	396959	36615.2	240688	229228	28371.9	29435.9	89667.5	162245	231905	207305	291178	7934.47	254809	324621	452655	229824
P22303	P21836	Acetylcholinesterase (AChE) (EC 3.1.1.7)	ACES_HUMAN	ACHE	ENSG00000087085	Uniprot_GPI			Uniprot_CellMemb		GO_CellSurf		Surfy	GO:0005886	Ache	ACHE	43	Acetylcholinesterase OS=Mus musculus OX=10090 GN=Ache PE=1 SV=1	0.837	-0.26	0.656029	0.999894	5.86659e+06	4.9088e+06	9.17849e+06	8.93798e+06	8.81307e+06	5.21059e+06	4.13146e+06	4.2444e+06	5.40004e+06	8.11455e+06	5.86659e+06	8.34892e+06	8.79463e+06	8.03186e+06	4.9088e+06	3.96932e+06	5.60183e+06	3.65492e+06	3.80608e+06	1.88626e+06
P22459	Q61423	Potassium voltage-gated channel subfamily A member 4 (HPCN2) (Voltage-gated K(+) channel HuKII) (Voltage-gated potassium channel HBK4) (Voltage-gated potassium channel HK1) (Voltage-gated potassium channel subunit Kv1.4)	KCNA4_HUMAN	KCNA4 KCNA4L	ENSG00000182255			Uniprot_MultiPass	Uniprot_CellMemb	Uniprot_Extracel_Domain				GO:0005886	Kcna4	KCNA4	3739	Potassium voltage-gated channel subfamily A member 4 OS=Mus musculus OX=10090 GN=Kcna4 PE=1 SV=2	2.816	1.49	0.319696	0.861426	528231	1.48761e+06	2.69418e+06	2592420	2.88677e+06	753988	510260	349796	300736	528231	428058	1.91686e+06	2.15937e+06	1.4878e+06	1.31605e+06	1.48761e+06	1.39539e+06	639297	983787	1.5471e+06
P22748	Q64444	Carbonic anhydrase 4 (EC 4.2.1.1) (Carbonate dehydratase IV) (Carbonic anhydrase IV) (CA-IV)	CAH4_HUMAN	CA4	ENSG00000167434	Uniprot_GPI			Uniprot_CellMemb		GO_CellSurf	GO_ExternalSidePM	Surfy	GO:0005886	Ca4	CA4		Carbonic anhydrase 4 OS=Mus musculus OX=10090 GN=Ca4 PE=1 SV=1	0.775	-0.37	0.584536	0.992488	6.5826e+06	5.10434e+06	3.7532e+06	4.0213e+06	3.74013e+06	6.5826e+06	7.66162e+06	5.5946e+06	9.25962e+06	1.07429e+07	9.50438e+06	5.10434e+06	5.2291e+06	4.92221e+06	5.93746e+06	5.44297e+06	5.6519e+06	1.20097e+06	1.56711e+06	136519
P23229	Q61739	Integrin alpha-6 (CD49 antigen-like family member F) (VLA-6) (CD antigen CD49f) [Cleaved into: Integrin alpha-6 heavy chain; Integrin alpha-6 light chain; Processed integrin alpha-6 (Alpha6p)]	ITA6_HUMAN	ITGA6	ENSG00000091409		Uniprot_SinglePass		Uniprot_CellMemb	Uniprot_Extracel_Domain	GO_CellSurf	GO_ExternalSidePM	Surfy	GO:0005886	Itga6	ITGA6	3655	Integrin alpha-6 OS=Mus musculus OX=10090 GN=Itga6 PE=1 SV=3	1.453	0.54	0.84339	0.999894	662302	962383	1.86029e+06	1.58396e+06	1.47391e+06	662302	383084	577427	803271	490437	604560	3.6558e+06	3.70185e+06	3.09101e+06	512547	832240	705650	1.61418e+06	962383	731504
P23468	Q64487	Receptor-type tyrosine-protein phosphatase delta (Protein-tyrosine phosphatase delta) (R-PTP-delta) (EC 3.1.3.48)	PTPRD_HUMAN	PTPRD	ENSG00000153707		Uniprot_SinglePass			Uniprot_Extracel_Domain			Surfy	GO:0005886	Ptprd	PTPRD	5789	Receptor-type tyrosine-protein phosphatase delta OS=Mus musculus OX=10090 GN=Ptprd PE=1 SV=3	1.097	0.13	0.858494	0.999894	1.94842e+07	2.13694e+07	2.62136e+07	2.63314e+07	2.79539e+07	1.94842e+07	1.6928e+07	1.86646e+07	1.79156e+07	1.94281e+07	2.49288e+07	3.19938e+07	3.43467e+07	3.15224e+07	2.39029e+07	2.13694e+07	2.09773e+07	1.18108e+07	1.34059e+07	8.78282e+06
P23471	B9EKR1	Receptor-type tyrosine-protein phosphatase zeta (R-PTP-zeta) (EC 3.1.3.48) (Protein-tyrosine phosphatase receptor type Z polypeptide 1) (Protein-tyrosine phosphatase receptor type Z polypeptide 2) (R-PTP-zeta-2)	PTPRZ_HUMAN	PTPRZ1 HTPZP2 PTPRZ PTPRZ2 PTPZ	ENSG00000106278		Uniprot_SinglePass		Uniprot_CellMemb	Uniprot_Extracel_Domain			Surfy	GO:0005886	Ptprz1	PTPRZ1	5803	Receptor-type tyrosine-protein phosphatase zeta OS=Mus musculus OX=10090 GN=Ptprz1 PE=1 SV=1	1.076	0.11	0.978376	0.999894	3.29894e+06	3.54886e+06	3.81231e+06	3.49087e+06	3.29894e+06	1.7933e+06	1.41175e+06	450208	6.15394e+06	4.98274e+06	3.19679e+06	3.97818e+06	3.63411e+06	3.80606e+06	4.47843e+06	3.01823e+06	3.54886e+06	2.13143e+06	2.20043e+06	1.84292e+06
P23515	Q63912	Oligodendrocyte-myelin glycoprotein	OMGP_HUMAN	OMG OMGP	ENSG00000126861	Uniprot_GPI			Uniprot_CellMemb				Surfy	GO:0005886	Omg	OMG	4974	Oligodendrocyte-myelin glycoprotein OS=Mus musculus OX=10090 GN=Omg PE=1 SV=1	0.794	-0.33	0.574451	0.991542	1.01563e+07	8.06613e+06	6.44216e+06	6.1623e+06	6.23689e+06	9.19276e+06	1.01563e+07	1.08074e+07	1.82521e+07	1.90284e+07	2.05755e+07	1.42842e+07	1.30515e+07	1.32141e+07	7.52258e+06	7.02848e+06	7.88964e+06	8.06613e+06	1.0113e+07	6.53694e+06
P23528	P18760	Cofilin-1 (18 kDa phosphoprotein) (p18) (Cofilin, non-muscle isoform)	COF1_HUMAN	CFL1 CFL	ENSG00000172757				Uniprot_CellMemb					GO:0005886	Cfl1	CFL1	1072	Cofilin-1 OS=Mus musculus OX=10090 GN=Cfl1 PE=1 SV=3	0.926	-0.11	0.827336	0.999894	7.60598e+07	7.04638e+07	1.87564e+08	1.80857e+08	1.83363e+08	7.60598e+07	7.77257e+07	7.23097e+07	9.4323e+06	1.41534e+07	7.21224e+06	3.19398e+07	3.08607e+07	3.19238e+07	7.2817e+07	7.23668e+07	7.7369e+07	6.65835e+07	7.04638e+07	7.33016e+07
P23634	Q6Q477	Plasma membrane calcium-transporting ATPase 4 (PMCA4) (EC 7.2.2.10) (Matrix-remodeling-associated protein 1) (Plasma membrane calcium ATPase isoform 4) (Plasma membrane calcium pump isoform 4)	AT2B4_HUMAN	ATP2B4 ATP2B2 MXRA1	ENSG00000058668			Uniprot_MultiPass	Uniprot_CellMemb	Uniprot_Extracel_Domain			Surfy	GO:0005886	Atp2B4	ATP2B4	493	Plasma membrane calcium-transporting ATPase 4 OS=Mus musculus OX=10090 GN=Atp2b4 PE=1 SV=1	0.826	-0.28	0.626442	0.999894	3.70747e+07	3.0635e+07	3.03998e+07	2.85464e+07	2.84254e+07	3.35115e+07	3.70747e+07	3.89296e+07	6.1274e+07	7.25552e+07	7.01403e+07	3.13907e+07	3.11199e+07	3.15113e+07	2.89113e+07	3.12261e+07	3.0635e+07	2.84559e+07	2.4908e+07	2.41405e+07
P26006	Q62470	Integrin alpha-3 (CD49 antigen-like family member C) (FRP-2) (Galactoprotein B3) (GAPB3) (VLA-3 subunit alpha) (CD antigen CD49c) [Cleaved into: Integrin alpha-3 heavy chain; Integrin alpha-3 light chain]	ITA3_HUMAN	ITGA3 MSK18	ENSG00000005884		Uniprot_SinglePass		Uniprot_CellMemb	Uniprot_Extracel_Domain	GO_CellSurf	GO_ExternalSidePM	Surfy	GO:0005886	Itga3	ITGA3	3675	Integrin alpha-3 OS=Mus musculus OX=10090 GN=Itga3 PE=1 SV=1	0.904	-0.15	0.759	0.999894	679789	614195	1.95146e+06	2.09481e+06	2.30093e+06	685405	679789	417274	330627	426729	651981	3.11995e+06	3.42148e+06	3.17974e+06	274412	605412	614195	627953	482538	590751
P26012	Q0VBD0	Integrin beta-8	ITB8_HUMAN	ITGB8	ENSG00000105855		Uniprot_SinglePass		Uniprot_CellMemb	Uniprot_Extracel_Domain	GO_CellSurf		Surfy	GO:0005886	Itgb8	ITGB8	3696	Integrin beta-8 OS=Mus musculus OX=10090 GN=Itgb8 PE=1 SV=1	1.9	0.93	0.462263	0.958978	1.67398e+06	3.18062e+06	8.05605e+06	8.78554e+06	8.60771e+06	1.19022e+06	2.96055e+06	1.05235e+06	1.67398e+06	893154	1.16588e+06	1.03073e+07	9.55007e+06	1.06303e+07	2.9551e+06	3.31428e+06	3.18062e+06	907657	1.93893e+06	736068
P26992	O88507	Ciliary neurotrophic factor receptor subunit alpha (CNTF receptor subunit alpha) (CNTFR-alpha)	CNTFR_HUMAN	CNTFR	ENSG00000122756	Uniprot_GPI			Uniprot_CellMemb		GO_CellSurf	GO_ExternalSidePM	Surfy	GO:0005886	Cntfr	CNTFR	1271	Ciliary neurotrophic factor receptor subunit alpha OS=Mus musculus OX=10090 GN=Cntfr PE=1 SV=2	1.694	0.76	0.474566	0.963266	3.7383e+06	6.33194e+06	1.28421e+07	1.22943e+07	1.3285e+07	2.91336e+06	566622	517557	3.87441e+06	599482	3.7383e+06	1.68019e+07	1.66435e+07	1.44644e+07	4.24494e+06	8.52644e+06	6.33194e+06	1.8009e+06	1.63183e+06	590046
P27701	P40237	CD82 antigen (C33 antigen) (IA4) (Inducible membrane protein R2) (Metastasis suppressor Kangai-1) (Suppressor of tumorigenicity 6 protein) (Tetraspanin-27) (Tspan-27) (CD antigen CD82)	CD82_HUMAN	CD82 KAI1 SAR2 ST6 TSPAN27	ENSG00000085117			Uniprot_MultiPass	Uniprot_CellMemb	Uniprot_Extracel_Domain			Surfy	GO:0005886	Cd82	CD82	3732	CD82 antigen OS=Mus musculus OX=10090 GN=Cd82 PE=1 SV=1	3.137	1.65	0.296185	0.859332	369625	1.1597e+06	2.25123e+06	2.39744e+06	2.09817e+06	279939	237472	221963	369625	406668	353814	1.2926e+06	1.1597e+06	490156	3.37178e+06	1.1437e+06	1.28473e+06	56670.1	1.72643e+06	254377
P28068	P35737	HLA class II histocompatibility antigen, DM beta chain (MHC class II antigen DMB) (Really interesting new gene 7 protein)	DMB_HUMAN	HLA-DMB DMB RING7	ENSG00000242574		Uniprot_SinglePass						Surfy	GO:0005886	H2-Dmb1	HLA-DMB	3109	Class II histocompatibility antigen, M beta 1 chain OS=Mus musculus OX=10090 GN=H2-DMb1 PE=2 SV=1	0.807	-0.31	0.379209	0.90236	191116	154292	41008.4	139450	235925	243169	192710	225958	188497	191116	130485	676274	706911	751343	124653	154292	67076.3	221102	20464	132896
P28472	P63080	Gamma-aminobutyric acid receptor subunit beta-3 (GABA(A) receptor subunit beta-3)	GBRB3_HUMAN	GABRB3	ENSG00000166206			Uniprot_MultiPass	Uniprot_CellMemb	Uniprot_Extracel_Domain			Surfy	GO:0005886	Gabrb3	GABRB3	2562	Gamma-aminobutyric acid receptor subunit beta-3 OS=Mus musculus OX=10090 GN=Gabrb3 PE=1 SV=1	3.781	1.92	0.129619	0.646583	700226	2.6475e+06	791696	441223	700226	838643	565703	707805	658514	2.0458e+06	427214	906074	565100	933135	2.6475e+06	2.788e+06	2.56784e+06	3.17017e+06	4.17089e+06	3.43226e+06
P28906	Q64314	Hematopoietic progenitor cell antigen CD34 (CD antigen CD34)	CD34_HUMAN	CD34	ENSG00000174059		Uniprot_SinglePass			Uniprot_Extracel_Domain	GO_CellSurf	GO_ExternalSidePM	Surfy	GO:0005886	Cd34	CD34	947	Hematopoietic progenitor cell antigen CD34 OS=Mus musculus OX=10090 GN=Cd34 PE=1 SV=1	1.149	0.2	0.95625	0.999894	561241	645132	1.75753e+06	1.45132e+06	1.6505e+06	252118	459049	245198	621794	561241	176850	6.41103e+06	6.45639e+06	6.41107e+06	645132	192817	706507	236960	191619	87937.8
P29323	P54763	Ephrin type-B receptor 2 (EC 2.7.10.1) (Developmentally-regulated Eph-related tyrosine kinase) (ELK-related tyrosine kinase) (EPH tyrosine kinase 3) (EPH-like kinase 5) (EK5) (hEK5) (Renal carcinoma antigen NY-REN-47) (Tyrosine-protein kinase TYRO5) (Tyrosine-protein kinase receptor EPH-3) [Cleaved into: EphB2/CTF1; EphB2/CTF2]	EPHB2_HUMAN	EPHB2 DRT EPHT3 EPTH3 ERK HEK5 TYRO5	ENSG00000133216		Uniprot_SinglePass		Uniprot_CellMemb	Uniprot_Extracel_Domain			Surfy	GO:0005886	Ephb2	EPHB2	2048	Ephrin type-B receptor 2 OS=Mus musculus OX=10090 GN=Ephb2 PE=1 SV=3	0.835	-0.26	0.660152	0.999894	3.05092e+06	2.54684e+06	3.05092e+06	2.99231e+06	2.74637e+06	5.16307e+06	1.44115e+06	1.24146e+06	4.88754e+06	4.36707e+06	7.14877e+06	2.86408e+06	3.09364e+06	3.1049e+06	2.90544e+06	1.05733e+06	2.54684e+06	415550	673753	657437
P30531	P31648	Sodium- and chloride-dependent GABA transporter 1 (GAT-1) (Solute carrier family 6 member 1)	SC6A1_HUMAN	SLC6A1 GABATR GABT1 GAT1	ENSG00000157103			Uniprot_MultiPass	Uniprot_CellMemb	Uniprot_Extracel_Domain	GO_CellSurf		Surfy	GO:0005886	Slc6A1	SLC6A1	6529	Sodium- and chloride-dependent GABA transporter 1 OS=Mus musculus OX=10090 GN=Slc6a1 PE=1 SV=2	3.082	1.62	0.0968873	0.587145	2.01319e+06	6.20378e+06	7.08255e+06	6.4017e+06	6.60781e+06	521670	711788	530148	2.01319e+06	1.04274e+06	3.37492e+06	6.20378e+06	6.43481e+06	6.15143e+06	6.33073e+06	3.87709e+06	3.59431e+06	1.34088e+07	1.23801e+07	2.38276e+06
P30825	Q09143	High affinity cationic amino acid transporter 1 (CAT-1) (CAT1) (Ecotropic retroviral leukemia receptor homolog) (Ecotropic retrovirus receptor homolog) (Solute carrier family 7 member 1) (System Y+ basic amino acid transporter)	SL7A1_HUMAN	SLC7A1 ATRC1 ERR REC1L	ENSG00000139514			Uniprot_MultiPass	Uniprot_CellMemb	Uniprot_Extracel_Domain			Surfy	GO:0005886	Slc7A1	SLC7A1	6541	High affinity cationic amino acid transporter 1 OS=Mus musculus OX=10090 GN=Slc7a1 PE=1 SV=1	1.721	0.78	0.345135	0.878794	127353	219145	188232	51766.1	347052	79762	154612	130857	95487.8	127353	26655.8	6596.05	195774	270162	226011	214179	219145	132837	266263	3.70357e+06
P31994	P08508	Low affinity immunoglobulin gamma Fc region receptor II-b (IgG Fc receptor II-b) (CDw32) (Fc-gamma RII-b) (Fc-gamma-RIIb) (FcRII-b) (CD antigen CD32)	FCG2B_HUMAN	FCGR2B CD32 FCG2 IGFR2	ENSG00000072694		Uniprot_SinglePass		Uniprot_CellMemb	Uniprot_Extracel_Domain	GO_CellSurf	GO_ExternalSidePM	Surfy	GO:0005886	Fcgr3	FCGR2B	2213	Low affinity immunoglobulin gamma Fc region receptor III OS=Mus musculus OX=10090 GN=Fcgr3 PE=1 SV=1	5.709	2.51	0.0979439	0.587739	228873	1.30664e+06	112427	228873	503242	7894.58	228914	138864	555413	108475	1.16476e+06	1.22507e+06	1.30664e+06	1.54224e+06	199448	262681	171517	1.48908e+06	1.37271e+06	1.34848e+06
P32004	P11627	Neural cell adhesion molecule L1 (N-CAM-L1) (NCAM-L1) (CD antigen CD171)	L1CAM_HUMAN	L1CAM CAML1 MIC5	ENSG00000198910		Uniprot_SinglePass		Uniprot_CellMemb	Uniprot_Extracel_Domain	GO_CellSurf		Surfy	GO:0005886	L1Cam	L1CAM	3897	Neural cell adhesion molecule L1 OS=Mus musculus OX=10090 GN=L1cam PE=1 SV=1	1.056	0.08	0.92957	0.999894	1.14772e+08	1.21149e+08	1.78594e+08	1.75947e+08	1.7452e+08	9.49694e+07	9.38885e+07	1.00977e+08	1.14772e+08	1.03726e+08	1.23301e+08	2.17974e+08	2.14798e+08	2.15679e+08	1.16243e+08	1.28786e+08	1.21149e+08	5.86343e+07	5.55398e+07	5.25854e+07
P32247	O54798	Bombesin receptor subtype-3 (BRS-3)	BRS3_HUMAN	BRS3	ENSG00000102239			Uniprot_MultiPass	Uniprot_CellMemb	Uniprot_Extracel_Domain			Surfy	GO:0005886	Brs3	BRS3	680	Bombesin receptor subtype-3 OS=Mus musculus OX=10090 GN=Brs3 PE=2 SV=1	4.301	2.1	0.135539	0.659745	138089	593882	47078.5	30481.5	247168	160190	225802	114727	138089	3649.21	260838	201315	246797	61333.3	593882	573552	657281	1.80431e+06	1.77943e+06	2.19656e+06
P32418	P70414	Sodium/calcium exchanger 1 (Na(+)/Ca(2+)-exchange protein 1) (Solute carrier family 8 member 1)	NAC1_HUMAN	SLC8A1 CNC NCX1	ENSG00000183023			Uniprot_MultiPass	Uniprot_CellMemb	Uniprot_Extracel_Domain			Surfy	GO:0005886	Slc8A1	SLC8A1	6546	Sodium/calcium exchanger 1 OS=Mus musculus OX=10090 GN=Slc8a1 PE=1 SV=1	1.105	0.14	0.844896	0.999894	1.71856e+07	1.89881e+07	2.17932e+07	2.44016e+07	2.35304e+07	1.58784e+07	1.46503e+07	1.72721e+07	1.69336e+07	1.71856e+07	1.57303e+07	2.6599e+07	2.75952e+07	2.6639e+07	1.8036e+07	2.00048e+07	1.89881e+07	6.84966e+06	6.61077e+06	6.3803e+06
P35498	A2APX8	Sodium channel protein type 1 subunit alpha (Sodium channel protein brain I subunit alpha) (Sodium channel protein type I subunit alpha) (Voltage-gated sodium channel subunit alpha Nav1.1)	SCN1A_HUMAN	SCN1A NAC1 SCN1	ENSG00000144285			Uniprot_MultiPass	Uniprot_CellMemb	Uniprot_Extracel_Domain			Surfy	GO:0005886	Scn1A	SCN1A	6323	Sodium channel protein type 1 subunit alpha OS=Mus musculus OX=10090 GN=Scn1a PE=1 SV=1	2.048	1.03	0.539489	0.981418	656089	1.34338e+06	1.64138e+06	1.56827e+06	1.63702e+06	214303	405827	148532	482816	656089	7.3175e+06	1.27114e+06	1.34338e+06	1.55551e+06	1.60884e+06	3.25267e+06	1.00915e+06	433193	597997	2.22635e+06
P35613	P18572	Basigin (5F7) (Collagenase stimulatory factor) (Extracellular matrix metalloproteinase inducer) (EMMPRIN) (Hepatoma-associated antigen) (HAb18G) (Leukocyte activation antigen M6) (OK blood group antigen) (Tumor cell-derived collagenase stimulatory factor) (TCSF) (CD antigen CD147)	BASI_HUMAN	BSG UNQ6505/PRO21383	ENSG00000172270		Uniprot_SinglePass		Uniprot_CellMemb	Uniprot_Extracel_Domain			Surfy	GO:0005886	Bsg	BSG	682	Basigin OS=Mus musculus OX=10090 GN=Bsg PE=1 SV=2	2.375	1.25	0.0462695	0.417727	1.49434e+07	3.54893e+07	4.06231e+07	4.15907e+07	4.07034e+07	8.39471e+06	9.54428e+06	9.12043e+06	1.3951e+07	1.49434e+07	1.77337e+07	5.39596e+07	5.33293e+07	5.2654e+07	3.47265e+07	3.42939e+07	3.96936e+07	3.54893e+07	3.51254e+07	2.87289e+07
P41217	O54901	OX-2 membrane glycoprotein (CD antigen CD200)	OX2G_HUMAN	CD200 MOX1 MOX2 My033	ENSG00000091972		Uniprot_SinglePass		Uniprot_CellMemb	Uniprot_Extracel_Domain	GO_CellSurf		Surfy	GO:0005886	Cd200	CD200	4345	OX-2 membrane glycoprotein OS=Mus musculus OX=10090 GN=Cd200 PE=1 SV=1	0.964	-0.05	0.861316	0.999894	6.50084e+06	6.26962e+06	6.50084e+06	6.60746e+06	6.42264e+06	2.08802e+06	3.92888e+06	3.26291e+06	1.04566e+07	9.01274e+06	7.51243e+06	6.01653e+06	8.51147e+06	6.26962e+06	3.69219e+06	6.61482e+06	5.34005e+06	1.09215e+07	7.86294e+06	2.99536e+06
P41594	Q3UVX5	Metabotropic glutamate receptor 5 (mGluR5)	GRM5_HUMAN	GRM5 GPRC1E MGLUR5	ENSG00000168959			Uniprot_MultiPass	Uniprot_CellMemb	Uniprot_Extracel_Domain			Surfy	GO:0005886	Grm5	GRM5	2915	Metabotropic glutamate receptor 5 OS=Mus musculus OX=10090 GN=Grm5 PE=1 SV=2	0.47	-1.09	0.0697614	0.505066	1.63127e+07	7.66213e+06	5.28416e+06	4.25481e+06	5.59854e+06	1.38673e+07	1.63127e+07	1.75842e+07	2.67454e+07	3.85791e+07	3.36796e+07	4.7045e+06	4.32805e+06	3.94732e+06	1.33924e+07	2.17485e+06	1.25359e+07	8.25338e+06	7.66213e+06	9.69115e+06
P41732	Q62283	Tetraspanin-7 (Tspan-7) (Cell surface glycoprotein A15) (Membrane component chromosome X surface marker 1) (T-cell acute lymphoblastic leukemia-associated antigen 1) (TALLA-1) (Transmembrane 4 superfamily member 2) (CD antigen CD231)	TSN7_HUMAN	TSPAN7 A15 DXS1692E MXS1 TM4SF2	ENSG00000156298			Uniprot_MultiPass		Uniprot_Extracel_Domain			Surfy	GO:0005886	Tspan7	TSPAN7	7102	Tetraspanin-7 OS=Mus musculus OX=10090 GN=Tspan7 PE=1 SV=2	1.094	0.13	0.787791	0.999894	241912	264716	1.02289e+07	12053438	1.1111e+07	61389.2	52233.8	241912	147019	187129	269327	6.16708e+06	4.20884e+06	5.91958e+06	270681	247294	169447	264716	202942	214626
P42261	P23818	Glutamate receptor 1 (GluR-1) (AMPA-selective glutamate receptor 1) (GluR-A) (GluR-K1) (Glutamate receptor ionotropic, AMPA 1) (GluA1)	GRIA1_HUMAN	GRIA1 GLUH1 GLUR1	ENSG00000155511			Uniprot_MultiPass	Uniprot_CellMemb	Uniprot_Extracel_Domain	GO_CellSurf		Surfy	GO:0005886	Gria1	GRIA1	2890	Glutamate receptor 1 OS=Mus musculus OX=10090 GN=Gria1 PE=1 SV=1	0.733	-0.45	0.474604	0.963266	9.68736e+06	7.10402e+06	9.98853e+06	2.45522e+07	2.52455e+07	8.05376e+06	6.1376e+06	6.72822e+06	1.03686e+07	9.56671e+06	9.68736e+06	6.98932e+06	7.28035e+06	7.44085e+06	8.06207e+06	6.97533e+06	5.64635e+06	7.33071e+06	7.10402e+06	6.01815e+06
P42262	P23819	Glutamate receptor 2 (GluR-2) (AMPA-selective glutamate receptor 2) (GluR-B) (GluR-K2) (Glutamate receptor ionotropic, AMPA 2) (GluA2)	GRIA2_HUMAN	GRIA2 GLUR2	ENSG00000120251			Uniprot_MultiPass	Uniprot_CellMemb	Uniprot_Extracel_Domain	GO_CellSurf	GO_ExternalSidePM	Surfy	GO:0005886	Gria2	GRIA2	2891	Glutamate receptor 2 OS=Mus musculus OX=10090 GN=Gria2 PE=1 SV=3	0.754	-0.41	0.482047	0.969056	2.30728e+07	1.7388e+07	2.30728e+07	2.31178e+07	2.18729e+07	1.72143e+07	1.63721e+07	1.78834e+07	3.05676e+07	3.41489e+07	3.14953e+07	2.00225e+07	1.87148e+07	1.9725e+07	1.7388e+07	1.63586e+07	1.68231e+07	1.39005e+07	1.3476e+07	1.74401e+07
P42263	Q9Z2W9	Glutamate receptor 3 (GluR-3) (AMPA-selective glutamate receptor 3) (GluR-C) (GluR-K3) (Glutamate receptor ionotropic, AMPA 3) (GluA3)	GRIA3_HUMAN	GRIA3 GLUR3 GLURC	ENSG00000125675			Uniprot_MultiPass	Uniprot_CellMemb	Uniprot_Extracel_Domain			Surfy	GO:0005886	Gria3	GRIA3	2892	Glutamate receptor 3 OS=Mus musculus OX=10090 GN=Gria3 PE=1 SV=2	0.821	-0.28	0.616556	0.999894	9.3657e+06	7.69364e+06	9.3657e+06	9.21801e+06	9.3879e+06	5.30694e+06	6.22674e+06	6.74956e+06	1.13908e+07	1.41424e+07	1.21637e+07	7.7671e+06	8.0017e+06	7.26596e+06	7.69364e+06	7.90903e+06	8.13672e+06	6.30967e+06	5.70519e+06	6.78414e+06
P42658	Q9Z218	Dipeptidyl aminopeptidase-like protein 6 (DPPX) (Dipeptidyl aminopeptidase-related protein) (Dipeptidyl peptidase 6) (Dipeptidyl peptidase IV-like protein) (Dipeptidyl peptidase VI) (DPP VI)	DPP6_HUMAN	DPP6	ENSG00000130226		Uniprot_SinglePass		Uniprot_CellMemb	Uniprot_Extracel_Domain			Surfy	GO:0005886	Dpp6	DPP6	1804	Dipeptidyl aminopeptidase-like protein 6 OS=Mus musculus OX=10090 GN=Dpp6 PE=1 SV=1	2.251	1.17	0.0619607	0.480442	6.18406e+07	1.39174e+08	2.00496e+08	1.97344e+08	1.96026e+08	6.4162e+07	6.09064e+07	6.18406e+07	4.56158e+07	3.75196e+07	4.05811e+07	2.07467e+08	2.0339e+08	2.11454e+08	1.42779e+08	1.38772e+08	1.39174e+08	6.14838e+07	5.87649e+07	3.40676e+07
P43003	P56564	Excitatory amino acid transporter 1 (Sodium-dependent glutamate/aspartate transporter 1) (GLAST-1) (Solute carrier family 1 member 3)	EAA1_HUMAN	SLC1A3 EAAT1 GLAST GLAST1	ENSG00000079215			Uniprot_MultiPass	Uniprot_CellMemb	Uniprot_Extracel_Domain	GO_CellSurf		Surfy	GO:0005886	Slc1A3	SLC1A3	6507	Excitatory amino acid transporter 1 OS=Mus musculus OX=10090 GN=Slc1a3 PE=1 SV=2	3.078	1.62	0.00926067	0.179061	1.91069e+07	5.8818e+07	6.17021e+07	6.26154e+07	5.89405e+07	1.79858e+07	2.64313e+07	1.66302e+07	1.4985e+07	1.58373e+07	1.91069e+07	5.8216e+07	6.04447e+07	5.8818e+07	5.07044e+07	4.35993e+07	5.2671e+07	7.30967e+07	5.92335e+07	7.28595e+07
P43004	P43006	Excitatory amino acid transporter 2 (Glutamate/aspartate transporter II) (Sodium-dependent glutamate/aspartate transporter 2) (Solute carrier family 1 member 2)	EAA2_HUMAN	SLC1A2 EAAT2 GLT1	ENSG00000110436			Uniprot_MultiPass	Uniprot_CellMemb	Uniprot_Extracel_Domain	GO_CellSurf		Surfy	GO:0005886	Slc1A2	SLC1A2	6506	Excitatory amino acid transporter 2 OS=Mus musculus OX=10090 GN=Slc1a2 PE=1 SV=1	0.959	-0.06	0.891741	0.999894	4.03323e+08	3.86927e+08	4.11042e+08	4.2143e+08	4.03323e+08	3.95375e+08	3.58588e+08	4.10552e+08	2.87167e+08	4.89999e+08	2.58234e+08	3.52323e+08	3.41608e+08	3.45294e+08	5.05195e+08	5.57034e+08	5.01246e+08	3.75576e+08	3.86927e+08	4.12648e+08
P43121	Q8R2Y2	Cell surface glycoprotein MUC18 (Cell surface glycoprotein P1H12) (Melanoma cell adhesion molecule) (Melanoma-associated antigen A32) (Melanoma-associated antigen MUC18) (S-endo 1 endothelial-associated antigen) (CD antigen CD146)	MUC18_HUMAN	MCAM MUC18	ENSG00000076706		Uniprot_SinglePass			Uniprot_Extracel_Domain	GO_CellSurf	GO_ExternalSidePM	Surfy	GO:0005886	Mcam	MCAM	4162	Cell surface glycoprotein MUC18 OS=Mus musculus OX=10090 GN=Mcam PE=1 SV=1	6.441	2.69	1.44813e-05	0.00125812	4.23601e+06	2.72857e+07	6.71874e+06	6.50187e+06	6.85621e+06	3.19858e+06	4.17382e+06	4.24845e+06	3.2268e+06	4.23601e+06	1.91094e+06	2.84413e+07	2.73205e+07	2.72857e+07	3.78588e+06	4.35753e+06	4.17272e+06	3.52651e+07	4.25725e+07	2.72461e+07
P48066	P31650	Sodium- and chloride-dependent GABA transporter 3 (GAT-3) (Solute carrier family 6 member 11)	S6A11_HUMAN	SLC6A11 GABT3 GAT3	ENSG00000132164			Uniprot_MultiPass		Uniprot_Extracel_Domain			Surfy	GO:0005886	Slc6A11	SLC6A11	6538	Sodium- and chloride-dependent GABA transporter 3 OS=Mus musculus OX=10090 GN=Slc6a11 PE=1 SV=2	0.873	-0.2	0.719966	0.999894	9.53802e+07	8.3236e+07	9.61018e+07	9.81391e+07	1.00521e+08	1.04566e+08	9.52337e+07	9.53802e+07	6.76639e+07	6.70744e+07	8.53274e+07	8.65066e+07	8.39672e+07	8.61569e+07	7.01571e+07	8.1258e+07	8.3236e+07	9.80861e+07	6.32834e+07	7.66653e+07
P48067	P28571	Sodium- and chloride-dependent glycine transporter 1 (GlyT-1) (GlyT1) (Solute carrier family 6 member 9)	SC6A9_HUMAN	SLC6A9	ENSG00000196517			Uniprot_MultiPass		Uniprot_Extracel_Domain			Surfy	GO:0005886	Slc6A9	SLC6A9	6536	Sodium- and chloride-dependent glycine transporter 1 OS=Mus musculus OX=10090 GN=Slc6a9 PE=1 SV=3	2.216	1.15	0.502087	0.973732	390327	864869	910542	1.48068e+06	1.27994e+06	390327	325077	308147	694777	311191	309799	967023	1.02142e+06	864869	515006	191684	245714	1.45342e+06	1.12182e+06	208771
P48751	P16283	Anion exchange protein 3 (AE 3) (Anion exchanger 3) (CAE3/BAE3) (Cardiac/brain band 3-like protein) (Neuronal band 3-like protein) (Solute carrier family 4 member 3)	B3A3_HUMAN	SLC4A3 AE3	ENSG00000114923			Uniprot_MultiPass			GO_CellSurf	GO_ExternalSidePM		GO:0005886	Slc4A3	SLC4A3	6508	Anion exchange protein 3 OS=Mus musculus OX=10090 GN=Slc4a3 PE=1 SV=2	1.135	0.18	0.886869	0.999894	378967	430089	1.25586e+06	1.32727e+06	1.155e+06	415720	302867	153102	214585	243327	378967	589363	1.14679e+06	1.40037e+06	430089	208697	452862	176968	424562	198710
P50895	Q9R069	Basal cell adhesion molecule (Auberger B antigen) (B-CAM cell surface glycoprotein) (F8/G253 antigen) (Lutheran antigen) (Lutheran blood group glycoprotein) (CD antigen CD239)	BCAM_HUMAN	BCAM LU MSK19	ENSG00000187244		Uniprot_SinglePass			Uniprot_Extracel_Domain	GO_CellSurf	GO_ExternalSidePM	Surfy	GO:0005886	Bcam	BCAM	4059	Basal cell adhesion molecule OS=Mus musculus OX=10090 GN=Bcam PE=1 SV=1	0.695	-0.53	0.222907	0.798842	155717	108196	258522	344286	428356	98542.9	147040	87891.7	58417.6	263620	155717	97909.9	54669.9	264518	111026	30661.4	75806.3	208009	263595	108196
P50993	Q6PIE5	Sodium/potassium-transporting ATPase subunit alpha-2 (Na(+)/K(+) ATPase alpha-2 subunit) (EC 7.2.2.13) (Sodium pump subunit alpha-2)	AT1A2_HUMAN	ATP1A2 KIAA0778	ENSG00000018625			Uniprot_MultiPass	Uniprot_CellMemb	Uniprot_Extracel_Domain			Surfy	GO:0005886	Atp1A2	ATP1A2	477	Sodium/potassium-transporting ATPase subunit alpha-2 OS=Mus musculus OX=10090 GN=Atp1a2 PE=1 SV=1	0.907	-0.14	0.78781	0.999894	7.75764e+08	7.0324e+08	7.62302e+08	7.75764e+08	7.81762e+08	5.81501e+08	6.23815e+08	6.65371e+08	1.05269e+09	9.51737e+08	1.10162e+09	7.07188e+08	6.94456e+08	7.1598e+08	7.0324e+08	7.35159e+08	7.15167e+08	5.15562e+08	5.41956e+08	3.86233e+08
P51674	P35802	Neuronal membrane glycoprotein M6-a (M6a)	GPM6A_HUMAN	GPM6A M6A	ENSG00000150625			Uniprot_MultiPass	Uniprot_CellMemb	Uniprot_Extracel_Domain			Surfy	GO:0005886	Gpm6A	GPM6A	2823	Neuronal membrane glycoprotein M6-a OS=Mus musculus OX=10090 GN=Gpm6a PE=1 SV=1	1.331	0.41	0.526521	0.980219	1.45895e+07	1.94217e+07	2.74187e+07	2.55273e+07	2.66199e+07	1.11271e+07	1.44837e+07	1.22084e+07	1.32498e+07	1.72283e+07	1.45895e+07	2.03954e+07	2.10888e+07	1.94217e+07	1.75339e+07	2.47087e+07	2.21082e+07	1.26054e+07	1.36985e+07	1.61891e+07
P53985	P53986	Monocarboxylate transporter 1 (MCT 1) (Solute carrier family 16 member 1)	MOT1_HUMAN	SLC16A1 MCT1	ENSG00000155380			Uniprot_MultiPass	Uniprot_CellMemb	Uniprot_Extracel_Domain			Surfy	GO:0005886	Slc16A1	SLC16A1	6566	Monocarboxylate transporter 1 OS=Mus musculus OX=10090 GN=Slc16a1 PE=1 SV=1	0.642	-0.64	0.443082	0.948704	1.19933e+06	770373	294891	293000	284691	961150	1.19933e+06	1.34005e+06	1.77974e+06	1.52422e+06	1.86936e+06	320023	352617	249915	853077	528713	770373	2.23997e+06	2.07767e+06	1.80493e+06
P54652	P17156	Heat shock-related 70 kDa protein 2 (Heat shock 70 kDa protein 2)	HSP72_HUMAN	HSPA2	ENSG00000126803						GO_CellSurf			GO:0005886	Hspa2	HSPA2	3306	Heat shock-related 70 kDa protein 2 OS=Mus musculus OX=10090 GN=Hspa2 PE=1 SV=2	1.827	0.87	0.499441	0.973732	1.78249e+06	3.25668e+06	1.80752e+06	2.35325e+06	2.06459e+06	1.30708e+06	1.68418e+06	2.40209e+06	1.78249e+06	1.51897e+06	1.77066e+06	3.50174e+06	3.43453e+06	3.25668e+06	2.7742e+06	4.04758e+06	3.67798e+06	2.12648e+06	2.35531e+06	1.34087e+06
P54709	P97370	Sodium/potassium-transporting ATPase subunit beta-3 (Sodium/potassium-dependent ATPase subunit beta-3) (ATPB-3) (CD antigen CD298)	AT1B3_HUMAN	ATP1B3	ENSG00000069849		Uniprot_SinglePass		Uniprot_CellMemb	Uniprot_Extracel_Domain			Surfy	GO:0005886	Atp1B3	ATP1B3	483	Sodium/potassium-transporting ATPase subunit beta-3 OS=Mus musculus OX=10090 GN=Atp1b3 PE=1 SV=1	2.229	1.16	0.065174	0.491721	8.07111e+06	1.7991e+07	2.73445e+07	2.71666e+07	2.824e+07	6.42395e+06	5.77635e+06	5.18502e+06	6.36226e+06	1.02782e+07	8.07111e+06	2.80668e+07	2.68373e+07	2.74782e+07	1.51777e+07	1.63581e+07	1.69566e+07	1.76637e+07	1.7991e+07	1.94979e+07
P54753	P54754	Ephrin type-B receptor 3 (EC 2.7.10.1) (EPH-like tyrosine kinase 2) (EPH-like kinase 2) (Embryonic kinase 2) (EK2) (hEK2) (Tyrosine-protein kinase TYRO6)	EPHB3_HUMAN	EPHB3 ETK2 HEK2 TYRO6	ENSG00000182580		Uniprot_SinglePass		Uniprot_CellMemb	Uniprot_Extracel_Domain			Surfy	GO:0005886	Ephb3	EPHB3	2049	Ephrin type-B receptor 3 OS=Mus musculus OX=10090 GN=Ephb3 PE=1 SV=2	0.762	-0.39	0.645107	0.999894	868826	662323	718707	868826	617623	848544	985409	1.09173e+06	3.77932e+06	392927	3.13439e+06	662323	671647	513317	685718	734439	1.04405e+06	371229	175557	283908
P54756	Q60629	Ephrin type-A receptor 5 (EC 2.7.10.1) (Brain-specific kinase) (EPH homology kinase 1) (EHK-1) (EPH-like kinase 7) (EK7) (hEK7)	EPHA5_HUMAN	EPHA5 BSK EHK1 HEK7 TYRO4	ENSG00000145242		Uniprot_SinglePass		Uniprot_CellMemb	Uniprot_Extracel_Domain	GO_CellSurf	GO_ExternalSidePM	Surfy	GO:0005886	Epha5	EPHA5	2044	Ephrin type-A receptor 5 OS=Mus musculus OX=10090 GN=Epha5 PE=1 SV=2	1.177	0.24	0.994761	0.999894	170486	200689	843414	1.05047e+06	991988	57290.7	37565.2	163443	170486	198848	101599	799488	898260	798665	89321.6	200689	97889.8	133233	210919	178312
P54764	Q03137	Ephrin type-A receptor 4 (EC 2.7.10.1) (EPH-like kinase 8) (EK8) (hEK8) (Tyrosine-protein kinase TYRO1) (Tyrosine-protein kinase receptor SEK)	EPHA4_HUMAN	EPHA4 HEK8 SEK TYRO1	ENSG00000116106		Uniprot_SinglePass		Uniprot_CellMemb	Uniprot_Extracel_Domain	GO_CellSurf		Surfy	GO:0005886	Epha4	EPHA4	2043	Ephrin type-A receptor 4 OS=Mus musculus OX=10090 GN=Epha4 PE=1 SV=2	1.215	0.28	0.676054	0.999894	1.82108e+07	2.21175e+07	2.64922e+07	2.48632e+07	2.36285e+07	1.80579e+07	1.82108e+07	1.77496e+07	2.19989e+07	9.37185e+06	1.11326e+07	2.19068e+07	2.21175e+07	2.35877e+07	3.03392e+07	3.26119e+07	3.45211e+07	1.12543e+07	6.91019e+06	5.45191e+06
P55011	P55012	Solute carrier family 12 member 2 (Basolateral Na-K-Cl symporter) (Bumetanide-sensitive sodium-(potassium)-chloride cotransporter 2)	S12A2_HUMAN	SLC12A2 NKCC1	ENSG00000064651			Uniprot_MultiPass		Uniprot_Extracel_Domain			Surfy	GO:0005886	Slc12A2	SLC12A2	6558	Solute carrier family 12 member 2 OS=Mus musculus OX=10090 GN=Slc12a2 PE=1 SV=2	3.67	1.88	0.0478017	0.421265	1.85701e+06	6.81459e+06	4.12991e+06	4.35649e+06	4.92893e+06	1.85701e+06	2.45221e+06	1.56326e+06	1.52213e+06	1.36114e+06	1.49637e+06	3.73494e+06	3.26909e+06	3.98876e+06	7.78216e+06	6.81459e+06	8.85211e+06	1.30178e+07	1.16178e+07	3.90907e+06
P55087	P55088	Aquaporin-4 (AQP-4) (Mercurial-insensitive water channel) (MIWC) (WCH4)	AQP4_HUMAN	AQP4	ENSG00000171885			Uniprot_MultiPass	Uniprot_CellMemb	Uniprot_Extracel_Domain	GO_CellSurf	GO_ExternalSidePM	Surfy	GO:0005886	Aqp4	AQP4	361	Aquaporin-4 OS=Mus musculus OX=10090 GN=Aqp4 PE=1 SV=2	1.74	0.8	0.206856	0.779326	1.18108e+07	2.05506e+07	2.31305e+07	2.38728e+07	2.11299e+07	1.18108e+07	1.28984e+07	9.86381e+06	7.78608e+06	5.74774e+06	7.12775e+06	2.05506e+07	2.14777e+07	2.42219e+07	1.58757e+07	2.13203e+07	2.25512e+07	5.48667e+06	2.83204e+06	3.96155e+06
P55287	P55288	Cadherin-11 (OSF-4) (Osteoblast cadherin) (OB-cadherin)	CAD11_HUMAN	CDH11	ENSG00000140937		Uniprot_SinglePass		Uniprot_CellMemb	Uniprot_Extracel_Domain			Surfy	GO:0005886	Cdh11	CDH11	1009	Cadherin-11 OS=Mus musculus OX=10090 GN=Cdh11 PE=1 SV=1	3.032	1.6	0.223245	0.799054	823825	2.49771e+06	2.74754e+06	2.92267e+06	2.69551e+06	797379	1.01454e+06	119275	823825	62530.6	443641	2.44196e+06	2.49771e+06	2.58939e+06	3.52668e+06	2.7706e+06	3.79816e+06	979607	190402	784626
P55290	Q9WTR5	Cadherin-13 (Heart cadherin) (H-cadherin) (P105) (Truncated cadherin) (T-cad) (T-cadherin)	CAD13_HUMAN	CDH13 CDHH	ENSG00000140945	Uniprot_GPI			Uniprot_CellMemb		GO_CellSurf	GO_ExternalSidePM	Surfy	GO:0005886	Cdh13	CDH13	1012	Cadherin-13 OS=Mus musculus OX=10090 GN=Cdh13 PE=1 SV=2	1.606	0.68	0.282705	0.857167	1.89311e+07	3.04058e+07	1.87848e+07	1.82835e+07	1.84929e+07	2.35995e+07	2.34223e+07	2.07674e+07	1.88573e+07	1.96351e+07	1.89311e+07	3.04058e+07	3.00578e+07	3.17586e+07	4.67062e+07	3.40043e+07	4.22095e+07	1.82973e+07	1.87738e+07	1.40644e+07
P56199	Q3V3R4	Integrin alpha-1 (CD49 antigen-like family member A) (Laminin and collagen receptor) (VLA-1) (CD antigen CD49a)	ITA1_HUMAN	ITGA1	ENSG00000213949		Uniprot_SinglePass			Uniprot_Extracel_Domain	GO_CellSurf	GO_ExternalSidePM	Surfy	GO:0005886	Itga1	ITGA1	3672	Integrin alpha-1 OS=Mus musculus OX=10090 GN=Itga1 PE=1 SV=2	1.5	0.59	0.814251	0.999894	511024	766573	861435	370652	463287	1.46163e+06	1.55876e+06	1.34249e+06	277400	511024	221888	2.75556e+06	2.64301e+06	2.66802e+06	409546	459560	766573	588667	1.62563e+06	526473
P56696	Q9JK97	Potassium voltage-gated channel subfamily KQT member 4 (KQT-like 4) (Potassium channel subunit alpha KvLQT4) (Voltage-gated potassium channel subunit Kv7.4)	KCNQ4_HUMAN	KCNQ4	ENSG00000117013			Uniprot_MultiPass	Uniprot_CellMemb	Uniprot_Extracel_Domain				GO:0005886	Kcnq4	KCNQ4	9132	Potassium voltage-gated channel subfamily KQT member 4 OS=Mus musculus OX=10090 GN=Kcnq4 PE=2 SV=2	0.969	-0.05	0.660681	0.999894	218738	211860	747502	640128	775125	222144	200594	23368.2	91997.7	218738	191218	625149	732680	655502	60234.9	211860	79838.3	38350.5	112157	266467
P60033	P35762	CD81 antigen (26 kDa cell surface protein TAPA-1) (Target of the antiproliferative antibody 1) (Tetraspanin-28) (Tspan-28) (CD antigen CD81)	CD81_HUMAN	CD81 TAPA1 TSPAN28	ENSG00000110651			Uniprot_MultiPass	Uniprot_CellMemb	Uniprot_Extracel_Domain				GO:0005886	Cd81	CD81	975	CD81 antigen OS=Mus musculus OX=10090 GN=Cd81 PE=1 SV=2	0.648	-0.63	0.413356	0.932409	3.54129e+06	2.2944e+06	3.08355e+06	3.54129e+06	3.152e+06	5.88249e+06	4.30869e+06	5.01155e+06	3.76603e+06	46728.5	2.53701e+06	602310	387247	489017	6.41185e+06	6.52905e+06	4.99903e+06	2.2944e+06	2.72969e+06	198313
P60201	P60202	Myelin proteolipid protein (PLP) (Lipophilin)	MYPR_HUMAN	PLP1 PLP	ENSG00000123560			Uniprot_MultiPass	Uniprot_CellMemb	Uniprot_Extracel_Domain			Surfy	GO:0005886	Plp1	PLP1	5354	Myelin proteolipid protein OS=Mus musculus OX=10090 GN=Plp1 PE=1 SV=2	0.652	-0.62	0.296884	0.859332	4.88717e+08	3.18653e+08	4.86606e+08	4.88717e+08	5.02943e+08	6.80306e+08	8.03991e+08	7.64673e+08	1.344e+08	1.80572e+08	1.85888e+08	5.54997e+07	5.62492e+07	6.09461e+07	4.45622e+08	4.26369e+08	5.03944e+08	3.18653e+08	3.36016e+08	1.20297e+08
P78310	P97792	Coxsackievirus and adenovirus receptor (CAR) (hCAR) (CVB3-binding protein) (Coxsackievirus B-adenovirus receptor) (HCVADR)	CXAR_HUMAN	CXADR CAR	ENSG00000154639		Uniprot_SinglePass		Uniprot_CellMemb	Uniprot_Extracel_Domain			Surfy	GO:0005886	Cxadr	CXADR		Coxsackievirus and adenovirus receptor homolog OS=Mus musculus OX=10090 GN=Cxadr PE=1 SV=1	1.144	0.19	0.970602	0.999894	1.80785e+06	2.06812e+06	3.05351e+06	2.24456e+06	2.83601e+06	1.44034e+06	1.31097e+06	1.80785e+06	1.31844e+06	629529	2.0138e+06	3.08347e+06	2.996e+06	2.37741e+06	2.06812e+06	1.96237e+06	2.28507e+06	1.10716e+06	1.5963e+06	497801
P78324	P97797	Tyrosine-protein phosphatase non-receptor type substrate 1 (SHP substrate 1) (SHPS-1) (Brain Ig-like molecule with tyrosine-based activation motifs) (Bit) (CD172 antigen-like family member A) (Inhibitory receptor SHPS-1) (Macrophage fusion receptor) (MyD-1 antigen) (Signal-regulatory protein alpha-1) (Sirp-alpha-1) (Signal-regulatory protein alpha-2) (Sirp-alpha-2) (Signal-regulatory protein alph…	SHPS1_HUMAN	SIRPA BIT MFR MYD1 PTPNS1 SHPS1 SIRP	ENSG00000198053		Uniprot_SinglePass			Uniprot_Extracel_Domain	GO_CellSurf		Surfy	GO:0005886	Sirpa	SIRPA	140885	Tyrosine-protein phosphatase non-receptor type substrate 1 OS=Mus musculus OX=10090 GN=Sirpa PE=1 SV=2	0.852	-0.23	0.679153	0.999894	2.23433e+08	1.90462e+08	2.80389e+08	2.68917e+08	2.73058e+08	1.70579e+08	1.84047e+08	1.83446e+08	2.23433e+08	2.39823e+08	2.17519e+08	2.76869e+08	2.72103e+08	2.8422e+08	1.90462e+08	1.76493e+08	1.96327e+08	6.49212e+07	6.98367e+07	7.36226e+07
P78357	O54991	Contactin-associated protein 1 (Caspr) (Caspr1) (Neurexin IV) (Neurexin-4) (p190)	CNTP1_HUMAN	CNTNAP1 CASPR NRXN4	ENSG00000108797		Uniprot_SinglePass			Uniprot_Extracel_Domain			Surfy	GO:0005886	Cntnap1	CNTNAP1	8506	Contactin-associated protein 1 OS=Mus musculus OX=10090 GN=Cntnap1 PE=1 SV=2	0.96	-0.06	0.893614	0.999894	1.75793e+07	1.68817e+07	1.45871e+07	1.75793e+07	1.82509e+07	7.77981e+06	8.92846e+06	5.74488e+06	2.53534e+07	2.70951e+07	2.38119e+07	1.64286e+07	1.66857e+07	1.78657e+07	1.68817e+07	1.22835e+07	1.77907e+07	2.13191e+07	1.75937e+07	1.66402e+07
P78508	Q9JM63	ATP-sensitive inward rectifier potassium channel 10 (ATP-dependent inwardly rectifying potassium channel Kir4.1) (Inward rectifier K(+) channel Kir1.2) (Potassium channel, inwardly rectifying subfamily J member 10)	KCJ10_HUMAN	KCNJ10	ENSG00000177807			Uniprot_MultiPass	Uniprot_CellMemb	Uniprot_Extracel_Domain				GO:0005886	Kcnj10	KCNJ10	3766	ATP-sensitive inward rectifier potassium channel 10 OS=Mus musculus OX=10090 GN=Kcnj10 PE=1 SV=1	2.019	1.01	0.291696	0.85818	3.61138e+06	7.2928e+06	3.04776e+06	3.26329e+06	2.53092e+06	3.61138e+06	3.63744e+06	3.64759e+06	3.1779e+06	5.30313e+06	4.82591e+06	5.47421e+06	4.65342e+06	4.80968e+06	9.90152e+06	8.6923e+06	7.57355e+06	8.23234e+06	7.2928e+06	5.38713e+06
P98172	P52795	Ephrin-B1 (EFL-3) (ELK ligand) (ELK-L) (EPH-related receptor tyrosine kinase ligand 2) (LERK-2) [Cleaved into: Ephrin-B1 C-terminal fragment (Ephrin-B1 CTF); Ephrin-B1 intracellular domain (Ephrin-B1 ICD)]	EFNB1_HUMAN	EFNB1 EFL3 EPLG2 LERK2	ENSG00000090776		Uniprot_SinglePass		Uniprot_CellMemb	Uniprot_Extracel_Domain			Surfy	GO:0005886	Efnb1	EFNB1	1947	Ephrin-B1 OS=Mus musculus OX=10090 GN=Efnb1 PE=1 SV=1	1.988	0.99	0.564286	0.989257	799673	1.5898e+06	2.04765e+06	2.36753e+06	2.29441e+06	799673	744585	533035	523771	711105	925793	2.66069e+06	3.05373e+06	2.61823e+06	751081	1.6069e+06	1.5898e+06	626514	796224	636201
Q01650	Q9Z127	Large neutral amino acids transporter small subunit 1 (4F2 light chain) (4F2 LC) (4F2LC) (CD98 light chain) (Integral membrane protein E16) (E16) (L-type amino acid transporter 1) (hLAT1) (Solute carrier family 7 member 5) (y+ system cationic amino acid transporter)	LAT1_HUMAN	SLC7A5 CD98LC LAT1 MPE16	ENSG00000103257			Uniprot_MultiPass	Uniprot_CellMemb	Uniprot_Extracel_Domain	GO_CellSurf	GO_ExternalSidePM	Surfy	GO:0005886	Slc7A5	SLC7A5	8140	Large neutral amino acids transporter small subunit 1 OS=Mus musculus OX=10090 GN=Slc7a5 PE=1 SV=2	0.782	-0.35	0.641873	0.999894	4.6976e+06	3.67295e+06	4.52416e+06	4.12007e+06	4.3884e+06	6.21411e+06	4.46863e+06	5.95345e+06	6.2079e+06	4.6976e+06	6.42133e+06	3.87696e+06	3.45999e+06	3.67295e+06	2.08631e+06	1.79293e+06	2.06739e+06	1.57522e+07	1.59334e+07	1.59506e+07
Q01814	Q9R0K7	Plasma membrane calcium-transporting ATPase 2 (PMCA2) (EC 7.2.2.10) (Plasma membrane calcium ATPase isoform 2) (Plasma membrane calcium pump isoform 2)	AT2B2_HUMAN	ATP2B2 PMCA2	ENSG00000157087			Uniprot_MultiPass	Uniprot_CellMemb	Uniprot_Extracel_Domain			Surfy	GO:0005886	Atp2B2	ATP2B2	491	Plasma membrane calcium-transporting ATPase 2 OS=Mus musculus OX=10090 GN=Atp2b2 PE=1 SV=2	0.803	-0.32	0.580583	0.99208	1.61314e+08	1.29612e+08	1.6183e+08	1.62496e+08	1.61314e+08	1.13277e+08	1.24001e+08	1.0936e+08	1.57655e+08	2.4541e+08	1.73244e+08	1.30427e+08	1.22175e+08	1.29612e+08	1.40903e+08	1.51375e+08	1.45003e+08	8.71053e+07	9.19878e+07	8.68483e+07
Q01959	Q61327	Sodium-dependent dopamine transporter (DA transporter) (DAT) (Solute carrier family 6 member 3)	SC6A3_HUMAN	SLC6A3 DAT1	ENSG00000142319			Uniprot_MultiPass	Uniprot_CellMemb	Uniprot_Extracel_Domain	GO_CellSurf		Surfy	GO:0005886	Slc6A3	SLC6A3	6531	Sodium-dependent dopamine transporter OS=Mus musculus OX=10090 GN=Slc6a3 PE=1 SV=2	1.166	0.22	0.978347	0.999894	625804	729434	625804	800282	790280	19864.5	245011	496224	804339	256540	787750	498423	670291	555038	924302	729434	821429	1.47241e+06	1.10298e+06	677816
Q02246	Q61330	Contactin-2 (Axonal glycoprotein TAG-1) (Axonin-1) (Transient axonal glycoprotein 1) (TAX-1)	CNTN2_HUMAN	CNTN2 AXT TAG1 TAX1	ENSG00000184144	Uniprot_GPI			Uniprot_CellMemb		GO_CellSurf		Surfy	GO:0005886	Cntn2	CNTN2	6900	Contactin-2 OS=Mus musculus OX=10090 GN=Cntn2 PE=1 SV=2	1.092	0.13	0.866897	0.999894	5.07303e+07	5.53862e+07	5.07303e+07	5.06341e+07	4.93756e+07	5.11627e+07	4.544e+07	4.52643e+07	6.22983e+07	5.11949e+07	5.56852e+07	5.61724e+07	5.41625e+07	5.53862e+07	6.45655e+07	7.15541e+07	7.19394e+07	3.47998e+07	4.57395e+07	2.58836e+07
Q04609	O35409	Glutamate carboxypeptidase 2 (EC 3.4.17.21) (Cell growth-inhibiting gene 27 protein) (Folate hydrolase 1) (Folylpoly-gamma-glutamate carboxypeptidase) (FGCP) (Glutamate carboxypeptidase II) (GCPII) (Membrane glutamate carboxypeptidase) (mGCP) (N-acetylated-alpha-linked acidic dipeptidase I) (NAALADase I) (Prostate-specific membrane antigen) (PSM) (PSMA) (Pteroylpoly-gamma-glutamate carboxypeptida…	FOLH1_HUMAN	FOLH1 FOLH NAALAD1 PSM PSMA GIG27	ENSG00000086205		Uniprot_SinglePass		Uniprot_CellMemb	Uniprot_Extracel_Domain	GO_CellSurf		Surfy	GO:0005886	Folh1	FOLH1	2346	Glutamate carboxypeptidase 2 OS=Mus musculus OX=10090 GN=Folh1 PE=1 SV=2	2.743	1.46	0.206232	0.779007	1.15111e+06	3.15751e+06	4.00961e+06	4.03875e+06	4.5588e+06	746390	565558	919521	487619	1.83938e+06	1.15111e+06	3.58727e+06	3.64813e+06	3.78988e+06	3.16158e+06	3.15751e+06	2.56504e+06	1.80108e+06	1.63995e+06	1.51984e+06
Q05586	P35438	Glutamate receptor ionotropic, NMDA 1 (GluN1) (Glutamate [NMDA] receptor subunit zeta-1) (N-methyl-D-aspartate receptor subunit NR1) (NMD-R1)	NMDZ1_HUMAN	GRIN1 NMDAR1	ENSG00000176884			Uniprot_MultiPass	Uniprot_CellMemb	Uniprot_Extracel_Domain	GO_CellSurf		Surfy	GO:0005886	Grin1	GRIN1	2902	Glutamate receptor ionotropic, NMDA 1 OS=Mus musculus OX=10090 GN=Grin1 PE=1 SV=1	2.259	1.18	0.323602	0.862743	1.51653e+06	3.42581e+06	6.3471e+06	6.5473e+06	6.29202e+06	1.40434e+06	1.51653e+06	2.42822e+06	1.32912e+06	1.43752e+06	1.45386e+06	6.43269e+06	6.02775e+06	6.30247e+06	3.42581e+06	4.02896e+06	3.4241e+06	1.93414e+06	1.68562e+06	1.11493e+06
Q07065	Q8BMK4	Cytoskeleton-associated protein 4 (63-kDa cytoskeleton-linking membrane protein) (Climp-63) (p63)	CKAP4_HUMAN	CKAP4	ENSG00000136026		Uniprot_SinglePass		Uniprot_CellMemb	Uniprot_Extracel_Domain				GO:0005886	Ckap4	CKAP4	10970	Cytoskeleton-associated protein 4 OS=Mus musculus OX=10090 GN=Ckap4 PE=1 SV=2	1.494	0.58	0.365838	0.899395	1.81943e+07	2.71825e+07	2.23187e+07	2.38426e+07	2.18537e+07	1.13053e+07	1.07099e+07	1.04426e+07	1.7427e+07	1.98439e+07	1.81943e+07	2.11571e+07	1.88774e+07	2.0476e+07	2.98232e+07	2.87856e+07	2.71825e+07	5.07564e+07	4.49028e+07	2.1223e+07
Q07954	Q91ZX7	Prolow-density lipoprotein receptor-related protein 1 (LRP-1) (Alpha-2-macroglobulin receptor) (A2MR) (Apolipoprotein E receptor) (APOER) (CD antigen CD91) [Cleaved into: Low-density lipoprotein receptor-related protein 1 85 kDa subunit (LRP-85); Low-density lipoprotein receptor-related protein 1 515 kDa subunit (LRP-515); Low-density lipoprotein receptor-related protein 1 intracellular domain (L…	LRP1_HUMAN	LRP1 A2MR APR	ENSG00000123384		Uniprot_SinglePass		Uniprot_CellMemb	Uniprot_Extracel_Domain			Surfy	GO:0005886	Lrp1	LRP1	4035	Prolow-density lipoprotein receptor-related protein 1 OS=Mus musculus OX=10090 GN=Lrp1 PE=1 SV=1	1.985	0.99	0.11604	0.618838	1.41587e+07	2.8104e+07	3.44862e+07	3.42691e+07	3.38837e+07	9.0057e+06	8.8771e+06	1.11863e+07	1.89298e+07	1.18581e+07	1.41587e+07	3.75979e+07	3.6722e+07	3.80788e+07	2.93598e+07	2.61632e+07	2.8104e+07	1.9383e+07	2.12577e+07	5.70371e+06
Q08722	Q61735	Leukocyte surface antigen CD47 (Antigenic surface determinant protein OA3) (Integrin-associated protein) (IAP) (Protein MER6) (CD antigen CD47)	CD47_HUMAN	CD47 MER6	ENSG00000196776			Uniprot_MultiPass	Uniprot_CellMemb	Uniprot_Extracel_Domain	GO_CellSurf		Surfy	GO:0005886	Cd47	CD47	961	Leukocyte surface antigen CD47 OS=Mus musculus OX=10090 GN=Cd47 PE=1 SV=2	1.126	0.17	0.810394	0.999894	1.49871e+07	1.68742e+07	2.37627e+07	2.55972e+07	2.44085e+07	4.54198e+06	1.49871e+07	1.29397e+07	1.3453e+07	1.41166e+07	1.813e+07	2.13528e+07	2.3117e+07	2.23451e+07	1.42537e+07	2.36615e+07	1.68742e+07	1.1974e+07	1.22714e+07	1.34852e+07
Q09470	P16388	Potassium voltage-gated channel subfamily A member 1 (Voltage-gated K(+) channel HuKI) (Voltage-gated potassium channel HBK1) (Voltage-gated potassium channel subunit Kv1.1)	KCNA1_HUMAN	KCNA1	ENSG00000111262			Uniprot_MultiPass	Uniprot_CellMemb	Uniprot_Extracel_Domain	GO_CellSurf			GO:0005886	Kcna1	KCNA1	3736	Potassium voltage-gated channel subfamily A member 1 OS=Mus musculus OX=10090 GN=Kcna1 PE=1 SV=1	1.121	0.17	0.926378	0.999894	3.93566e+06	4.41364e+06	5.40897e+06	4.6967e+06	4.90181e+06	3.50352e+06	3.70399e+06	1.39029e+06	3.93566e+06	3.79243e+06	5.1088e+06	4.76685e+06	4.75386e+06	4.59159e+06	4.25893e+06	4.41364e+06	4.56364e+06	2.89122e+06	1.9573e+06	1.90676e+06
Q10589	Q8R2Q8	Bone marrow stromal antigen 2 (BST-2) (HM1.24 antigen) (Tetherin) (CD antigen CD317)	BST2_HUMAN	BST2	ENSG00000130303	Uniprot_GPI	Uniprot_SinglePass		Uniprot_CellMemb	Uniprot_Extracel_Domain	GO_CellSurf		Surfy	GO:0005886	Bst2	BST2	684	Bone marrow stromal antigen 2 OS=Mus musculus OX=10090 GN=Bst2 PE=1 SV=1	0.848	-0.24	0.455978	0.952834	152576	129379	161396	149754	249698	246941	135644	151987	134372	152576	196651	433563	466382	119109	236681	256469	78482.6	4339.37	129379	31314.9
Q12791	Q08460	Calcium-activated potassium channel subunit alpha-1 (BK channel) (BKCA alpha) (Calcium-activated potassium channel, subfamily M subunit alpha-1) (K(VCA)alpha) (KCa1.1) (Maxi K channel) (MaxiK) (Slo-alpha) (Slo1) (Slowpoke homolog) (Slo homolog) (hSlo)	KCMA1_HUMAN	KCNMA1 KCNMA SLO	ENSG00000156113			Uniprot_MultiPass	Uniprot_CellMemb	Uniprot_Extracel_Domain				GO:0005886	Kcnma1	KCNMA1	3778	Calcium-activated potassium channel subunit alpha-1 OS=Mus musculus OX=10090 GN=Kcnma1 PE=1 SV=2	7.038	2.82	0.00573773	0.140599	821333	5.78094e+06	7.13533e+06	7.41202e+06	6.25051e+06	821333	751061	285727	594143	805111	1.09963e+06	5.78094e+06	4.33843e+06	5.83194e+06	7.49068e+06	7.56714e+06	8.60305e+06	2.46124e+06	2.20983e+06	602477
Q12860	P12960	Contactin-1 (Glycoprotein gp135) (Neural cell surface protein F3)	CNTN1_HUMAN	CNTN1	ENSG00000018236	Uniprot_GPI			Uniprot_CellMemb				Surfy	GO:0005886	Cntn1	CNTN1	1272	Contactin-1 OS=Mus musculus OX=10090 GN=Cntn1 PE=1 SV=1	1.393	0.48	0.459449	0.957297	3.73949e+08	5.20883e+08	4.59332e+08	4.57035e+08	4.61363e+08	3.51406e+08	3.83802e+08	3.58598e+08	3.4878e+08	3.46646e+08	3.73949e+08	5.06663e+08	5.20883e+08	5.23123e+08	5.42236e+08	5.84662e+08	5.80062e+08	3.04667e+08	2.66503e+08	2.65108e+08
Q12891	O35632	Hyaluronidase-2 (Hyal-2) (EC 3.2.1.35) (Hyaluronoglucosaminidase-2) (Lung carcinoma protein 2) (LuCa-2)	HYAL2_HUMAN	HYAL2 LUCA2	ENSG00000068001	Uniprot_GPI			Uniprot_CellMemb		GO_CellSurf	GO_ExternalSidePM	Surfy	GO:0005886	Hyal2	HYAL2	8692	Hyaluronidase-2 OS=Mus musculus OX=10090 GN=Hyal2 PE=1 SV=2	1.031	0.04	0.727416	0.999894	189121	194916	211161	289297	167349	87456.8	128930	231459	170428	276831	189121	387651	484352	431093	98222.7	93675.9	217772	152565	194916	160537
Q12907	Q9DBH5	Vesicular integral-membrane protein VIP36 (Glycoprotein GP36b) (Lectin mannose-binding 2) (Vesicular integral-membrane protein 36) (VIP36)	LMAN2_HUMAN	LMAN2 C5orf8	ENSG00000169223		Uniprot_SinglePass				GO_CellSurf		Surfy	GO:0005886	Lman2	LMAN2	10960	Vesicular integral-membrane protein VIP36 OS=Mus musculus OX=10090 GN=Lman2 PE=1 SV=2	1.417	0.5	0.705899	0.999894	163715	231927	227324	163715	173664	114999	249299	153179	184396	6600.74	98417.4	590768	547777	593235	79556	48297.7	81300.6	231927	74655.4	387478
Q12913	Q64455	Receptor-type tyrosine-protein phosphatase eta (Protein-tyrosine phosphatase eta) (R-PTP-eta) (EC 3.1.3.48) (Density-enhanced phosphatase 1) (DEP-1) (HPTP eta) (Protein-tyrosine phosphatase receptor type J) (R-PTP-J) (CD antigen CD148)	PTPRJ_HUMAN	PTPRJ DEP1	ENSG00000149177		Uniprot_SinglePass		Uniprot_CellMemb	Uniprot_Extracel_Domain	GO_CellSurf		Surfy	GO:0005886	Ptprj	PTPRJ	5795	Receptor-type tyrosine-protein phosphatase eta OS=Mus musculus OX=10090 GN=Ptprj PE=1 SV=2	48.69	5.61	9.22486e-08	1.65298e-05	107222	5.22066e+06	138802	49500.5	449674	87628.4	125345	107222	227697	57125.2	1666.38	525258	579108	518728	2.24862e+07	2.21935e+07	2.54106e+07	5.22066e+06	6.01536e+06	169594
Q13224	Q01097	Glutamate receptor ionotropic, NMDA 2B (GluN2B) (Glutamate [NMDA] receptor subunit epsilon-2) (N-methyl D-aspartate receptor subtype 2B) (NMDAR2B) (NR2B) (N-methyl-D-aspartate receptor subunit 3) (NR3) (hNR3)	NMDE2_HUMAN	GRIN2B NMDAR2B	ENSG00000273079			Uniprot_MultiPass	Uniprot_CellMemb	Uniprot_Extracel_Domain	GO_CellSurf		Surfy	GO:0005886	Grin2B	GRIN2B	2904	Glutamate receptor ionotropic, NMDA 2B OS=Mus musculus OX=10090 GN=Grin2b PE=1 SV=3	0.465	-1.1	0.195769	0.773101	3.43866e+06	1.59904e+06	3.43866e+06	2.5477e+06	3.39805e+06	7.16684e+06	9.99152e+06	1.93222e+06	2.99234e+06	1.29514e+07	5.10787e+06	4.14597e+06	3.96799e+06	4.76307e+06	1.39657e+06	1.23417e+06	1.59904e+06	1.63298e+06	1.23444e+06	760882
Q13255	P97772	Metabotropic glutamate receptor 1 (mGluR1)	GRM1_HUMAN	GRM1 GPRC1A MGLUR1	ENSG00000152822			Uniprot_MultiPass	Uniprot_CellMemb	Uniprot_Extracel_Domain			Surfy	GO:0005886	Grm1	GRM1	2911	Metabotropic glutamate receptor 1 OS=Mus musculus OX=10090 GN=Grm1 PE=1 SV=2	0.781	-0.36	0.580626	0.99208	1.5464e+06	1.20782e+06	1.9285e+06	1.12405e+06	1.36659e+06	1.4206e+06	1.29356e+06	1.5464e+06	1.61011e+06	1.67964e+06	1.55962e+06	1.28904e+06	1.38925e+06	1.11449e+06	1.3229e+06	1.20782e+06	1.45285e+06	469345	1.09403e+06	821792
Q13332	B0V2N1	Receptor-type tyrosine-protein phosphatase S (R-PTP-S) (EC 3.1.3.48) (Receptor-type tyrosine-protein phosphatase sigma) (R-PTP-sigma)	PTPRS_HUMAN	PTPRS	ENSG00000105426		Uniprot_SinglePass		Uniprot_CellMemb	Uniprot_Extracel_Domain			Surfy	GO:0005886	Ptprs	PTPRS	5802	Receptor-type tyrosine-protein phosphatase S OS=Mus musculus OX=10090 GN=Ptprs PE=1 SV=1	2.22	1.15	0.0665178	0.495665	8.67194e+06	1.92552e+07	8.34634e+06	8.67194e+06	8.43289e+06	7.48128e+06	6.8395e+06	1.54449e+07	1.26484e+07	2.36706e+07	1.54564e+07	7.6777e+06	8.16261e+06	8.56661e+06	1.87806e+07	2.04846e+07	2.61044e+07	2.17566e+07	2.72573e+07	1.92552e+07
Q13336	Q8VHL0	Urea transporter 1 (Solute carrier family 14 member 1) (Urea transporter, erythrocyte)	UT1_HUMAN	SLC14A1 HUT11 JK RACH1 UT1 UTE	ENSG00000141469			Uniprot_MultiPass	Uniprot_CellMemb				Surfy	GO:0005886	Slc14A1	SLC14A1	6563	Urea transporter 1 OS=Mus musculus OX=10090 GN=Slc14a1 PE=1 SV=2	4.192	2.07	0.11854	0.618838	535110	2.24312e+06	1.10645e+06	1.01088e+06	1.11245e+06	535110	433370	191908	107066	645141	128493	1.8691e+06	1.83241e+06	1.58068e+06	2.81322e+06	4.51387e+06	2.69413e+06	3.78684e+06	2.24312e+06	1.0039e+06
Q13433	Q8C145	Zinc transporter ZIP6 (Estrogen-regulated protein LIV-1) (Solute carrier family 39 member 6) (Zrt- and Irt-like protein 6) (ZIP-6)	S39A6_HUMAN	SLC39A6 LIV1 ZIP6	ENSG00000141424			Uniprot_MultiPass	Uniprot_CellMemb	Uniprot_Extracel_Domain	GO_CellSurf		Surfy	GO:0005886	Slc39A6	SLC39A6	25800	Zinc transporter ZIP6 OS=Mus musculus OX=10090 GN=Slc39a6 PE=1 SV=1	0.486	-1.04	0.323643	0.862743	874698	424813	874698	897450	870341	1.0076e+06	1.51122e+06	1.30329e+06	654564	546831	245046	1.81853e+06	1.71217e+06	1.69451e+06	225095	424813	229369	550238	395284	308619
Q13449	Q8BLK3	Limbic system-associated membrane protein (LSAMP) (IgLON family member 3)	LSAMP_HUMAN	LSAMP IGLON3 LAMP	ENSG00000185565	Uniprot_GPI			Uniprot_CellMemb				Surfy	GO:0005886	Lsamp	LSAMP	4045	Limbic system-associated membrane protein OS=Mus musculus OX=10090 GN=Lsamp PE=1 SV=1	1.319	0.4	0.541246	0.983201	3.10061e+08	4.08841e+08	3.16914e+08	3.1201e+08	3.21497e+08	3.15558e+08	3.02432e+08	3.10061e+08	2.53676e+08	1.65204e+08	2.14166e+08	4.16853e+08	4.08841e+08	4.28986e+08	4.42325e+08	4.1814e+08	3.88963e+08	2.24831e+08	2.20171e+08	1.33118e+08
Q13491	P35803	Neuronal membrane glycoprotein M6-b (M6b)	GPM6B_HUMAN	GPM6B M6B	ENSG00000046653			Uniprot_MultiPass	Uniprot_CellMemb				Surfy	GO:0005886	Gpm6B	GPM6B	2824	Neuronal membrane glycoprotein M6-b OS=Mus musculus OX=10090 GN=Gpm6b PE=1 SV=2	0.925	-0.11	0.799861	0.999894	8.25522e+06	7.63562e+06	1.04276e+07	9.7139e+06	9.84605e+06	4.39521e+06	5.16681e+06	6.13717e+06	8.25522e+06	9.85993e+06	7.13053e+06	6.926e+06	6.87662e+06	7.63562e+06	1.01602e+07	8.98413e+06	8.66518e+06	8.54737e+06	6.92373e+06	4.70563e+06
Q13641	Q9Z0L0	Trophoblast glycoprotein (5T4 oncofetal antigen) (5T4 oncofetal trophoblast glycoprotein) (5T4 oncotrophoblast glycoprotein) (M6P1) (Wnt-activated inhibitory factor 1) (WAIF1)	TPBG_HUMAN	TPBG 5T4	ENSG00000146242		Uniprot_SinglePass		Uniprot_CellMemb	Uniprot_Extracel_Domain	GO_CellSurf		Surfy	GO:0005886	Tpbg	TPBG	7162	Trophoblast glycoprotein OS=Mus musculus OX=10090 GN=Tpbg PE=1 SV=3	1.729	0.79	0.706923	0.999894	434930	752035	952119	939789	1.27793e+06	222199	284403	48343.3	434930	456947	176111	791505	850962	1.30122e+06	279726	369910	124352	752035	337553	1.05983e+06
Q13740	Q61490	CD166 antigen (Activated leukocyte cell adhesion molecule) (CD antigen CD166)	CD166_HUMAN	ALCAM MEMD	ENSG00000170017		Uniprot_SinglePass		Uniprot_CellMemb	Uniprot_Extracel_Domain	GO_CellSurf	GO_ExternalSidePM	Surfy	GO:0005886	Alcam	ALCAM	214	CD166 antigen OS=Mus musculus OX=10090 GN=Alcam PE=1 SV=3	2.077	1.05	0.0933486	0.580277	3.58226e+07	7.43997e+07	9.085e+07	8.8542e+07	9.10414e+07	3.42651e+07	3.58226e+07	3.91203e+07	3.03084e+07	2.82773e+07	2.41903e+07	9.57789e+07	9.82863e+07	9.49565e+07	7.19711e+07	7.43997e+07	7.98966e+07	3.70192e+07	4.57422e+07	2.34566e+07
Q13873	O35607	Bone morphogenetic protein receptor type-2 (BMP type-2 receptor) (BMPR-2) (EC 2.7.11.30) (Bone morphogenetic protein receptor type II) (BMP type II receptor) (BMPR-II)	BMPR2_HUMAN	BMPR2 PPH1	ENSG00000204217		Uniprot_SinglePass		Uniprot_CellMemb	Uniprot_Extracel_Domain	GO_CellSurf		Surfy	GO:0005886	Bmpr2	BMPR2	659	Bone morphogenetic protein receptor type-2 OS=Mus musculus OX=10090 GN=Bmpr2 PE=1 SV=1	1.583	0.66	0.703748	0.999894	1.13906e+06	1.80338e+06	6.94207e+06	6.88561e+06	6.57585e+06	1.13906e+06	1.74008e+06	646111	652681	635182	504048	1.98433e+07	5.99701e+06	5.86188e+06	1.10639e+06	756853	862386	3.71313e+06	1.80338e+06	1.50939e+06
Q14108	O35114	Lysosome membrane protein 2 (85 kDa lysosomal membrane sialoglycoprotein) (LGP85) (CD36 antigen-like 2) (Lysosome membrane protein II) (LIMP II) (Scavenger receptor class B member 2) (CD antigen CD36)	SCRB2_HUMAN	SCARB2 CD36L2 LIMP2 LIMPII	ENSG00000138760			Uniprot_MultiPass					Surfy	GO:0005886	Scarb2	SCARB2	950	Lysosome membrane protein 2 OS=Mus musculus OX=10090 GN=Scarb2 PE=1 SV=3	0.996	-0.01	0.771125	0.999894	397480	395909	991585	942639	973485	397480	18885.7	116267	90295.2	499158	186855	2.73035e+06	2.26921e+06	2.93277e+06	346722	200656	256219	110023	395909	410315
Q14118	Q62165	Dystroglycan (Dystrophin-associated glycoprotein 1) [Cleaved into: Alpha-dystroglycan (Alpha-DG); Beta-dystroglycan (Beta-DG)]	DAG1_HUMAN	DAG1	ENSG00000173402		Uniprot_SinglePass		Uniprot_CellMemb	Uniprot_Extracel_Domain	GO_CellSurf	GO_ExternalSidePM	Surfy	GO:0005886	Dag1	DAG1	1605	Dystroglycan OS=Mus musculus OX=10090 GN=Dag1 PE=1 SV=4	1.279	0.36	0.966575	0.999894	1.00468e+06	1.28527e+06	2.0197e+06	2.29148e+06	2.16977e+06	390241	69942.1	699432	149968	1.00468e+06	2.3153e+06	3.41626e+06	3.44368e+06	3.41982e+06	537342	1.5727e+06	1.28527e+06	500943	40227.5	101671
Q14416	Q14BI2	Metabotropic glutamate receptor 2 (mGluR2)	GRM2_HUMAN	GRM2 GPRC1B MGLUR2	ENSG00000164082			Uniprot_MultiPass	Uniprot_CellMemb	Uniprot_Extracel_Domain			Surfy	GO:0005886	Grm2	GRM2	2912	Metabotropic glutamate receptor 2 OS=Mus musculus OX=10090 GN=Grm2 PE=1 SV=2	0.91	-0.14	0.794725	0.999894	1.54933e+07	1.40986e+07	1.829e+07	1.8794e+07	1.84312e+07	1.51168e+07	1.54933e+07	1.00265e+07	2.77143e+07	2.83397e+06	7.35265e+06	1.40986e+07	1.33141e+07	1.43528e+07	1.4689e+07	1.40539e+07	1.47626e+07	1.05055e+07	1.74541e+07	4.48889e+06
Q14831	Q68ED2	Metabotropic glutamate receptor 7 (mGluR7)	GRM7_HUMAN	GRM7 GPRC1G MGLUR7	ENSG00000196277			Uniprot_MultiPass	Uniprot_CellMemb	Uniprot_Extracel_Domain			Surfy	GO:0005886	Grm7	GRM7	2917	Metabotropic glutamate receptor 7 OS=Mus musculus OX=10090 GN=Grm7 PE=1 SV=1	0.269	-1.9	0.0994459	0.592626	1.32102e+06	354991	2.70738e+06	2.57699e+06	2.43866e+06	1.30174e+06	1.26708e+06	1.32102e+06	1.72966e+06	254081	244413	2.34737e+06	2.28988e+06	2.28694e+06	546282	270947	91167.5	354991	263513	149134
Q14832	Q9QYS2	Metabotropic glutamate receptor 3 (mGluR3)	GRM3_HUMAN	GRM3 GPRC1C MGLUR3	ENSG00000198822			Uniprot_MultiPass	Uniprot_CellMemb	Uniprot_Extracel_Domain			Surfy	GO:0005886	Grm3	GRM3	2913	Metabotropic glutamate receptor 3 OS=Mus musculus OX=10090 GN=Grm3 PE=1 SV=1	0.938	-0.09	0.827625	0.999894	1.04221e+07	9.77469e+06	1.09696e+07	1.26385e+07	1.13078e+07	8.51949e+06	8.31143e+06	9.38232e+06	1.43087e+07	5.10585e+06	1.04221e+07	1.04152e+07	1.01238e+07	1.03488e+07	9.77469e+06	1.83256e+07	9.3281e+06	3.94944e+06	4.8407e+06	1.84527e+06
Q14956	Q99P91	Transmembrane glycoprotein NMB (Hematopoietic growth factor inducible neurokinin-1 type)	GPNMB_HUMAN	GPNMB HGFIN NMB UNQ1725/PRO9925	ENSG00000136235		Uniprot_SinglePass		Uniprot_CellMemb	Uniprot_Extracel_Domain			Surfy	GO:0005886	Gpnmb	GPNMB	10457	Transmembrane glycoprotein NMB OS=Mus musculus OX=10090 GN=Gpnmb PE=1 SV=2	27.685	4.79	8.43769e-15	8.06362e-12	817040	2.26198e+07	574859	797460	817040	1.49838e+07	1.65233e+07	1.59036e+07	1.35908e+06	613475	752923	2.85745e+07	2.74324e+07	2.9873e+07	3.82236e+06	4.34278e+06	4.46192e+06	2.04008e+07	2.26198e+07	2.58249e+07
Q14CZ8	Q640R3	Hepatocyte cell adhesion molecule (Protein hepaCAM)	HECAM_HUMAN	HEPACAM	ENSG00000165478		Uniprot_SinglePass			Uniprot_Extracel_Domain			Surfy		Hepacam	HEPACAM	220296	Hepatocyte cell adhesion molecule OS=Mus musculus OX=10090 GN=Hepacam PE=1 SV=2	0.975	-0.04	0.921968	0.999894	5.84978e+07	5.70387e+07	6.37059e+07	6.43725e+07	6.28062e+07	5.66149e+07	5.26677e+07	5.84978e+07	4.77788e+07	6.24214e+07	5.05313e+07	7.21824e+07	6.93551e+07	6.42802e+07	5.76214e+07	4.82195e+07	5.70387e+07	1.68313e+07	1.82163e+07	2.00115e+07
Q15223	Q9JKF6	Nectin-1 (Herpes virus entry mediator C) (Herpesvirus entry mediator C) (HveC) (Herpesvirus Ig-like receptor) (HIgR) (Nectin cell adhesion molecule 1) (Poliovirus receptor-related protein 1) (CD antigen CD111)	NECT1_HUMAN	NECTIN1 HVEC PRR1 PVRL1	ENSG00000110400		Uniprot_SinglePass		Uniprot_CellMemb	Uniprot_Extracel_Domain			Surfy	GO:0005886	Nectin1	NECTIN1	5818	Nectin-1 OS=Mus musculus OX=10090 GN=Nectin1 PE=1 SV=3	2.238	1.16	0.0637751	0.486285	8.1382e+06	1.82155e+07	2.43858e+07	2.39394e+07	2.52558e+07	5.67456e+06	5.87425e+06	6.40909e+06	8.1382e+06	5.33342e+06	8.53036e+06	2.4307e+07	2.49222e+07	2.48306e+07	2.09881e+07	1.58619e+07	1.82155e+07	5.6705e+06	6.81326e+06	4.97096e+06
Q16288	Q6VNS1	NT-3 growth factor receptor (EC 2.7.10.1) (GP145-TrkC) (Trk-C) (Neurotrophic tyrosine kinase receptor type 3) (TrkC tyrosine kinase)	NTRK3_HUMAN	NTRK3 TRKC	ENSG00000140538		Uniprot_SinglePass			Uniprot_Extracel_Domain			Surfy	GO:0005886	Ntrk3	NTRK3	4916	NT-3 growth factor receptor OS=Mus musculus OX=10090 GN=Ntrk3 PE=1 SV=1	0.803	-0.32	0.625731	0.999894	6.71516e+06	5.39058e+06	5.03401e+06	5.03221e+06	4.81926e+06	6.94486e+06	8.61992e+06	6.71516e+06	9.9084e+06	741557	7.95822e+06	6.28859e+06	6.67265e+06	6.9693e+06	7.05246e+06	5.39058e+06	4.5308e+06	856819	1.67525e+06	928896
Q16620	P15209	BDNF/NT-3 growth factors receptor (EC 2.7.10.1) (GP145-TrkB) (Trk-B) (Neurotrophic tyrosine kinase receptor type 2) (TrkB tyrosine kinase) (Tropomyosin-related kinase B)	NTRK2_HUMAN	NTRK2 TRKB	ENSG00000148053		Uniprot_SinglePass		Uniprot_CellMemb	Uniprot_Extracel_Domain			Surfy	GO:0005886	Ntrk2	NTRK2	4915	BDNF/NT-3 growth factors receptor OS=Mus musculus OX=10090 GN=Ntrk2 PE=1 SV=1	1.552	0.63	0.319993	0.861426	2.44697e+07	3.79888e+07	1.29814e+07	1.30484e+07	1.2318e+07	1.79547e+07	3.0057e+07	3.47905e+07	3.23786e+07	2.44697e+07	4.51686e+07	1.36862e+07	1.42426e+07	1.33958e+07	4.44831e+07	4.99544e+07	5.85802e+07	3.79888e+07	5.65684e+07	4.82082e+06
Q16623	O35526	Syntaxin-1A (Neuron-specific antigen HPC-1)	STX1A_HUMAN	STX1A STX1	ENSG00000106089		Uniprot_SinglePass		Uniprot_CellMemb	Uniprot_Extracel_Domain				GO:0005886	Stx1A	STX1A	6804	Syntaxin-1A OS=Mus musculus OX=10090 GN=Stx1a PE=1 SV=3	0.639	-0.65	0.397611	0.923302	3.21296e+06	2.05255e+06	4.97374e+06	4.95574e+06	5.33208e+06	3.43122e+06	3.21296e+06	2.98299e+06	856967	1.65143e+06	1.13262e+06	2.59297e+06	2.17514e+06	2.05255e+06	1.97514e+06	3.15974e+06	1.45708e+06	1.02613e+06	1.50226e+06	2.24552e+06
Q16653	Q61885	Myelin-oligodendrocyte glycoprotein	MOG_HUMAN	MOG	ENSG00000204655		Uniprot_SinglePass	Uniprot_MultiPass	Uniprot_CellMemb	Uniprot_Extracel_Domain	GO_CellSurf	GO_ExternalSidePM	Surfy	GO:0005886	Mog	MOG	4340	Myelin-oligodendrocyte glycoprotein OS=Mus musculus OX=10090 GN=Mog PE=1 SV=1	0.659	-0.6	0.309141	0.859332	1.00637e+08	6.63508e+07	1.01976e+08	1.00637e+08	9.94738e+07	5.31558e+07	5.72156e+07	5.80875e+07	3.14591e+08	3.50006e+08	3.63122e+08	6.17664e+07	6.77594e+07	6.63508e+07	5.4447e+07	5.74314e+07	6.157e+07	1.34722e+08	1.44501e+08	1.28976e+08
Q16849	Q60673	Receptor-type tyrosine-protein phosphatase-like N (R-PTP-N) (Islet cell antigen 512) (ICA 512) (Islet cell autoantigen 3) (PTP IA-2) [Cleaved into: ICA512-N-terminal fragment (ICA512-NTF); ICA512-transmembrane fragment (ICA512-TMF); ICA512-cleaved cytosolic fragment (ICA512-CCF)]	PTPRN_HUMAN	PTPRN ICA3 ICA512	ENSG00000054356		Uniprot_SinglePass		Uniprot_CellMemb				Surfy	GO:0005886	Ptprn	PTPRN	5798	Receptor-type tyrosine-protein phosphatase-like N OS=Mus musculus OX=10090 GN=Ptprn PE=1 SV=2	3.46	1.79	0.241536	0.82468	403573	1.39621e+06	1.5206e+06	851680	1.44325e+06	374837	267383	379267	497022	263205	403573	2.11961e+06	2.25693e+06	2.27301e+06	2.09239e+06	1.04996e+06	1.31758e+06	1.39621e+06	1.11936e+06	343275
Q30154	P18469	HLA class II histocompatibility antigen, DR beta 5 chain (DR beta-5) (DR2-beta-2) (Dw2) (MHC class II antigen DRB5)	DRB5_HUMAN	HLA-DRB5	ENSG00000198502		Uniprot_SinglePass		Uniprot_CellMemb	Uniprot_Extracel_Domain			Surfy	GO:0005886	H2-Eb1	HLA-DRB5		H-2 class II histocompatibility antigen, I-E beta chain OS=Mus musculus OX=10090 GN=H2-Eb1 PE=1 SV=1	1.178	0.24	0.896893	0.999894	223955	263929	126473	324205	292430	235133	175552	68018	223955	29375	245352	278281	263929	266844	100935	263504	124297	859728	736950	60542.6
Q496J9	Q69ZS6	Synaptic vesicle glycoprotein 2C	SV2C_HUMAN	SV2C KIAA1054	ENSG00000122012			Uniprot_MultiPass		Uniprot_Extracel_Domain			Surfy	GO:0005886	Sv2C	SV2C	22987	Synaptic vesicle glycoprotein 2C OS=Mus musculus OX=10090 GN=Sv2c PE=1 SV=2	1.523	0.61	0.835229	0.999894	336130	512015	401296	336130	516916	88308.7	281065	229853	2.04261e+06	164590	3.0615e+06	678904	512015	554293	484640	280608	868819	215679	685321	111160
Q4KMQ2	Q6P9J9	Anoctamin-6 (Small-conductance calcium-activated nonselective cation channel) (SCAN channel) (Transmembrane protein 16F)	ANO6_HUMAN	ANO6 TMEM16F	ENSG00000177119			Uniprot_MultiPass	Uniprot_CellMemb	Uniprot_Extracel_Domain	GO_CellSurf		Surfy	GO:0005886	Ano6	ANO6	196527	Anoctamin-6 OS=Mus musculus OX=10090 GN=Ano6 PE=1 SV=1	2.451	1.29	0.391601	0.915758	185153	453781	98904.7	185153	33576	33775.2	230649	253601	83328.4	229911	536374	163301	59240.3	43464.7	475316	453781	231877	535361	1.02095e+06	1.30653e+06
Q504Y0	Q5FWH7	Zinc transporter ZIP12 (LIV-1 subfamily of ZIP zinc transporter 8) (LZT-Hs8) (Solute carrier family 39 member 12) (Zrt- and Irt-like protein 12) (ZIP-12)	S39AC_HUMAN	SLC39A12 ZIP12	ENSG00000148482			Uniprot_MultiPass		Uniprot_Extracel_Domain			Surfy	GO:0005886	Slc39A12	SLC39A12	221074	Zinc transporter ZIP12 OS=Mus musculus OX=10090 GN=Slc39a12 PE=1 SV=1	1.363	0.45	0.83303	0.999894	178536	243306	1.01611e+06	877276	1.06389e+06	59515.4	131937	178536	42524.6	98794.1	228461	606609	613565	560063	204192	243306	181298	249211	47132.2	89567.7
Q58EX2	Q6V4S5	Protein sidekick-2	SDK2_HUMAN	SDK2 KIAA1514	ENSG00000069188		Uniprot_SinglePass		Uniprot_CellMemb	Uniprot_Extracel_Domain			Surfy	GO:0005886	Sdk2	SDK2	54549	Protein sidekick-2 OS=Mus musculus OX=10090 GN=Sdk2 PE=1 SV=1	0.426	-1.23	0.158909	0.707501	3.5173e+06	1.49818e+06	3.70669e+06	3.67297e+06	3.5173e+06	2.92599e+06	2.13323e+06	2.36814e+06	2.66655e+06	4.43066e+06	3.52156e+06	4.87124e+06	4.62471e+06	4.70501e+06	1.49284e+06	1.49818e+06	1.56629e+06	919302	1.13829e+06	1.23179e+06
Q5FWE3	Q6PE13	Proline-rich transmembrane protein 3	PRRT3_HUMAN	PRRT3 UNQ5823/PRO19642	ENSG00000163704			Uniprot_MultiPass		Uniprot_Extracel_Domain			Surfy		Prrt3	PRRT3	285368	Proline-rich transmembrane protein 3 OS=Mus musculus OX=10090 GN=Prrt3 PE=1 SV=1	0.984	-0.02	0.914283	0.999894	3.97536e+06	3.91318e+06	2.8914e+06	3.54364e+06	3.10772e+06	3.15522e+06	6.00419e+06	3.97536e+06	1.53723e+07	1.64427e+07	1.60033e+07	2.8481e+06	2.16002e+06	3.20629e+06	3.91318e+06	3.71732e+06	4.63442e+06	5.12758e+06	4.70109e+06	4.188e+06
Q5R3F8	Q68FM6	Protein phosphatase 1 regulatory subunit 29 (Extracellular leucine-rich repeat and fibronectin type III domain-containing protein 2) (Leucine-rich repeat and fibronectin type-III domain-containing protein 6) (Leucine-rich repeat-containing protein 62)	PPR29_HUMAN	ELFN2 KIAA1904 LRRC62 PPP1R29	ENSG00000166897		Uniprot_SinglePass			Uniprot_Extracel_Domain			Surfy		Elfn2	ELFN2	114794	Protein phosphatase 1 regulatory subunit 29 OS=Mus musculus OX=10090 GN=Elfn2 PE=1 SV=1	3.363	1.75	0.285713	0.85818	342121	1.15049e+06	2.56566e+06	2.49664e+06	2.33407e+06	618084	208774	342121	335946	207714	320943	2.42635e+06	2.67152e+06	2.59335e+06	844384	1.15049e+06	935696	890162	1.1659e+06	228461
Q5T848	Q8C419	Probable G-protein coupled receptor 158	GP158_HUMAN	GPR158 KIAA1136	ENSG00000151025			Uniprot_MultiPass	Uniprot_CellMemb	Uniprot_Extracel_Domain			Surfy	GO:0005886	Gpr158	GPR158	57512	Probable G-protein coupled receptor 158 OS=Mus musculus OX=10090 GN=Gpr158 PE=1 SV=2	1.201	0.26	0.694896	0.999894	4.95595e+07	5.9538e+07	4.32237e+07	4.21989e+07	4.16118e+07	5.42197e+07	4.70433e+07	4.95595e+07	7.84096e+07	7.78252e+07	7.18846e+07	3.83886e+07	3.89758e+07	3.97997e+07	8.77598e+07	8.49017e+07	9.55057e+07	5.9538e+07	6.2768e+07	5.40276e+07
Q5ZPR3	Q8VE98	CD276 antigen (4Ig-B7-H3) (B7 homolog 3) (B7-H3) (Costimulatory molecule) (CD antigen CD276)	CD276_HUMAN	CD276 B7H3 PSEC0249 UNQ309/PRO352	ENSG00000103855		Uniprot_SinglePass			Uniprot_Extracel_Domain	GO_CellSurf	GO_ExternalSidePM	Surfy	GO:0005886	Cd276	CD276	80381	CD276 antigen OS=Mus musculus OX=10090 GN=Cd276 PE=1 SV=1	0.863	-0.21	0.451048	0.950968	205517	177263	113750	80285.5	229135	211187	216853	30803.6	257588	205517	30034.7	464007	441008	420244	125491	132016	7227.31	177263	147402	419292
Q6IEE7	Q6IEE6	Transmembrane protein 132E	T132E_HUMAN	TMEM132E	ENSG00000181291		Uniprot_SinglePass			Uniprot_Extracel_Domain			Surfy		Tmem132E	TMEM132E	124842	Transmembrane protein 132E OS=Mus musculus OX=10090 GN=Tmem132e PE=1 SV=2	0.74	-0.43	0.278566	0.853701	227832	168659	122103	227832	277480	31707.6	271637	262224	197466	264512	206358	779087	862533	740324	22063.6	43267	189490	147598	141584	168659
Q6N022	Q3UHK6	Teneurin-4 (Ten-4) (Protein Odd Oz/ten-m homolog 4) (Tenascin-M4) (Ten-m4) (Teneurin transmembrane protein 4)	TEN4_HUMAN	TENM4 KIAA1302 ODZ4 TNM4	ENSG00000149256		Uniprot_SinglePass		Uniprot_CellMemb	Uniprot_Extracel_Domain			Surfy	GO:0005886	Tenm4	TENM4	26011	Teneurin-4 OS=Mus musculus OX=10090 GN=Tenm4 PE=1 SV=2	0.486	-1.04	0.0828632	0.539929	1.57708e+07	7.66145e+06	1.57708e+07	1.63892e+07	1.50745e+07	4.51592e+07	3.81112e+07	3.80329e+07	1.28505e+07	381577	1.9982e+06	7.66145e+06	6.16928e+06	6.93531e+06	2.34586e+07	2.35944e+07	3.25578e+07	1.10802e+07	2.1219e+06	1.45702e+06
Q6P995	Q14CH0	Protein FAM171B	F171B_HUMAN	FAM171B KIAA1946 NPD019	ENSG00000144369		Uniprot_SinglePass			Uniprot_Extracel_Domain			Surfy		Fam171B	FAM171B	165215	Protein FAM171B OS=Mus musculus OX=10090 GN=Fam171b PE=1 SV=2	0.712	-0.49	0.533064	0.98083	1.08014e+06	769272	1.17432e+06	1.08014e+06	1.1893e+06	589778	584183	618240	1.05509e+06	1.31787e+06	3.51226e+06	1.6289e+06	1.50536e+06	1.63614e+06	621866	858908	649837	769272	505067	290969
Q6PCB7	Q60714	Long-chain fatty acid transport protein 1 (FATP-1) (Fatty acid transport protein 1) (EC 6.2.1.15) (Solute carrier family 27 member 1)	S27A1_HUMAN	SLC27A1 ACSVL5 FATP1	ENSG00000130304		Uniprot_SinglePass		Uniprot_CellMemb	Uniprot_Extracel_Domain				GO:0005886	Slc27A1	SLC27A1	376497	Long-chain fatty acid transport protein 1 OS=Mus musculus OX=10090 GN=Slc27a1 PE=1 SV=1	1.113	0.15	0.869361	0.999894	424302	472084	436343	424302	368917	389840	167544	438634	583099	239478	461808	378317	472084	443326	769655	813987	392884	668076	713359	11776.9
Q6PCB8	P21995	Embigin	EMB_HUMAN	EMB	ENSG00000170571		Uniprot_SinglePass		Uniprot_CellMemb	Uniprot_Extracel_Domain			Surfy	GO:0005886	Emb	EMB	133418	Embigin OS=Mus musculus OX=10090 GN=Emb PE=1 SV=2	3.162	1.66	0.136535	0.660463	1.40302e+06	4.43678e+06	7.23777e+06	7.70583e+06	8.51229e+06	1.01405e+06	1.15901e+06	1.58746e+06	356424	900117	1.40302e+06	1.19955e+07	1.22458e+07	1.22637e+07	4.71036e+06	3.82792e+06	4.43678e+06	3.6556e+06	4.2628e+06	2.98714e+06
Q6PI78	Q4VAE3	Transmembrane protein 65	TMM65_HUMAN	TMEM65	ENSG00000164983			Uniprot_MultiPass	Uniprot_CellMemb	Uniprot_Extracel_Domain				GO:0005886	Tmem65	TMEM65	157378	Transmembrane protein 65 OS=Mus musculus OX=10090 GN=Tmem65 PE=1 SV=1	0.517	-0.95	0.0549645	0.448261	226614	117159	598884	506558	713289	222374	189921	276479	226614	214063	108674	19196.6	217621	73209.3	143790	241081	25617.6	66987.2	117159	275999
Q6U841	Q5DTL9	Sodium-driven chloride bicarbonate exchanger (Solute carrier family 4 member 10)	S4A10_HUMAN	SLC4A10 NBCN2 NCBE	ENSG00000144290			Uniprot_MultiPass	Uniprot_CellMemb	Uniprot_Extracel_Domain			Surfy	GO:0005886	Slc4A10	SLC4A10	57282	Sodium-driven chloride bicarbonate exchanger OS=Mus musculus OX=10090 GN=Slc4a10 PE=1 SV=2	0.504	-0.99	0.249018	0.827187	4.23111e+06	2.13078e+06	5.50623e+06	5.78105e+06	5.49456e+06	3.24789e+06	3.23499e+06	3.95917e+06	4.23111e+06	1.52316e+06	4.47335e+06	5.57356e+06	4.03229e+06	5.44813e+06	2.13078e+06	1.97363e+06	2.84645e+06	1.60203e+06	1.51833e+06	1.23722e+06
Q6UVK1	Q8VHY0	Chondroitin sulfate proteoglycan 4 (Chondroitin sulfate proteoglycan NG2) (Melanoma chondroitin sulfate proteoglycan) (Melanoma-associated chondroitin sulfate proteoglycan)	CSPG4_HUMAN	CSPG4 MCSP	ENSG00000173546		Uniprot_SinglePass		Uniprot_CellMemb	Uniprot_Extracel_Domain	GO_CellSurf		Surfy	GO:0005886	Cspg4	CSPG4	1464	Chondroitin sulfate proteoglycan 4 OS=Mus musculus OX=10090 GN=Cspg4 PE=1 SV=3	1.699	0.76	0.447102	0.950968	3.28959e+06	5.58801e+06	3.83117e+06	3.89968e+06	3.77222e+06	3.16678e+06	2.69474e+06	7.04545e+06	2.35094e+06	3.01121e+06	3.28959e+06	5.77805e+06	4.75021e+06	5.58801e+06	2.90902e+06	2.81783e+06	3.87595e+06	2.22553e+07	2.44918e+07	2.02674e+07
Q6UWR7	Q8BGN3	Glycerophosphocholine cholinephosphodiesterase ENPP6 (GPC-Cpde) (EC 3.1.4.-) (EC 3.1.4.38) (Choline-specific glycerophosphodiester phosphodiesterase) (Ectonucleotide pyrophosphatase/phosphodiesterase family member 6) (E-NPP 6) (NPP-6)	ENPP6_HUMAN	ENPP6 UNQ1889/PRO4334	ENSG00000164303	Uniprot_GPI			Uniprot_CellMemb				Surfy	GO:0005886	Enpp6	ENPP6	133121	Glycerophosphocholine cholinephosphodiesterase ENPP6 OS=Mus musculus OX=10090 GN=Enpp6 PE=1 SV=1	3.946	1.98	0.0291887	0.334736	2.19849e+06	8.67511e+06	1.40226e+07	1.48526e+07	1.32844e+07	2.10179e+06	1.60772e+06	2.1254e+06	2.75195e+06	1.40214e+06	2.19849e+06	1.11468e+07	1.1636e+07	1.10896e+07	8.67511e+06	1.00126e+07	8.48945e+06	3.99027e+06	5.12199e+06	3.26269e+06
Q6UXD5	Q4V9Z5	Seizure 6-like protein 2	SE6L2_HUMAN	SEZ6L2 PSK UNQ1903/PRO4349	ENSG00000174938		Uniprot_SinglePass		Uniprot_CellMemb	Uniprot_Extracel_Domain			Surfy	GO:0005886	Sez6L2	SEZ6L2	26470	Seizure 6-like protein 2 OS=Mus musculus OX=10090 GN=Sez6l2 PE=1 SV=1	0.488	-1.03	0.245007	0.82468	5.00281e+06	2.44183e+06	3.69198e+06	3.38402e+06	3.60402e+06	5.55024e+06	5.00281e+06	4.75174e+06	7.58137e+06	8.35209e+06	9.1261e+06	4.69765e+06	4.4592e+06	4.34301e+06	2.56638e+06	2.44183e+06	2.37675e+06	1.42365e+06	1.5303e+06	1.0023e+06
Q6V0I7	Q2PZL6	Protocadherin Fat 4 (hFat4) (Cadherin family member 14) (FAT tumor suppressor homolog 4) (Fat-like cadherin protein FAT-J)	FAT4_HUMAN	FAT4 CDHF14 FATJ Nbla00548	ENSG00000196159		Uniprot_SinglePass			Uniprot_Extracel_Domain			Surfy	GO:0005886	Fat4	FAT4	79633	Protocadherin Fat 4 OS=Mus musculus OX=10090 GN=Fat4 PE=1 SV=2	3.499	1.81	0.252625	0.827887	266328	931752	266328	220923	126914	16242.1	271992	160638	2.26389e+06	276612	268112	212155	25701.1	170568	3.03192e+06	931752	2.20086e+06	1.24884e+07	1.42391e+07	3435.38
Q6YHK3	Q8R422	CD109 antigen (150 kDa TGF-beta-1-binding protein) (C3 and PZP-like alpha-2-macroglobulin domain-containing protein 7) (Platelet-specific Gov antigen) (p180) (r150) (CD antigen CD109)	CD109_HUMAN	CD109 CPAMD7	ENSG00000156535	Uniprot_GPI			Uniprot_CellMemb		GO_CellSurf		Surfy	GO:0005886	Cd109	CD109	135228	CD109 antigen OS=Mus musculus OX=10090 GN=Cd109 PE=1 SV=1	1.543	0.63	0.822972	0.999894	330337	509780	228402	201349	422959	269597	460820	330337	240858	1.0539e+06	1.21435e+06	1.84261e+06	509780	324790	230024	371776	698946	998050	1.03566e+06	174670
Q7L0J3	Q9JIS5	Synaptic vesicle glycoprotein 2A	SV2A_HUMAN	SV2A KIAA0736 PSEC0174	ENSG00000159164			Uniprot_MultiPass		Uniprot_Extracel_Domain			Surfy	GO:0005886	Sv2A	SV2A	9900	Synaptic vesicle glycoprotein 2A OS=Mus musculus OX=10090 GN=Sv2a PE=1 SV=1	0.899	-0.15	0.772761	0.999894	1.03843e+08	9.33524e+07	8.89745e+07	8.90028e+07	8.87963e+07	1.02518e+08	1.09537e+08	1.03843e+08	2.03927e+08	1.94687e+08	2.19989e+08	8.07479e+07	8.02491e+07	8.08575e+07	9.33524e+07	1.04725e+08	9.85778e+07	1.3071e+08	1.27875e+08	5.30708e+07
Q7L1I2	Q8BG39	Synaptic vesicle glycoprotein 2B	SV2B_HUMAN	SV2B KIAA0735	ENSG00000185518			Uniprot_MultiPass		Uniprot_Extracel_Domain			Surfy	GO:0005886	Sv2B	SV2B	9899	Synaptic vesicle glycoprotein 2B OS=Mus musculus OX=10090 GN=Sv2b PE=1 SV=1	1.313	0.39	0.652759	0.999894	7.55975e+06	9.92316e+06	7.65676e+06	7.55975e+06	7.35834e+06	4.56976e+06	5.81203e+06	6.55724e+06	1.47102e+07	9.74735e+06	1.57167e+07	6.19369e+06	6.24159e+06	7.15444e+06	7.69055e+06	1.03651e+07	9.92316e+06	1.39545e+07	1.54901e+07	1.46807e+07
Q7Z2D5	Q7TME0	2-lysophosphatidate phosphatase PLPPR4 (EC 3.1.3.106) (Brain-specific phosphatidic acid phosphatase-like protein 1) (Lipid phosphate phosphatase-related protein type 4) (Phospholipid phosphatase-related protein type 4) (Plasticity-related gene 1 protein) (PRG-1)	PLPR4_HUMAN	PLPPR4 KIAA0455 LPPR4 PHP1 PRG1	ENSG00000117600			Uniprot_MultiPass					Surfy	GO:0005886	Plppr4	PLPPR4	9890	Phospholipid phosphatase-related protein type 4 OS=Mus musculus OX=10090 GN=Plppr4 PE=1 SV=2	0.675	-0.57	0.336225	0.873989	1.42819e+07	9.64083e+06	9.53387e+06	1.00278e+07	9.55172e+06	1.46399e+07	1.42819e+07	8.41636e+06	1.72442e+07	1.55247e+07	2.02672e+07	8.26e+06	8.82645e+06	9.64083e+06	1.59333e+07	1.43053e+07	1.52599e+07	1.18787e+07	9.47552e+06	8.32518e+06
Q7Z3B1	Q80Z24	Neuronal growth regulator 1 (IgLON family member 4)	NEGR1_HUMAN	NEGR1 IGLON4 UNQ2433/PRO4993	ENSG00000172260	Uniprot_GPI			Uniprot_CellMemb				Surfy	GO:0005886	Negr1	NEGR1	257194	Neuronal growth regulator 1 OS=Mus musculus OX=10090 GN=Negr1 PE=1 SV=1	0.727	-0.46	0.431481	0.944317	1.58449e+08	1.15232e+08	1.59796e+08	1.58449e+08	1.5156e+08	1.34841e+08	1.35237e+08	1.18371e+08	1.67063e+08	1.66333e+08	1.64592e+08	1.82628e+08	1.74674e+08	1.7746e+08	1.16892e+08	1.09165e+08	1.15232e+08	4.90427e+07	4.72458e+07	4.88487e+07
Q7Z6L0	E9PUL5	Proline-rich transmembrane protein 2 (Dispanin subfamily B member 3) (DSPB3)	PRRT2_HUMAN	PRRT2	ENSG00000167371		Uniprot_SinglePass		Uniprot_CellMemb	Uniprot_Extracel_Domain				GO:0005886	Prrt2	PRRT2		Proline-rich transmembrane protein 2 OS=Mus musculus OX=10090 GN=Prrt2 PE=1 SV=1	1.457	0.54	0.853925	0.999894	264900	385900	588134	497251	665116	100846	21604.4	113484	242959	264900	282106	640198	724996	625850	234940	519840	385900	103979	18323.2	71374
Q86UE6	Q8K377	Leucine-rich repeat transmembrane neuronal protein 1	LRRT1_HUMAN	LRRTM1 UNQ675/PRO1309	ENSG00000162951		Uniprot_SinglePass		Uniprot_CellMemb	Uniprot_Extracel_Domain				GO:0005886	Lrrtm1	LRRTM1	347730	Leucine-rich repeat transmembrane neuronal protein 1 OS=Mus musculus OX=10090 GN=Lrrtm1 PE=2 SV=1	0.682	-0.55	0.451977	0.950968	501128	341597	367639	538398	501128	1.80844e+06	2.0518e+06	1.79492e+06	106151	234893	165891	572712	439100	341597	233216	971296	1.60131e+06	176700	226979	153731
Q86UN3	Q7M6Z0	Reticulon-4 receptor-like 2 (Nogo receptor-like 3) (Nogo-66 receptor homolog 1) (Nogo-66 receptor-related protein 2) (NgR2)	R4RL2_HUMAN	RTN4RL2 NGRH1 NGRL3	ENSG00000186907	Uniprot_GPI			Uniprot_CellMemb		GO_CellSurf	GO_ExternalSidePM	Surfy	GO:0005886	Rtn4Rl2	RTN4RL2	349667	Reticulon-4 receptor-like 2 OS=Mus musculus OX=10090 GN=Rtn4rl2 PE=1 SV=1	0.587	-0.77	0.106084	0.609505	249282	146234	497453	530244	649421	249516	130630	53622.5	220326	249282	90552.3	724816	666918	498042	6213.13	146234	59747.7	65422	89736	386429
Q8IWA5	Q8BY89	Choline transporter-like protein 2 (Solute carrier family 44 member 2)	CTL2_HUMAN	SLC44A2 CTL2 PSEC0210	ENSG00000129353			Uniprot_MultiPass		Uniprot_Extracel_Domain			Surfy	GO:0005886	Slc44A2	SLC44A2	57153	Choline transporter-like protein 2 OS=Mus musculus OX=10090 GN=Slc44a2 PE=1 SV=2	2.417	1.27	0.231845	0.816666	1.8724e+06	4.52611e+06	5.95832e+06	6.00007e+06	5.41412e+06	2.07021e+06	1.25384e+06	1.38718e+06	1.8724e+06	357046	1.50423e+06	7.00954e+06	6.69599e+06	6.56955e+06	5.58349e+06	4.33762e+06	4.40392e+06	4.52611e+06	2.72181e+06	1.94973e+06
Q8IWT1	Q7M729	Sodium channel subunit beta-4	SCN4B_HUMAN	SCN4B	ENSG00000177098		Uniprot_SinglePass		Uniprot_CellMemb	Uniprot_Extracel_Domain			Surfy	GO:0005886	Scn4B	SCN4B	6330	Sodium channel subunit beta-4 OS=Mus musculus OX=10090 GN=Scn4b PE=1 SV=1	0.904	-0.15	0.742066	0.999894	2.55796e+06	2.31326e+06	4.17489e+06	4.14948e+06	4.06694e+06	274594	762637	170051	580032	2.55796e+06	2.68329e+06	3.27193e+06	3.21575e+06	2.96124e+06	1.60343e+06	2.31326e+06	2.09222e+06	427013	219169	7.35602e+06
Q8IWT6	Q80WG5	Volume-regulated anion channel subunit LRRC8A (Leucine-rich repeat-containing protein 8A) (Swelling protein 1)	LRC8A_HUMAN	LRRC8A KIAA1437 LRRC8 SWELL1 UNQ221/PRO247	ENSG00000136802			Uniprot_MultiPass	Uniprot_CellMemb	Uniprot_Extracel_Domain	GO_CellSurf			GO:0005886	Lrrc8A	LRRC8A	56262	Volume-regulated anion channel subunit LRRC8A OS=Mus musculus OX=10090 GN=Lrrc8a PE=1 SV=1	0.931	-0.1	0.77255	0.999894	2.42143e+06	2.25437e+06	2.42143e+06	2.20903e+06	1.48301e+07	863311	2.60038e+06	3.00729e+06	3.00846e+06	2.14228e+06	1.84678e+06	1.55222e+06	2.25437e+06	1.86053e+06	1.70315e+06	2.1922e+06	3.02387e+06	3.43141e+06	3.60318e+06	3.91205e+06
Q8IWV2	Q69Z26	Contactin-4 (Brain-derived immunoglobulin superfamily protein 2) (BIG-2)	CNTN4_HUMAN	CNTN4	ENSG00000144619	Uniprot_GPI			Uniprot_CellMemb				Surfy	GO:0005886	Cntn4	CNTN4	152330	Contactin-4 OS=Mus musculus OX=10090 GN=Cntn4 PE=1 SV=2	1.367	0.45	0.826083	0.999894	177100	242139	254177	667928	883235	201374	9407.72	20738.5	25794.6	103487	177100	731415	630425	816355	209593	220944	265728	100030	242139	70334.3
Q8N126	Q99N28	Cell adhesion molecule 3 (Brain immunoglobulin receptor) (Immunoglobulin superfamily member 4B) (IgSF4B) (Nectin-like protein 1) (NECL-1) (Synaptic cell adhesion molecule 3) (SynCAM3) (TSLC1-like protein 1) (TSLL1)	CADM3_HUMAN	CADM3 IGSF4B NECL1 SYNCAM3 TSLL1 UNQ225/PRO258	ENSG00000162706		Uniprot_SinglePass		Uniprot_CellMemb	Uniprot_Extracel_Domain			Surfy	GO:0005886	Cadm3	CADM3	57863	Cell adhesion molecule 3 OS=Mus musculus OX=10090 GN=Cadm3 PE=1 SV=1	1.972	0.98	0.119762	0.618838	5.76191e+07	1.13601e+08	9.98644e+07	9.93929e+07	1.00438e+08	5.5974e+07	5.37179e+07	4.94964e+07	5.76191e+07	5.88807e+07	5.49403e+07	1.13601e+08	1.19516e+08	1.15506e+08	1.25602e+08	1.06617e+08	1.18933e+08	6.5878e+07	5.13847e+07	3.5869e+07
Q8N350	Q66L44	Voltage-dependent calcium channel beta subunit-associated regulatory protein	CBARP_HUMAN	CBARP C19orf26	ENSG00000099625		Uniprot_SinglePass		Uniprot_CellMemb	Uniprot_Extracel_Domain				GO:0005886	Cbarp	CBARP	255057	Voltage-dependent calcium channel beta subunit-associated regulatory protein OS=Mus musculus OX=10090 GN=Cbarp PE=1 SV=4	1.202	0.26	0.92483	0.999894	212519	255348	400547	466304	212519	240043	191883	44981.2	247861	166238	186259	466535	580437	531247	255348	56853.4	7907.2	178867	280663	10169.6
Q8N3J6	Q8BLQ9	Cell adhesion molecule 2 (Immunoglobulin superfamily member 4D) (IgSF4D) (Nectin-like protein 3) (NECL-3) (Synaptic cell adhesion molecule 2) (SynCAM 2)	CADM2_HUMAN	CADM2 IGSF4D NECL3	ENSG00000175161		Uniprot_SinglePass		Uniprot_CellMemb	Uniprot_Extracel_Domain			Surfy	GO:0005886	Cadm2	CADM2	253559	Cell adhesion molecule 2 OS=Mus musculus OX=10090 GN=Cadm2 PE=1 SV=2	0.899	-0.15	0.772	0.999894	1.04326e+08	9.37472e+07	1.04326e+08	1.07797e+08	1.05304e+08	9.919e+07	9.73999e+07	7.60652e+07	1.55264e+08	1.87342e+08	9.80304e+07	9.37472e+07	9.16619e+07	9.88218e+07	1.56465e+08	1.12377e+08	1.17916e+08	6.61025e+07	5.08224e+07	3.88406e+07
Q8N608	Q6NXK7	Inactive dipeptidyl peptidase 10 (Dipeptidyl peptidase IV-related protein 3) (DPRP-3) (Dipeptidyl peptidase X) (DPP X) (Dipeptidyl peptidase-like protein 2) (DPL2)	DPP10_HUMAN	DPP10 DPRP3 KIAA1492	ENSG00000175497		Uniprot_SinglePass		Uniprot_CellMemb	Uniprot_Extracel_Domain			Surfy	GO:0005886	Dpp10	DPP10	57628	Inactive dipeptidyl peptidase 10 OS=Mus musculus OX=10090 GN=Dpp10 PE=1 SV=1	1.025	0.04	0.984056	0.999894	9.0473e+07	9.27592e+07	9.07261e+07	9.08634e+07	9.0473e+07	9.88912e+07	9.06431e+07	8.94842e+07	7.38512e+07	7.55856e+07	9.01634e+07	9.26811e+07	9.27592e+07	9.44228e+07	1.04659e+08	1.06365e+08	1.06476e+08	3.21516e+07	3.28368e+07	2.07813e+07
Q8N6C5	Q7TQA1	Immunoglobulin superfamily member 1 (IgSF1) (Immunoglobulin-like domain-containing protein 1) (Inhibin-binding protein) (InhBP) (Pituitary gland-specific factor 2) (p120)	IGSF1_HUMAN	IGSF1 IGDC1 KIAA0364 PGSF2	ENSG00000147255			Uniprot_MultiPass		Uniprot_Extracel_Domain			Surfy		Igsf1	IGSF1	3547	Immunoglobulin superfamily member 1 OS=Mus musculus OX=10090 GN=Igsf1 PE=1 SV=1	1.02	0.03	0.731594	0.999894	212939	217160	624255	554838	90944.6	543913	212939	235050	72758.3	163716	76568.5	158682	121007	371708	337016	344854	274718	66562.3	202199	217160
Q8N967	Q8BGX3	Leucine-rich repeat and transmembrane domain-containing protein 2	LRTM2_HUMAN	LRTM2	ENSG00000166159		Uniprot_SinglePass			Uniprot_Extracel_Domain			Surfy		Lrtm2	LRTM2	654429	Leucine-rich repeat and transmembrane domain-containing protein 2 OS=Mus musculus OX=10090 GN=Lrtm2 PE=2 SV=1	1.834	0.87	0.668335	0.999894	499902	916630	2.19853e+06	2.105e+06	2.26527e+06	499902	276468	333545	247614	872266	464196	3.54286e+06	4.00796e+06	3.91607e+06	1.0183e+06	916630	727008	657846	346940	231268
Q8NBM4	Q8R1K1	Ubiquitin-associated domain-containing protein 2 (UBA domain-containing protein 2) (Phosphoglycerate dehydrogenase-like protein 1)	UBAC2_HUMAN	UBAC2 PHGDHL1 PSEC0110	ENSG00000134882			Uniprot_MultiPass		Uniprot_Extracel_Domain			Surfy		Ubac2	UBAC2	337867	Ubiquitin-associated domain-containing protein 2 OS=Mus musculus OX=10090 GN=Ubac2 PE=1 SV=1	2.35	1.23	0.43985	0.948481	156276	367202	589537	660429	192294	110197	156276	154048	47508.8	1.04733e+06	110899	492780	367202	552119	83865.9	261570	276645	1.24921e+06	1.13355e+06	12951.1
Q8NFK1	Q921C1	Gap junction gamma-3 protein (Connexin-30.2) (Cx30.2) (Connexin-31.3) (Cx31.3) (Gap junction epsilon-1 protein)	CXG3_HUMAN	GJC3 GJE1	ENSG00000176402			Uniprot_MultiPass	Uniprot_CellMemb	Uniprot_Extracel_Domain			Surfy	GO:0005886	Gjc3	GJC3	349149	Gap junction gamma-3 protein OS=Mus musculus OX=10090 GN=Gjc3 PE=1 SV=2	1.054	0.08	0.989327	0.999894	3.52682e+06	3.71888e+06	84076.1	98453	53373.3	4.05947e+06	3.52682e+06	2.78302e+06	3.78538e+06	3.62132e+06	3.8966e+06	106200	197183	197969	3.71888e+06	3.90313e+06	3.66179e+06	4.30533e+06	4.10225e+06	4.42974e+06
Q8NFZ4	Q69ZK9	Neuroligin-2	NLGN2_HUMAN	NLGN2 KIAA1366	ENSG00000169992		Uniprot_SinglePass		Uniprot_CellMemb	Uniprot_Extracel_Domain	GO_CellSurf		Surfy	GO:0005886	Nlgn2	NLGN2	57555	Neuroligin-2 OS=Mus musculus OX=10090 GN=Nlgn2 PE=1 SV=2	0.85	-0.23	0.663325	0.999894	1.55218e+06	1.31913e+06	3.27915e+06	3.09382e+06	2.7763e+06	832363	700267	2.62066e+06	1.55218e+06	1.23682e+06	1.35693e+06	3.59023e+06	3.26763e+06	3.66054e+06	1.16672e+06	1.19023e+06	1.24388e+06	1.31913e+06	2.1455e+06	1.20397e+06
Q8NFZ8	Q8R464	Cell adhesion molecule 4 (Immunoglobulin superfamily member 4C) (IgSF4C) (Nectin-like protein 4) (NECL-4) (TSLC1-like protein 2)	CADM4_HUMAN	CADM4 IGSF4C NECL4 TSLL2	ENSG00000105767		Uniprot_SinglePass			Uniprot_Extracel_Domain			Surfy		Cadm4	CADM4	199731	Cell adhesion molecule 4 OS=Mus musculus OX=10090 GN=Cadm4 PE=1 SV=1	1.05	0.07	0.938829	0.999894	5.93774e+07	6.23669e+07	8.17548e+07	7.9638e+07	7.94069e+07	5.0483e+07	5.33388e+07	5.93774e+07	5.52083e+07	5.11476e+07	6.52567e+07	8.57941e+07	8.39203e+07	7.92974e+07	6.23669e+07	5.81574e+07	6.68011e+07	2.85046e+07	2.76405e+07	2.55852e+07
Q8TAC9	Q9JKD3	Secretory carrier-associated membrane protein 5 (Secretory carrier membrane protein 5) (hSCAMP5)	SCAM5_HUMAN	SCAMP5	ENSG00000198794			Uniprot_MultiPass	Uniprot_CellMemb	Uniprot_Extracel_Domain				GO:0005886	Scamp5	SCAMP5	192683	Secretory carrier-associated membrane protein 5 OS=Mus musculus OX=10090 GN=Scamp5 PE=1 SV=1	0.791	-0.34	0.369179	0.90236	99119.1	78415.4	91905.6	278365	13771.4	259580	238146	130074	56096.9	99119.1	66594	78415.4	4448.25	38490	12310.8	225144	125326	1.34748e+06	744168	77276.1
Q8TB96	Q99KW9	T-cell immunomodulatory protein (Protein TIP) (Integrin-alpha FG-GAP repeat-containing protein 1) (Linkin)	TIP_HUMAN	ITFG1 LNKN-1 TIP CDA08	ENSG00000129636		Uniprot_SinglePass						Surfy		Itfg1	ITFG1	81533	T-cell immunomodulatory protein OS=Mus musculus OX=10090 GN=Itfg1 PE=1 SV=2	0.391	-1.36	0.120116	0.618838	3.34767e+06	1.30824e+06	690899	573055	838229	3.29259e+06	3.34767e+06	3.44869e+06	5.18291e+06	4.6557e+06	6.06247e+06	1.3943e+06	1.65189e+06	1.83352e+06	446984	291946	432691	1.30824e+06	1.54825e+06	297292
Q8TC26	Q8C996	Transmembrane protein 163	TM163_HUMAN	TMEM163				Uniprot_MultiPass		Uniprot_Extracel_Domain					Tmem163	TMEM163	81615	Transmembrane protein 163 OS=Mus musculus OX=10090 GN=Tmem163 PE=1 SV=1	0.214	-2.23	0.0569093	0.457028	1.03118e+06	220482	1.17094e+06	784364	892357	2.39896e+06	1.52804e+06	2.12257e+06	34281.9	160162	1.03118e+06	220482	157332	217405	1.27312e+06	1.11883e+06	1.07173e+06	271024	36528	136712
Q8TCJ2	Q3TDQ1	Dolichyl-diphosphooligosaccharide--protein glycosyltransferase subunit STT3B (Oligosaccharyl transferase subunit STT3B) (STT3-B) (EC 2.4.99.18) (Source of immunodominant MHC-associated peptides homolog)	STT3B_HUMAN	STT3B SIMP	ENSG00000163527			Uniprot_MultiPass					Surfy		Stt3B	STT3B	201595	Dolichyl-diphosphooligosaccharide--protein glycosyltransferase subunit STT3B OS=Mus musculus OX=10090 GN=Stt3b PE=1 SV=2	1.901	0.93	0.625658	0.999894	549039	1.04348e+06	269799	290221	274941	1.51936e+06	1.66962e+06	1.94992e+06	549039	207810	999996	1.04348e+06	1.14225e+06	1.02099e+06	660590	718879	1.08252e+06	6.13253e+06	7.03975e+06	44142.8
Q8TDW0	Q8R502	Volume-regulated anion channel subunit LRRC8C (Factor for adipocyte differentiation 158) (Leucine-rich repeat-containing protein 8C)	LRC8C_HUMAN	LRRC8C AD158 FAD158	ENSG00000171488			Uniprot_MultiPass	Uniprot_CellMemb	Uniprot_Extracel_Domain				GO:0005886	Lrrc8C	LRRC8C	84230	Volume-regulated anion channel subunit LRRC8C OS=Mus musculus OX=10090 GN=Lrrc8c PE=1 SV=1	0.65	-0.62	0.47577	0.963299	1.02348e+06	665212	710692	573633	643322	884633	1.2151e+06	1.11401e+06	1.11512e+06	1.40571e+06	1.02348e+06	635855	753866	547506	554103	432807	665212	3.32134e+06	2.37411e+06	2.92125e+06
Q8TEM1	Q9QY81	Nuclear pore membrane glycoprotein 210 (Nuclear pore protein gp210) (Nuclear envelope pore membrane protein POM 210) (POM210) (Nucleoporin Nup210) (Pore membrane protein of 210 kDa)	PO210_HUMAN	NUP210 KIAA0906 PSEC0245	ENSG00000132182		Uniprot_SinglePass						Surfy		Nup210	NUP210	23225	Nuclear pore membrane glycoprotein 210 OS=Mus musculus OX=10090 GN=Nup210 PE=1 SV=2	3.336	1.74	0.267915	0.838552	282935	943813	392130	272332	502731	190656	282935	376537	137965	144074	335825	943813	1.11322e+06	1.20359e+06	256209	399627	132071	1.95457e+06	2.07227e+06	370530
Q8WTR4	Q640M6	Glycerophosphodiester phosphodiesterase domain-containing protein 5 (Glycerophosphocholine phosphodiesterase GDPD5) (EC 3.1.4.2) (Glycerophosphodiester phosphodiesterase 2) (Phosphoinositide phospholipase C GDPD5) (EC 3.1.4.11)	GDPD5_HUMAN	GDPD5 GDE2 PP6037 PP9363 UNQ1850/PRO3580	ENSG00000158555			Uniprot_MultiPass		Uniprot_Extracel_Domain			Surfy		Gdpd5	GDPD5	81544	Glycerophosphodiester phosphodiesterase domain-containing protein 5 OS=Mus musculus OX=10090 GN=Gdpd5 PE=2 SV=1	1.724	0.79	0.723089	0.999894	419569	723229	2.1512e+06	1.6179e+06	1.73648e+06	198844	301731	98120.4	419569	503602	297850	2.59071e+06	2.57928e+06	2.3751e+06	137648	74763.7	708853	723229	934019	342722
Q8WWI5	Q6X893	Choline transporter-like protein 1 (CDw92) (Solute carrier family 44 member 1) (CD antigen CD92)	CTL1_HUMAN	SLC44A1 CD92 CDW92 CTL1	ENSG00000070214			Uniprot_MultiPass	Uniprot_CellMemb				Surfy	GO:0005886	Slc44A1	SLC44A1	23446	Choline transporter-like protein 1 OS=Mus musculus OX=10090 GN=Slc44a1 PE=1 SV=3	1.546	0.63	0.324673	0.862743	9.57173e+06	1.47995e+07	3.08903e+07	3.2165e+07	3.0316e+07	8.91758e+06	8.34907e+06	9.60287e+06	9.33656e+06	8.51323e+06	9.57173e+06	2.4756e+07	2.3879e+07	2.53425e+07	1.47995e+07	1.18014e+07	1.52149e+07	6.3541e+06	6.94871e+06	9.03936e+06
Q8WXS5	Q8VHW2	Voltage-dependent calcium channel gamma-8 subunit (Neuronal voltage-gated calcium channel gamma-8 subunit) (Transmembrane AMPAR regulatory protein gamma-8) (TARP gamma-8)	CCG8_HUMAN	CACNG8 CACNG6	ENSG00000142408			Uniprot_MultiPass	Uniprot_CellMemb				Surfy	GO:0005886	Cacng8	CACNG8	59283	Voltage-dependent calcium channel gamma-8 subunit OS=Mus musculus OX=10090 GN=Cacng8 PE=1 SV=1	0.747	-0.42	0.469428	0.963256	1.77871e+07	1.32888e+07	1.5252e+07	1.68927e+07	1.78897e+07	2.16559e+07	1.1596e+07	1.77871e+07	2.77976e+07	2.87801e+07	1.70066e+07	1.28735e+07	1.32888e+07	1.44392e+07	1.39955e+07	1.93565e+07	2.1926e+07	1.00081e+07	1.06454e+07	1.01918e+07
Q92485	P58242	Acid sphingomyelinase-like phosphodiesterase 3b (ASM-like phosphodiesterase 3b) (EC 3.1.4.-)	ASM3B_HUMAN	SMPDL3B ASML3B ASMLPD	ENSG00000130768	Uniprot_GPI			Uniprot_CellMemb					GO:0005886	Smpdl3B	SMPDL3B	27293	Acid sphingomyelinase-like phosphodiesterase 3b OS=Mus musculus OX=10090 GN=Smpdl3b PE=1 SV=1	3.132	1.65	0.264823	0.835552	183557	574940	241133	806107	1.02072e+06	110650	16261.7	183557	185318	133349	182576	574940	607637	641402	15909.8	445976	276965	1.26814e+06	1.09418e+06	242833
Q92542	P57716	Nicastrin	NICA_HUMAN	NCSTN KIAA0253 UNQ1874/PRO4317	ENSG00000162736		Uniprot_SinglePass			Uniprot_Extracel_Domain			Surfy	GO:0005886	Ncstn	NCSTN	23385	Nicastrin OS=Mus musculus OX=10090 GN=Ncstn PE=1 SV=3	5.243	2.39	0.0455765	0.417204	565279	2.96386e+06	1.93135e+06	2.14271e+06	2.0478e+06	583363	411658	565279	339004	434399	555647	2.96386e+06	3.37092e+06	3.1863e+06	845707	1.26498e+06	840344	4.7698e+06	3.89656e+06	998255
Q92692	P32507	Nectin-2 (Herpes virus entry mediator B) (Herpesvirus entry mediator B) (HveB) (Nectin cell adhesion molecule 2) (Poliovirus receptor-related protein 2) (CD antigen CD112)	NECT2_HUMAN	NECTIN2 HVEB PRR2 PVRL2	ENSG00000130202		Uniprot_SinglePass		Uniprot_CellMemb	Uniprot_Extracel_Domain	GO_CellSurf		Surfy	GO:0005886	Nectin2	NECTIN2	5819	Nectin-2 OS=Mus musculus OX=10090 GN=Nectin2 PE=1 SV=2	1.058	0.08	0.83585	0.999894	131108	138773	121531	280319	88597.1	3192.76	253925	173606	115581	131108	147651	731978	744808	749235	73349.3	108512	272645	72444.3	138773	37559.6
Q92823	Q810U4	Neuronal cell adhesion molecule (Nr-CAM) (Neuronal surface protein Bravo) (hBravo) (NgCAM-related cell adhesion molecule) (Ng-CAM-related)	NRCAM_HUMAN	NRCAM KIAA0343	ENSG00000091129		Uniprot_SinglePass		Uniprot_CellMemb	Uniprot_Extracel_Domain	GO_CellSurf	GO_ExternalSidePM	Surfy	GO:0005886	Nrcam	NRCAM	4897	Neuronal cell adhesion molecule OS=Mus musculus OX=10090 GN=Nrcam PE=1 SV=2	1.562	0.64	0.313029	0.859332	4.1232e+07	6.4406e+07	4.8306e+07	4.79623e+07	4.80125e+07	3.4643e+07	4.26796e+07	4.08268e+07	2.88174e+07	3.8718e+07	4.1232e+07	6.85999e+07	6.72695e+07	6.75289e+07	6.4406e+07	5.47726e+07	7.0039e+07	2.56378e+07	2.6242e+07	2.42135e+07
Q92859	P97798	Neogenin (Immunoglobulin superfamily DCC subclass member 2)	NEO1_HUMAN	NEO1 IGDCC2 NGN	ENSG00000067141		Uniprot_SinglePass		Uniprot_CellMemb	Uniprot_Extracel_Domain			Surfy	GO:0005886	Neo1	NEO1	4756	Neogenin OS=Mus musculus OX=10090 GN=Neo1 PE=1 SV=1	1.425	0.51	0.861445	0.999894	952621	1.35751e+06	2.46445e+06	3.34055e+06	2.10159e+06	952621	735392	1.26842e+06	838778	530277	658974	4.50104e+06	4.64907e+06	3.47916e+06	988344	1.33956e+06	1.36502e+06	1.14186e+06	1.35751e+06	368670
Q92932	P80560	Receptor-type tyrosine-protein phosphatase N2 (R-PTP-N2) (EC 3.1.3.-) (EC 3.1.3.48) (Islet cell autoantigen-related protein) (IAR) (ICAAR) (Phogrin) [Cleaved into: IA-2beta60]	PTPR2_HUMAN	PTPRN2 KIAA0387	ENSG00000155093		Uniprot_SinglePass			Uniprot_Extracel_Domain			Surfy	GO:0005886	Ptprn2	PTPRN2	5799	Receptor-type tyrosine-protein phosphatase N2 OS=Mus musculus OX=10090 GN=Ptprn2 PE=1 SV=2	0.347	-1.53	0.178525	0.740482	1.16228e+06	403481	1.98469e+06	1.80531e+06	1.91947e+06	290477	309832	1.08427e+06	1.59622e+06	1.16228e+06	369504	1.04812e+06	1.15606e+06	1.00025e+06	403481	398911	378173	169520	245516	470766
Q969N2	Q8BXQ2	GPI transamidase component PIG-T (Phosphatidylinositol-glycan biosynthesis class T protein)	PIGT_HUMAN	PIGT CGI-06 PSEC0163 UNQ716/PRO1379	ENSG00000124155		Uniprot_SinglePass						Surfy		Pigt	PIGT	51604	GPI transamidase component PIG-T OS=Mus musculus OX=10090 GN=Pigt PE=1 SV=2	0.892	-0.16	0.513538	0.977702	213735	190673	247462	72615.2	213735	302135	405082	286109	22062.7	94497	196515	202551	213860	4555.27	190673	186309	169471	1.41831e+06	1.41394e+06	6469.3
Q969P0	Q8R366	Immunoglobulin superfamily member 8 (IgSF8) (CD81 partner 3) (Glu-Trp-Ile EWI motif-containing protein 2) (EWI-2) (Keratinocytes-associated transmembrane protein 4) (KCT-4) (LIR-D1) (Prostaglandin regulatory-like protein) (PGRL) (CD antigen CD316)	IGSF8_HUMAN	IGSF8 CD81P3 EWI2 KCT4	ENSG00000162729		Uniprot_SinglePass		Uniprot_CellMemb	Uniprot_Extracel_Domain			Surfy	GO:0005886	Igsf8	IGSF8	93185	Immunoglobulin superfamily member 8 OS=Mus musculus OX=10090 GN=Igsf8 PE=1 SV=2	0.752	-0.41	0.478585	0.965415	1.44819e+08	1.0888e+08	9.76596e+07	1.02891e+08	9.78516e+07	1.44819e+08	1.51326e+08	1.33836e+08	4.56143e+08	4.68703e+08	3.7885e+08	1.00735e+08	9.83259e+07	9.88302e+07	9.97015e+07	1.10092e+08	1.0888e+08	1.19094e+08	1.43655e+08	1.46375e+08
Q96CW9	Q8R4F1	Netrin-G2 (Laminet-2)	NTNG2_HUMAN	NTNG2 KIAA1857 LMNT2 UNQ9381/PRO34206	ENSG00000196358	Uniprot_GPI			Uniprot_CellMemb				Surfy	GO:0005886	Ntng2	NTNG2	84628	Netrin-G2 OS=Mus musculus OX=10090 GN=Ntng2 PE=1 SV=2	1.167	0.22	0.969036	0.999894	2.21722e+06	2.5871e+06	2.44913e+06	3.2373e+06	3.64139e+06	1.78608e+06	1.38313e+06	1.66179e+06	2.21722e+06	3.50461e+07	2.0434e+06	3.59837e+06	3.69269e+06	3.79652e+06	2.5871e+06	2.16386e+06	2.64094e+06	1.18707e+06	978896	1.09921e+06
Q96FE5	Q9D1T0	Leucine-rich repeat and immunoglobulin-like domain-containing nogo receptor-interacting protein 1 (Leucine-rich repeat and immunoglobulin domain-containing protein 1) (Leucine-rich repeat neuronal protein 1) (Leucine-rich repeat neuronal protein 6A)	LIGO1_HUMAN	LINGO1 LERN1 LRRN6A UNQ201/PRO227	ENSG00000169783		Uniprot_SinglePass		Uniprot_CellMemb	Uniprot_Extracel_Domain			Surfy	GO:0005886	Lingo1	LINGO1	84894	Leucine-rich repeat and immunoglobulin-like domain-containing nogo receptor-interacting protein 1 OS=Mus musculus OX=10090 GN=Lingo1 PE=1 SV=1	0.473	-1.08	0.0725285	0.513525	1.54388e+07	7.30642e+06	1.54984e+07	1.40679e+07	1.54388e+07	6.36002e+06	5.10682e+06	5.7052e+06	1.60719e+07	1.71731e+07	1.97795e+07	1.303e+07	1.18534e+07	1.3552e+07	3.29366e+06	3.34457e+06	2.86665e+06	4.03207e+06	7.30642e+06	9.33281e+06
Q96GW7	Q61361	Brevican core protein (Brain-enriched hyaluronan-binding protein) (BEHAB) (Chondroitin sulfate proteoglycan 7)	PGCB_HUMAN	BCAN BEHAB CSPG7 UNQ2525/PRO6018	ENSG00000132692	Uniprot_GPI							Surfy		Bcan	BCAN	63827	Brevican core protein OS=Mus musculus OX=10090 GN=Bcan PE=1 SV=2	1.216	0.28	0.674353	0.999894	1.7149e+07	2.08486e+07	1.70329e+07	1.73337e+07	1.7149e+07	1.42586e+07	1.66965e+07	1.66787e+07	3.29523e+07	4.49209e+07	3.59174e+07	2.23631e+07	2.20582e+07	2.25222e+07	1.36074e+07	2.08486e+07	2.28134e+07	1.35836e+07	1.35508e+07	2.06961e+07
Q96HD1	Q91XD7	Protein disulfide isomerase CRELD1 (EC 5.3.4.1) (Cysteine-rich with EGF-like domain protein 1)	CREL1_HUMAN	CRELD1 CIRRIN UNQ188/PRO214				Uniprot_MultiPass		Uniprot_Extracel_Domain					Creld1	CRELD1	78987	Protein disulfide isomerase Creld1 OS=Mus musculus OX=10090 GN=Creld1 PE=1 SV=1	0.118	-3.08	0.00878196	0.176069	1.5448e+06	182224	1.2065e+06	1.20643e+06	1.22434e+06	1.44175e+06	1.5448e+06	1.63081e+06	2.28147e+06	2.96481e+06	2.31778e+06	1.48124e+06	1.50631e+06	2.03777e+06	13064.1	182224	35176	144277	279711	164413
Q96ID5	Q7TNR6	Immunoglobulin superfamily member 21 (IgSF21)	IGS21_HUMAN	IGSF21	ENSG00000117154	Uniprot_GPI			Uniprot_CellMemb		GO_CellSurf	GO_ExternalSidePM		GO:0005886	Igsf21	IGSF21	84966	Immunoglobulin superfamily member 21 OS=Mus musculus OX=10090 GN=Igsf21 PE=1 SV=1	0.857	-0.22	0.688318	0.999894	3.06638e+07	2.62782e+07	1.7776e+07	1.667e+07	2.13216e+07	3.13102e+07	3.06638e+07	3.18498e+07	3.43658e+07	2.57357e+07	3.45158e+07	2.53125e+07	3.0203e+07	2.62782e+07	3.10441e+07	3.23952e+07	2.88685e+07	1.29552e+07	1.21388e+07	1.3987e+07
Q96JJ7	Q8BXZ1	Protein disulfide-isomerase TMX3 (EC 5.3.4.1) (Thioredoxin domain-containing protein 10) (Thioredoxin-related transmembrane protein 3)	TMX3_HUMAN	TMX3 KIAA1830 TXNDC10	ENSG00000166479		Uniprot_SinglePass				GO_CellSurf		Surfy	GO:0005886	Tmx3	TMX3	54495	Protein disulfide-isomerase TMX3 OS=Mus musculus OX=10090 GN=Tmx3 PE=1 SV=2	1.232	0.3	0.957639	0.999894	1.32708e+06	1.63467e+06	894817	1.56534e+06	1.32708e+06	1.38473e+06	1.3413e+06	1.36736e+06	456712	513223	348173	3.14284e+06	3.34545e+06	3.26382e+06	1.54003e+06	1.28023e+06	1.60889e+06	1.91186e+06	1.63467e+06	1.27191e+06
Q96MU8	Q99N43	Kremen protein 1 (Dickkopf receptor) (Kringle domain-containing transmembrane protein 1) (Kringle-containing protein marking the eye and the nose)	KREM1_HUMAN	KREMEN1 KREMEN KRM1	ENSG00000183762		Uniprot_SinglePass		Uniprot_CellMemb	Uniprot_Extracel_Domain			Surfy	GO:0005886	Kremen1	KREMEN1	83999	Kremen protein 1 OS=Mus musculus OX=10090 GN=Kremen1 PE=1 SV=2	7.747	2.95	0.0255628	0.307936	286514	2.21956e+06	223045	324980	286514	4.4977e+06	4.50986e+06	2.1323e+06	209494	90456.9	200488	2.62315e+06	2.43395e+06	2.21956e+06	30525.3	54832.6	49432.8	2.45429e+06	1.95842e+06	2.51255e+06
Q96PE5	Q7M750	Opalin (Oligodendrocytic myelin paranodal and inner loop protein) (Transmembrane protein 10)	OPALI_HUMAN	OPALIN HTMP10 TMEM10	ENSG00000197430		Uniprot_SinglePass		Uniprot_CellMemb	Uniprot_Extracel_Domain			Surfy	GO:0005886	Opalin	OPALIN	93377	Opalin OS=Mus musculus OX=10090 GN=Opalin PE=1 SV=1	1.282	0.36	0.712047	0.999894	6.93359e+06	8.88699e+06	1.13169e+07	1.16237e+07	1.1378e+07	5.53821e+06	5.47812e+06	5.92534e+06	6.93359e+06	9.62637e+06	6.6016e+06	9.84534e+06	9.72624e+06	8.88699e+06	7.69548e+06	9.94263e+06	9.67573e+06	1.05894e+06	753301	2.11275e+06
Q96PQ0	Q9EPR5	VPS10 domain-containing receptor SorCS2 [Cleaved into: SorCS2 122 kDa chain; SorCS2 104 kDa chain; SorCS2 18 kDa chain]	SORC2_HUMAN	SORCS2 KIAA1329	ENSG00000184985		Uniprot_SinglePass		Uniprot_CellMemb	Uniprot_Extracel_Domain			Surfy		Sorcs2	SORCS2	57537	VPS10 domain-containing receptor SorCS2 OS=Mus musculus OX=10090 GN=Sorcs2 PE=1 SV=2	1.401	0.49	0.89618	0.999894	313448	439206	747084	1.34574e+06	1.13138e+06	137645	666699	313448	100714	107442	190017	1.66007e+06	1.09444e+06	1.38987e+06	439206	348235	489612	347543	326072	240806
Q96PX8	Q810C1	SLIT and NTRK-like protein 1 (Leucine-rich repeat-containing protein 12)	SLIK1_HUMAN	SLITRK1 KIAA1910 LRRC12 UNQ233/PRO266	ENSG00000178235		Uniprot_SinglePass			Uniprot_Extracel_Domain			Surfy	GO:0005886	Slitrk1	SLITRK1	114798	SLIT and NTRK-like protein 1 OS=Mus musculus OX=10090 GN=Slitrk1 PE=2 SV=1	0.986	-0.02	0.67856	0.999894	213026	209962	687185	633357	741468	135389	216751	116270	213026	146413	79207.1	511489	597068	667133	228104	104794	71930.9	27249.1	32590.3	209962
Q96QD8	Q8CFE6	Sodium-coupled neutral amino acid transporter 2 (Amino acid transporter A2) (Protein 40-9-1) (Solute carrier family 38 member 2) (System A amino acid transporter 2) (System A transporter 1) (System N amino acid transporter 2)	S38A2_HUMAN	SLC38A2 ATA2 KIAA1382 SAT2 SNAT2	ENSG00000134294			Uniprot_MultiPass	Uniprot_CellMemb	Uniprot_Extracel_Domain			Surfy	GO:0005886	Slc38A2	SLC38A2	54407	Sodium-coupled neutral amino acid transporter 2 OS=Mus musculus OX=10090 GN=Slc38a2 PE=1 SV=1	1.406	0.49	0.673716	0.999894	148650	208989	28624.2	63163.1	269088	148650	6864.76	564358	1.29903e+06	247259	105508	13530	256214	70424.1	208989	72012.8	280563	111035	273174	1.28649e+06
Q96QE2	Q3UHK1	Proton myo-inositol cotransporter (H(+)-myo-inositol cotransporter) (Hmit) (H(+)-myo-inositol symporter) (Solute carrier family 2 member 13)	MYCT_HUMAN	SLC2A13	ENSG00000151229			Uniprot_MultiPass	Uniprot_CellMemb	Uniprot_Extracel_Domain			Surfy	GO:0005886	Slc2A13	SLC2A13	114134	Proton myo-inositol cotransporter OS=Mus musculus OX=10090 GN=Slc2a13 PE=1 SV=2	0.859	-0.22	0.659228	0.999894	1.27456e+06	1.09471e+06	1.10466e+06	1.02733e+06	972698	1.75232e+06	1.27456e+06	1.44398e+06	3.90971e+06	432490	2.91303e+06	1.49201e+06	1.45898e+06	1.09471e+06	1.16677e+06	1.77916e+06	1.05669e+06	206409	478748	532009
Q99250	B1AWN6	Sodium channel protein type 2 subunit alpha (HBSC II) (Sodium channel protein brain II subunit alpha) (Sodium channel protein type II subunit alpha) (Voltage-gated sodium channel subunit alpha Nav1.2)	SCN2A_HUMAN	SCN2A NAC2 SCN2A1 SCN2A2	ENSG00000136531			Uniprot_MultiPass	Uniprot_CellMemb	Uniprot_Extracel_Domain			Surfy	GO:0005886	Scn2A	SCN2A	6326	Sodium channel protein type 2 subunit alpha OS=Mus musculus OX=10090 GN=Scn2a PE=1 SV=1	1.091	0.12	0.869046	0.999894	3.51969e+07	3.83825e+07	4.45792e+07	4.38452e+07	4.29177e+07	2.97665e+07	2.64266e+07	2.52569e+07	4.32508e+07	3.51969e+07	2.27106e+07	4.43465e+07	4.49609e+07	4.62459e+07	3.98507e+07	3.74184e+07	3.83825e+07	2.24687e+07	2.02185e+07	1.91751e+07
Q99523	Q6PHU5	Sortilin (100 kDa NT receptor) (Glycoprotein 95) (Gp95) (Neurotensin receptor 3) (NT3) (NTR3)	SORT_HUMAN	SORT1	ENSG00000134243		Uniprot_SinglePass		Uniprot_CellMemb	Uniprot_Extracel_Domain	GO_CellSurf		Surfy	GO:0005886	Sort1	SORT1	6272	Sortilin OS=Mus musculus OX=10090 GN=Sort1 PE=1 SV=1	3.007	1.59	0.286711	0.85818	184508	554748	120379	430658	306502	80063.2	503365	274182	166030	184508	57792.3	554748	740442	498113	334689	651653	589293	553504	606121	131952
Q99884	Q6PGE7	Sodium-dependent proline transporter (Solute carrier family 6 member 7)	SC6A7_HUMAN	SLC6A7 PROT	ENSG00000011083			Uniprot_MultiPass		Uniprot_Extracel_Domain			Surfy	GO:0005886	Slc6A7	SLC6A7	6534	Sodium-dependent proline transporter OS=Mus musculus OX=10090 GN=Slc6a7 PE=1 SV=1	0.888	-0.17	0.58547	0.992488	251025	223017	462331	526003	515117	241896	27085.2	99913.1	251025	261129	146278	456787	262780	543305	178587	223017	230784	111558	130299	110194
Q99946	O35449	Proline-rich transmembrane protein 1 (Dispanin subfamily D member 1) (DSPD1)	PRRT1_HUMAN	PRRT1 C6orf31 NG5	ENSG00000204314			Uniprot_MultiPass	Uniprot_CellMemb	Uniprot_Extracel_Domain				GO:0005886	Prrt1	PRRT1	80863	Proline-rich transmembrane protein 1 OS=Mus musculus OX=10090 GN=Prrt1 PE=1 SV=1	0.355	-1.49	0.00501862	0.133226	241880	85858.7	1.2324e+06	1.12382e+06	1.26726e+06	241880	266811	38177.8	238489	24525.9	87205.5	584559	870043	727565	127941	85858.7	72332.9	21440.3	54486.1	45293.2
Q9BTN0	Q8BLY3	Leucine-rich repeat and fibronectin type-III domain-containing protein 3 (Synaptic adhesion-like molecule 4)	LRFN3_HUMAN	LRFN3 SALM4 UNQ5865/PRO34192	ENSG00000126243		Uniprot_SinglePass		Uniprot_CellMemb	Uniprot_Extracel_Domain	GO_CellSurf		Surfy	GO:0005886	Lrfn3	LRFN3	79414	Leucine-rich repeat and fibronectin type-III domain-containing protein 3 OS=Mus musculus OX=10090 GN=Lrfn3 PE=1 SV=1	0.536	-0.9	0.405236	0.926244	885685	475127	885685	978491	1.0328e+06	97079.8	768413	676024	64255.4	2.60691e+06	3.98211e+06	591571	477694	546999	106091	475127	468903	480711	171691	466612
Q9BX67	Q9D8B7	Junctional adhesion molecule C (JAM-C) (JAM-2) (Junctional adhesion molecule 3) (JAM-3) [Cleaved into: Soluble form of JAM-C (sJAM-C)]	JAM3_HUMAN	JAM3 UNQ859/PRO1868	ENSG00000166086		Uniprot_SinglePass		Uniprot_CellMemb	Uniprot_Extracel_Domain			Surfy	GO:0005886	Jam3	JAM3	83700	Junctional adhesion molecule C OS=Mus musculus OX=10090 GN=Jam3 PE=1 SV=2	2.749	1.46	0.0548433	0.448261	4.58657e+06	1.26082e+07	1.63671e+07	1.68449e+07	1.68609e+07	2.375e+06	3.57776e+06	2.88647e+06	4.69749e+06	2.68117e+06	4.58657e+06	1.15235e+07	1.12199e+07	1.13215e+07	1.26082e+07	1.78475e+07	1.35664e+07	1.30683e+07	1.4375e+07	9.91109e+06
Q9BXJ8	Q8C1E7	Ion channel TACAN (Transmembrane protein 120A) (Transmembrane protein induced by tumor necrosis factor alpha)	TACAN_HUMAN	TMEM120A TACAN TMPIT				Uniprot_MultiPass	Uniprot_CellMemb	Uniprot_Extracel_Domain					Tmem120A	TMEM120A	83862	Ion channel TACAN OS=Mus musculus OX=10090 GN=Tmem120a PE=1 SV=1	1.007	0.01	0.706722	0.999894	209906	211324	264606	251390	139707	18275.4	952623	128796	209906	257459	99299.8	145657	130027	172264	211324	71706	282152	1.84203e+06	1.6445e+06	2.16347e+06
Q9BY67	Q8R5M8	Cell adhesion molecule 1 (Immunoglobulin superfamily member 4) (IgSF4) (Nectin-like protein 2) (NECL-2) (Spermatogenic immunoglobulin superfamily) (SgIgSF) (Synaptic cell adhesion molecule) (SynCAM) (Tumor suppressor in lung cancer 1) (TSLC-1)	CADM1_HUMAN	CADM1 IGSF4 IGSF4A NECL2 SYNCAM TSLC1	ENSG00000182985		Uniprot_SinglePass		Uniprot_CellMemb	Uniprot_Extracel_Domain			Surfy	GO:0005886	Cadm1	CADM1	23705	Cell adhesion molecule 1 OS=Mus musculus OX=10090 GN=Cadm1 PE=1 SV=2	1.382	0.47	0.47035	0.963256	3.41167e+07	4.71624e+07	4.17165e+07	4.21768e+07	4.3399e+07	1.84281e+07	2.42048e+07	2.17927e+07	3.21716e+07	3.85958e+07	3.41167e+07	4.75588e+07	4.86992e+07	4.71624e+07	4.4591e+07	5.22674e+07	5.1463e+07	2.99512e+07	3.92956e+07	3.99775e+07
Q9C0H2	Q6P5F7	Protein tweety homolog 3 (hTTY3)	TTYH3_HUMAN	TTYH3 KIAA1691	ENSG00000136295			Uniprot_MultiPass	Uniprot_CellMemb	Uniprot_Extracel_Domain			Surfy	GO:0005886	Ttyh3	TTYH3	80727	Protein tweety homolog 3 OS=Mus musculus OX=10090 GN=Ttyh3 PE=1 SV=1	0.423	-1.24	0.0393187	0.377012	1.57863e+07	6.67363e+06	1.49324e+07	1.61443e+07	1.57863e+07	2.94133e+07	3.62931e+07	3.42911e+07	7.17513e+06	8.98405e+06	7.90357e+06	5.87347e+06	5.07973e+06	5.58525e+06	1.10906e+07	1.28417e+07	1.26087e+07	9.397e+06	6.67363e+06	6.07996e+06
Q9H0U3	Q9CQY5	Magnesium transporter protein 1 (MagT1) (Dolichyl-diphosphooligosaccharide--protein glycosyltransferase subunit MAGT1) (Oligosaccharyl transferase subunit MAGT1) (Implantation-associated protein) (IAP)	MAGT1_HUMAN	MAGT1 IAG2 PSEC0084 UNQ628/PRO1244	ENSG00000102158			Uniprot_MultiPass	Uniprot_CellMemb	Uniprot_Extracel_Domain				GO:0005886	Magt1	MAGT1	84061	Magnesium transporter protein 1 OS=Mus musculus OX=10090 GN=Magt1 PE=1 SV=1	1.534	0.62	0.785627	0.999894	904763	1.38825e+06	491074	549716	225074	1.33125e+06	1.51479e+06	1.5417e+06	904763	86538.4	1.39146e+06	748719	720567	632554	1.38825e+06	1.40993e+06	1.91164e+06	2.7349e+06	2.66091e+06	274728
Q9H0X4	Q8C0Z1	Protein FAM234A (Protein ITFG3)	F234A_HUMAN	FAM234A C16orf9 ITFG3			Uniprot_SinglePass			Uniprot_Extracel_Domain	GO_CellSurf				Fam234A	FAM234A	83986	Protein FAM234A OS=Mus musculus OX=10090 GN=Fam234a PE=1 SV=1	1.107	0.15	0.931807	0.999894	1.36501e+06	1.51172e+06	845337	1.05519e+06	849232	1.76156e+06	1.36501e+06	2.00671e+06	1.27806e+06	1.81628e+06	2.48757e+06	2.00614e+06	1.87483e+06	1.94011e+06	885082	929195	1.18562e+06	1.27626e+06	1.51172e+06	1.74907e+06
Q9H1E5	Q8C0L0	Thioredoxin-related transmembrane protein 4 (Thioredoxin domain-containing protein 13)	TMX4_HUMAN	TMX4 KIAA1162 TXNDC13 PSEC0095 UNQ475/PRO938	ENSG00000125827		Uniprot_SinglePass						Surfy		Tmx4	TMX4	56255	Thioredoxin-related transmembrane protein 4 OS=Mus musculus OX=10090 GN=Tmx4 PE=1 SV=2	2.027	1.02	0.547054	0.983201	700177	1.41921e+06	1.29918e+06	1.24623e+06	1.30238e+06	281322	1.45531e+06	215465	700177	37885.7	221367	1.78799e+06	1.80819e+06	1.77505e+06	1.41921e+06	430272	801356	1.12901e+06	1.19416e+06	2.15884e+06
Q9H1V8	Q8BJI1	Sodium-dependent neutral amino acid transporter SLC6A17 (Sodium-dependent neurotransmitter transporter NTT4) (Solute carrier family 6 member 17)	S6A17_HUMAN	SLC6A17 NTT4	ENSG00000197106			Uniprot_MultiPass		Uniprot_Extracel_Domain			Surfy	GO:0005886	Slc6A17	SLC6A17	388662	Sodium-dependent neutral amino acid transporter SLC6A17 OS=Mus musculus OX=10090 GN=Slc6a17 PE=1 SV=1	1.194	0.26	0.94616	0.999894	131834	157375	57469.9	37933	225862	131834	166625	53713.5	231239	95427.3	154039	24969.4	46600.9	26628.6	380599	157375	287701	1.25348e+06	1.04052e+06	84463.9
Q9H2X9	Q91V14	Solute carrier family 12 member 5 (Electroneutral potassium-chloride cotransporter 2) (K-Cl cotransporter 2) (hKCC2) (Neuronal K-Cl cotransporter)	S12A5_HUMAN	SLC12A5 KCC2 KIAA1176	ENSG00000124140			Uniprot_MultiPass					Surfy	GO:0005886	Slc12A5	SLC12A5	57468	Solute carrier family 12 member 5 OS=Mus musculus OX=10090 GN=Slc12a5 PE=1 SV=2	0.906	-0.14	0.786338	0.999894	3.62858e+07	3.28668e+07	3.51287e+07	3.40397e+07	3.65494e+07	4.40419e+07	3.62858e+07	3.51978e+07	5.04321e+07	2.72043e+07	4.11771e+07	3.28668e+07	3.20779e+07	3.12362e+07	5.09194e+07	2.48161e+07	5.11904e+07	4.26779e+07	4.18569e+07	1.988e+07
Q9H313	Q9D3A9	Protein tweety homolog 1 (hTTY1)	TTYH1_HUMAN	TTYH1	ENSG00000167614			Uniprot_MultiPass	Uniprot_CellMemb	Uniprot_Extracel_Domain			Surfy	GO:0005886	Ttyh1	TTYH1	57348	Protein tweety homolog 1 OS=Mus musculus OX=10090 GN=Ttyh1 PE=1 SV=1	3.116	1.64	0.0085199	0.173238	6.55029e+06	2.04101e+07	3.64679e+07	3.68359e+07	3.6072e+07	1.07783e+06	1.23746e+06	1.59681e+06	2.47886e+06	6.55029e+06	8.28267e+06	2.01099e+07	2.23536e+07	2.18675e+07	2.25465e+07	2.70003e+07	2.04101e+07	1.17632e+07	1.11e+07	1.54314e+07
Q9H330	B1AZA5	Transmembrane protein 245 (Protein CG-2)	TM245_HUMAN	TMEM245 C9orf5	ENSG00000106771			Uniprot_MultiPass					Surfy		Tmem245	TMEM245	23731	Transmembrane protein 245 OS=Mus musculus OX=10090 GN=Tmem245 PE=1 SV=1	3.561	1.83	0.198594	0.777635	170939	608706	170939	121433	231654	228070	202375	113746	56879.2	167380	256316	132991	27315.1	130496	608706	405028	661143	1.40452e+06	1.18526e+06	1.0488e+06
Q9H3N1	Q8VBT0	Thioredoxin-related transmembrane protein 1 (Thioredoxin domain-containing protein 1) (Transmembrane Trx-related protein)	TMX1_HUMAN	TMX1 TMX TXNDC TXNDC1 PSEC0085 UNQ235/PRO268			Uniprot_SinglePass			Uniprot_Extracel_Domain					Tmx1	TMX1	81542	Thioredoxin-related transmembrane protein 1 OS=Mus musculus OX=10090 GN=Tmx1 PE=1 SV=1	10.867	3.44	0.022241	0.29464	123846	1.34583e+06	1.69536e+06	1.39971e+06	1.53791e+06	36996.9	7014.6	209931	67805.9	65307.9	123846	1.26768e+06	1.62441e+06	1.34583e+06	361864	493086	177065	1.65844e+06	1.70857e+06	2.02944e+06
Q9H3S1	Q62178	Semaphorin-4A (Semaphorin-B) (Sema B)	SEM4A_HUMAN	SEMA4A SEMAB SEMB UNQ783/PRO1317	ENSG00000196189		Uniprot_SinglePass		Uniprot_CellMemb	Uniprot_Extracel_Domain			Surfy	GO:0005886	Sema4A	SEMA4A	64218	Semaphorin-4A OS=Mus musculus OX=10090 GN=Sema4a PE=1 SV=2	0.729	-0.46	0.561214	0.988209	1.11815e+06	814620	1.11815e+06	1.06358e+06	1.05412e+06	922130	1.12968e+06	988705	2.10847e+06	2.57026e+06	2.15595e+06	1.5925e+06	1.68323e+06	1.4283e+06	627431	814620	1.00538e+06	532620	711398	786895
Q9H598	O35633	Vesicular inhibitory amino acid transporter (GABA and glycine transporter) (Solute carrier family 32 member 1) (Vesicular GABA transporter) (hVIAAT)	VIAAT_HUMAN	SLC32A1 VGAT VIAAT	ENSG00000101438			Uniprot_MultiPass					Surfy	GO:0005886	Slc32A1	SLC32A1	140679	Vesicular inhibitory amino acid transporter OS=Mus musculus OX=10090 GN=Slc32a1 PE=1 SV=3	0.454	-1.14	0.136191	0.660463	8.25204e+06	3.74488e+06	8.13471e+06	8.18209e+06	8.25204e+06	1.47771e+07	2.53547e+07	2.03642e+07	3.17973e+06	1.02925e+07	4.3437e+06	1.80524e+06	2.25884e+06	4.52223e+06	7.25857e+06	1.0565e+07	7.03836e+06	3.74488e+06	3.14424e+06	1.32086e+06
Q9H756	Q8BZT5	Leucine-rich repeat-containing protein 19	LRC19_HUMAN	LRRC19	ENSG00000184434		Uniprot_SinglePass			Uniprot_Extracel_Domain			Surfy		Lrrc19	LRRC19	64922	Leucine-rich repeat-containing protein 19 OS=Mus musculus OX=10090 GN=Lrrc19 PE=1 SV=1	0.833	-0.26	0.435006	0.946498	174147	144984	148101	427693	70379.3	925479	1.12905e+06	174147	265466	78460.8	167930	134581	144984	152154	218402	196734	84148.5	107526	241342	62357.3
Q9HAR2	Q80TS3	Adhesion G protein-coupled receptor L3 (Calcium-independent alpha-latrotoxin receptor 3) (CIRL-3) (Latrophilin-3) (Lectomedin-3)	AGRL3_HUMAN	ADGRL3 KIAA0768 LEC3 LPHN3	ENSG00000150471			Uniprot_MultiPass	Uniprot_CellMemb	Uniprot_Extracel_Domain			Surfy	GO:0005886	Adgrl3	ADGRL3	23284	Adhesion G protein-coupled receptor L3 OS=Mus musculus OX=10090 GN=Adgrl3 PE=1 SV=3	1.046	0.06	0.863356	0.999894	1.26294e+06	1.32097e+06	1.26294e+06	992776	1.13762e+06	1.39835e+06	991882	867767	3.52764e+06	2.09018e+06	2.98687e+06	1.11558e+06	1.32097e+06	1.44621e+06	944252	1.87794e+06	1.24352e+06	1.95119e+06	2.32976e+06	434029
Q9HCC8	Q9ESM6	Glycerophosphoinositol inositolphosphodiesterase GDPD2 (EC 3.1.4.43) (Glycerophosphodiester phosphodiesterase 3) (Glycerophosphodiester phosphodiesterase domain-containing protein 2) (Osteoblast differentiation promoting factor)	GDPD2_HUMAN	GDPD2 GDE3 OBDPF UNQ1935/PRO4418	ENSG00000130055			Uniprot_MultiPass	Uniprot_CellMemb	Uniprot_Extracel_Domain			Surfy	GO:0005886	Gdpd2	GDPD2	54857	Glycerophosphoinositol inositolphosphodiesterase GDPD2 OS=Mus musculus OX=10090 GN=Gdpd2 PE=1 SV=1	0.9	-0.15	0.520722	0.978747	183909	165520	454909	457445	518686	20329.2	62800.3	50726.2	212374	171109	183909	447014	73174.7	380469	57044.4	165520	162386	169642	182646	95961.3
Q9HCJ2	Q8C031	Leucine-rich repeat-containing protein 4C (Netrin-G1 ligand) (NGL-1)	LRC4C_HUMAN	LRRC4C KIAA1580 NGL1 UNQ292/PRO331	ENSG00000148948		Uniprot_SinglePass		Uniprot_CellMemb				Surfy	GO:0005886	Lrrc4C	LRRC4C	57689	Leucine-rich repeat-containing protein 4C OS=Mus musculus OX=10090 GN=Lrrc4c PE=1 SV=2	1.681	0.75	0.745514	0.999894	363941	611656	795294	821668	779265	150158	146818	363941	1.06264e+06	124965	86391.8	536103	598445	656052	1.15211e+06	1.29306e+06	1.35494e+06	586542	611656	345830
Q9HCK4	Q7TPD3	Roundabout homolog 2	ROBO2_HUMAN	ROBO2 KIAA1568	ENSG00000185008		Uniprot_SinglePass			Uniprot_Extracel_Domain	GO_CellSurf		Surfy	GO:0005886	Robo2	ROBO2	6092	Roundabout homolog 2 OS=Mus musculus OX=10090 GN=Robo2 PE=1 SV=2	2.33	1.22	0.475081	0.963266	375494	875046	1.11722e+06	1.17033e+06	1.30565e+06	198567	196317	375494	269577	469644	254841	1.20954e+06	889415	1.22066e+06	875046	492145	220613	515399	994333	430204
Q9HCM2	Q80UG2	Plexin-A4	PLXA4_HUMAN	PLXNA4 KIAA1550 PLXNA4A PLXNA4B UNQ2820/PRO34003	ENSG00000221866		Uniprot_SinglePass		Uniprot_CellMemb	Uniprot_Extracel_Domain			Surfy	GO:0005886	Plxna4	PLXNA4	91584	Plexin-A4 OS=Mus musculus OX=10090 GN=Plxna4 PE=1 SV=3	1.227	0.3	0.733714	0.999894	8.06335e+06	9.89351e+06	1.68136e+07	1.64371e+07	1.62617e+07	8.06335e+06	7.80221e+06	7.86552e+06	7.88244e+06	7.11515e+06	1.32102e+07	1.64911e+07	1.80004e+07	1.7311e+07	9.67146e+06	9.89351e+06	1.05418e+07	7.87172e+06	8.31946e+06	7.52633e+06
Q9HCU4	Q9R0M0	Cadherin EGF LAG seven-pass G-type receptor 2 (Cadherin family member 10) (Epidermal growth factor-like protein 2) (EGF-like protein 2) (Flamingo homolog 3) (Multiple epidermal growth factor-like domains protein 3) (Multiple EGF-like domains protein 3)	CELR2_HUMAN	CELSR2 CDHF10 EGFL2 KIAA0279 MEGF3	ENSG00000143126			Uniprot_MultiPass	Uniprot_CellMemb	Uniprot_Extracel_Domain			Surfy	GO:0005886	Celsr2	CELSR2		Cadherin EGF LAG seven-pass G-type receptor 2 OS=Mus musculus OX=10090 GN=Celsr2 PE=1 SV=3	1.083	0.12	0.781158	0.999894	254997	276262	94935.8	77806	147452	254997	105620	377588	288148	478840	696907	260682	120783	100889	584280	517864	359080	196785	276262	1.01231e+06
Q9HD20	Q9EPE9	Manganese-transporting ATPase 13A1 (EC 7.2.2.-)	AT131_HUMAN	ATP13A1 ATP13A KIAA1825 CGI-152	ENSG00000105726			Uniprot_MultiPass		Uniprot_Extracel_Domain			Surfy		Atp13A1	ATP13A1	57130	Manganese-transporting ATPase 13A1 OS=Mus musculus OX=10090 GN=Atp13a1 PE=1 SV=2	1.011	0.02	0.812124	0.999894	1.11092e+06	1.12323e+06	1.125e+06	912498	875583	1.11919e+06	1.34488e+06	1.62442e+06	1.11092e+06	890465	717280	1.12323e+06	968932	1.15086e+06	905894	1.00167e+06	1.06974e+06	8.20365e+06	7.91666e+06	4.8826e+06
Q9HD45	Q9ET30	Transmembrane 9 superfamily member 3 (EP70-P-iso) (SM-11044-binding protein)	TM9S3_HUMAN	TM9SF3 SMBP UNQ245/PRO282	ENSG00000077147			Uniprot_MultiPass					Surfy		Tm9Sf3	TM9SF3	56889	Transmembrane 9 superfamily member 3 OS=Mus musculus OX=10090 GN=Tm9sf3 PE=1 SV=1	1.003	0.01	0.697069	0.999894	198369	199059	226341	205839	62189.7	277844	207759	87775	198369	62067	35862.8	199059	82021.3	247531	70025.1	160007	34233.4	1.13088e+06	1.25231e+06	1.13021e+06
Q9HDC9	Q9D7N9	Adipocyte plasma membrane-associated protein (Protein BSCv)	APMAP_HUMAN	APMAP C20orf3 UNQ1869/PRO4305			Uniprot_SinglePass			Uniprot_Extracel_Domain	GO_CellSurf				Apmap	APMAP	57136	Adipocyte plasma membrane-associated protein OS=Mus musculus OX=10090 GN=Apmap PE=1 SV=1	1.68	0.75	0.646506	0.999894	1.14924e+06	1.931e+06	1.8344e+06	1.92474e+06	1.26826e+06	1.38468e+06	311474	858063	1.14924e+06	829460	511886	2.7062e+06	3.86366e+06	3.50106e+06	1.0178e+06	1.59609e+06	1.02983e+06	1.931e+06	1.76842e+06	3.18499e+06
Q9NQS3	Q9JLB9	Nectin-3 (CDw113) (Nectin cell adhesion molecule 3) (Poliovirus receptor-related protein 3) (CD antigen CD113)	NECT3_HUMAN	NECTIN3 PRR3 PVRL3	ENSG00000177707		Uniprot_SinglePass		Uniprot_CellMemb	Uniprot_Extracel_Domain			Surfy	GO:0005886	Nectin3	NECTIN3	25945	Nectin-3 OS=Mus musculus OX=10090 GN=Nectin3 PE=1 SV=1	2.007	1.01	0.200528	0.777635	122350	245594	652958	657278	623212	122350	20029.3	63389.7	101199	30476.9	277021	840092	746668	874598	5826.63	225489	31656.1	245594	232537	348031
Q9NS93	Q9CRG1	Transmembrane 7 superfamily member 3 (Seven span transmembrane protein)	TM7S3_HUMAN	TM7SF3	ENSG00000064115			Uniprot_MultiPass	Uniprot_CellMemb				Surfy	GO:0005886	Tm7Sf3	TM7SF3	51768	Transmembrane 7 superfamily member 3 OS=Mus musculus OX=10090 GN=Tm7sf3 PE=2 SV=2	0.385	-1.38	0.00800322	0.165838	272000	104609	118567	262091	28886.5	1.68086e+06	2.94653e+06	3.52269e+06	652983	272000	73154.1	276698	74229.8	7789.56	104609	53540.5	208086	574113	296751	85907.7
Q9NT68	Q9WTS5	Teneurin-2 (Ten-2) (Protein Odd Oz/ten-m homolog 2) (Tenascin-M2) (Ten-m2) (Teneurin transmembrane protein 2) [Cleaved into: Ten-2, soluble form; Ten-2 intracellular domain (Ten-2 ICD)]	TEN2_HUMAN	TENM2 KIAA1127 ODZ2 TNM2	ENSG00000145934		Uniprot_SinglePass		Uniprot_CellMemb	Uniprot_Extracel_Domain			Surfy	GO:0005886	Tenm2	TENM2	57451	Teneurin-2 OS=Mus musculus OX=10090 GN=Tenm2 PE=1 SV=1	1.355	0.44	0.908068	0.999894	599496	812570	1.38757e+06	1.04127e+06	1.33167e+06	482358	563898	599496	217553	660299	566080	2.02863e+06	2.03724e+06	1.9871e+06	812570	561725	822231	711553	391315	321423
Q9NT99	P0C192	Leucine-rich repeat-containing protein 4B (Netrin-G3 ligand) (NGL-3)	LRC4B_HUMAN	LRRC4B LRIG4	ENSG00000131409		Uniprot_SinglePass		Uniprot_CellMemb	Uniprot_Extracel_Domain			Surfy	GO:0005886	Lrrc4B	LRRC4B	94030	Leucine-rich repeat-containing protein 4B OS=Mus musculus OX=10090 GN=Lrrc4b PE=1 SV=1	6.178	2.63	0.0521774	0.438688	313172	1.9349e+06	2.09278e+06	1.88617e+06	2.08222e+06	313172	407540	236270	95538.4	164082	140650	2.37227e+06	2.68251e+06	2.62454e+06	1.7759e+06	1.96005e+06	1.9349e+06	834665	1.1409e+06	445007
Q9NUN5	Q8K0B2	Lysosomal cobalamin transport escort protein LMBD1 (LMBD1) (HDAg-L-interacting protein NESI) (LMBR1 domain-containing protein 1) (Nuclear export signal-interacting protein)	LMBD1_HUMAN	LMBRD1 C6orf209 NESI BM-021 CD001 MSTP044	ENSG00000168216			Uniprot_MultiPass		Uniprot_Extracel_Domain			Surfy	GO:0005886	Lmbrd1	LMBRD1	55788	Lysosomal cobalamin transport escort protein LMBD1 OS=Mus musculus OX=10090 GN=Lmbrd1 PE=1 SV=1	1.317	0.4	0.761714	0.999894	124694	164176	9136.61	124694	28872.8	265346	158723	156800	118071	55577.7	254255	507215	413272	708165	2114.73	164176	104380	120273	65007	234173
Q9NV96	Q8VEK0	Cell cycle control protein 50A (P4-ATPase flippase complex beta subunit TMEM30A) (Transmembrane protein 30A)	CC50A_HUMAN	TMEM30A C6orf67 CDC50A	ENSG00000112697			Uniprot_MultiPass	Uniprot_CellMemb				Surfy	GO:0005886	Tmem30A	TMEM30A	55754	Cell cycle control protein 50A OS=Mus musculus OX=10090 GN=Tmem30a PE=1 SV=1	0.886	-0.17	0.747358	0.999894	1.59943e+07	1.41757e+07	2.75623e+07	2.75501e+07	2.79036e+07	1.39231e+07	1.59943e+07	8.75423e+06	1.2443e+07	5.97272e+07	1.35528e+07	3.21727e+07	3.23855e+07	3.43049e+07	8.51264e+06	1.4035e+07	1.41757e+07	6.26961e+06	7.73149e+06	2.28169e+07
Q9NZ53	Q8CAE9	Podocalyxin-like protein 2 (Endoglycan)	PDXL2_HUMAN	PODXL2 UNQ1861/PRO3742	ENSG00000114631		Uniprot_SinglePass			Uniprot_Extracel_Domain			Surfy	GO:0005886	Podxl2	PODXL2	50512	Podocalyxin-like protein 2 OS=Mus musculus OX=10090 GN=Podxl2 PE=1 SV=2	0.747	-0.42	0.518905	0.978747	463352	346287	1.21495e+06	1.30935e+06	1.40711e+06	405923	463352	324776	1.12699e+06	187672	28018.8	1.4341e+06	1.38086e+06	1.45344e+06	100517	346287	209595	260311	187893	363534
Q9NZ94	Q8BYM5	Neuroligin-3 (Gliotactin homolog)	NLGN3_HUMAN	NLGN3 KIAA1480 NL3	ENSG00000196338		Uniprot_SinglePass		Uniprot_CellMemb	Uniprot_Extracel_Domain	GO_CellSurf		Surfy	GO:0005886	Nlgn3	NLGN3	54413	Neuroligin-3 OS=Mus musculus OX=10090 GN=Nlgn3 PE=1 SV=2	1.125	0.17	0.948704	0.999894	648597	729354	1.92973e+06	1.71153e+06	1.94764e+06	764335	648597	628026	183497	547165	485995	1.41014e+06	2.01327e+06	2.05783e+06	437327	729354	590971	1.00514e+06	696484	556665
Q9NZH0	Q923Z0	G-protein coupled receptor family C group 5 member B (A-69G12.1) (Retinoic acid-induced gene 2 protein) (RAIG-2)	GPC5B_HUMAN	GPRC5B RAIG2	ENSG00000167191			Uniprot_MultiPass	Uniprot_CellMemb	Uniprot_Extracel_Domain	GO_CellSurf		Surfy	GO:0005886	Gprc5B	GPRC5B	51704	G-protein coupled receptor family C group 5 member B OS=Mus musculus OX=10090 GN=Gprc5b PE=1 SV=1	0.64	-0.64	0.450324	0.950968	1.1405e+06	729907	1.1405e+06	1.09104e+06	1.19528e+06	1.46764e+06	2.27568e+06	1.1804e+06	618460	263593	983518	650381	732819	932864	1.11818e+06	729907	1.02108e+06	149926	33962.5	35132.4
Q9P0K1	Q9R1V6	Disintegrin and metalloproteinase domain-containing protein 22 (ADAM 22) (Metalloproteinase-disintegrin ADAM22-3) (Metalloproteinase-like, disintegrin-like, and cysteine-rich protein 2)	ADA22_HUMAN	ADAM22 MDC2	ENSG00000008277		Uniprot_SinglePass		Uniprot_CellMemb	Uniprot_Extracel_Domain			Surfy	GO:0005886	Adam22	ADAM22	53616	Disintegrin and metalloproteinase domain-containing protein 22 OS=Mus musculus OX=10090 GN=Adam22 PE=1 SV=2	1.925	0.95	0.133638	0.654941	3.47324e+07	6.68683e+07	7.36961e+07	6.488e+07	7.48997e+07	3.33505e+07	2.93587e+07	2.63951e+07	3.24253e+07	3.47324e+07	4.20033e+07	6.75195e+07	6.68683e+07	6.08558e+07	1.00602e+08	8.96102e+07	9.06e+07	4.18517e+07	4.82003e+07	3.59645e+07
Q9P121	Q99PJ0	Neurotrimin (hNT) (IgLON family member 2)	NTRI_HUMAN	NTM IGLON2 NT UNQ297/PRO337	ENSG00000182667	Uniprot_GPI			Uniprot_CellMemb				Surfy	GO:0005886	Ntm	NTM	50863	Neurotrimin OS=Mus musculus OX=10090 GN=Ntm PE=1 SV=2	1.107	0.15	0.840856	0.999894	2.68747e+08	2.97589e+08	2.68747e+08	2.67461e+08	2.66598e+08	2.82997e+08	2.62944e+08	2.44465e+08	3.91759e+08	3.48935e+08	2.78761e+08	2.98153e+08	3.04642e+08	2.99681e+08	3.50131e+08	2.97589e+08	2.97243e+08	1.35943e+08	1.3156e+08	1.12656e+08
Q9P232	Q07409	Contactin-3 (Brain-derived immunoglobulin superfamily protein 1) (BIG-1) (Plasmacytoma-associated neuronal glycoprotein)	CNTN3_HUMAN	CNTN3 KIAA1496 PANG	ENSG00000113805	Uniprot_GPI			Uniprot_CellMemb				Surfy	GO:0005886	Cntn3	CNTN3	5067	Contactin-3 OS=Mus musculus OX=10090 GN=Cntn3 PE=1 SV=2	3.944	1.98	0.179159	0.740482	180911	713564	521973	542369	408436	30512.5	218001	30356.7	180703	105893	180911	713564	596437	669879	895334	1.37564e+06	938429	180274	802210	72425.2
Q9P244	Q2WF71	Leucine-rich repeat and fibronectin type III domain-containing protein 1 (Synaptic adhesion-like molecule 2)	LRFN1_HUMAN	LRFN1 KIAA1484 SALM2	ENSG00000128011		Uniprot_SinglePass		Uniprot_CellMemb	Uniprot_Extracel_Domain	GO_CellSurf		Surfy	GO:0005886	Lrfn1	LRFN1	57622	Leucine-rich repeat and fibronectin type III domain-containing protein 1 OS=Mus musculus OX=10090 GN=Lrfn1 PE=1 SV=1	0.338	-1.57	0.156038	0.705615	801139	270483	801139	904131	791633	203656	501577	603195	2.89481e+06	2.3899e+06	2.84863e+06	985309	1.1123e+06	1.10439e+06	270483	77873.7	31449	219458	37386.4	513900
Q9P2B2	Q9WV91	Prostaglandin F2 receptor negative regulator (CD9 partner 1) (CD9P-1) (Glu-Trp-Ile EWI motif-containing protein F) (EWI-F) (Prostaglandin F2-alpha receptor regulatory protein) (Prostaglandin F2-alpha receptor-associated protein) (CD antigen CD315)	FPRP_HUMAN	PTGFRN CD9P1 EWIF FPRP KIAA1436	ENSG00000134247		Uniprot_SinglePass			Uniprot_Extracel_Domain	GO_CellSurf		Surfy		Ptgfrn	PTGFRN	5738	Prostaglandin F2 receptor negative regulator OS=Mus musculus OX=10090 GN=Ptgfrn PE=1 SV=2	0.62	-0.69	0.328033	0.865197	8.75492e+06	5.43207e+06	4.49224e+06	2.96485e+06	3.53289e+06	8.75492e+06	1.3695e+07	1.3312e+07	9.60036e+06	903190	1.18621e+07	4.88181e+06	4.436e+06	5.62797e+06	5.43207e+06	5.92775e+06	4.97561e+06	1.86429e+07	1.84823e+07	873104
Q9P2U7	Q3TXX4	Vesicular glutamate transporter 1 (VGluT1) (Brain-specific Na(+)-dependent inorganic phosphate cotransporter) (Solute carrier family 17 member 7)	VGLU1_HUMAN	SLC17A7 BNPI VGLUT1	ENSG00000104888			Uniprot_MultiPass		Uniprot_Extracel_Domain			Surfy	GO:0005886	Slc17A7	SLC17A7	57030	Vesicular glutamate transporter 1 OS=Mus musculus OX=10090 GN=Slc17a7 PE=1 SV=2	13.338	3.74	4.08824e-05	0.00300538	706154	9.41893e+06	543858	584670	706154	8.25267e+06	8.97006e+06	9.32843e+06	5.19064e+06	423751	333469	705178	404878	1.17942e+06	9.41893e+06	8.58153e+06	9.46352e+06	1.12865e+07	1.15267e+07	1.26719e+07
Q9P2U8	Q8BLE7	Vesicular glutamate transporter 2 (VGluT2) (Differentiation-associated BNPI) (Differentiation-associated Na(+)-dependent inorganic phosphate cotransporter) (Solute carrier family 17 member 6)	VGLU2_HUMAN	SLC17A6 DNPI VGLUT2	ENSG00000091664			Uniprot_MultiPass					Surfy		Slc17A6	SLC17A6	57084	Vesicular glutamate transporter 2 OS=Mus musculus OX=10090 GN=Slc17a6 PE=1 SV=1	0.6	-0.74	0.298692	0.859332	9.60085e+06	5.76483e+06	9.61459e+06	9.60085e+06	1.03455e+07	8.07731e+06	8.2322e+06	8.86995e+06	1.0467e+07	4.40316e+06	1.16829e+07	1.05989e+07	1.00945e+07	9.44592e+06	5.12445e+06	6.26142e+06	5.76483e+06	2.83703e+06	2.21386e+06	20375.9
Q9UBS5	Q9WV18	Gamma-aminobutyric acid type B receptor subunit 1 (GABA-B receptor 1) (GABA-B-R1) (GABA-BR1) (GABABR1) (Gb1)	GABR1_HUMAN	GABBR1 GPRC3A	ENSG00000204681			Uniprot_MultiPass	Uniprot_CellMemb	Uniprot_Extracel_Domain			Surfy	GO:0005886	Gabbr1	GABBR1	2550	Gamma-aminobutyric acid type B receptor subunit 1 OS=Mus musculus OX=10090 GN=Gabbr1 PE=1 SV=1	0.519	-0.95	0.28336	0.857167	2.00938e+06	1.04193e+06	2.21476e+06	794912	1.01729e+06	5.10738e+06	1.85059e+06	2.00938e+06	1.90682e+06	2.89802e+06	6.16402e+06	881958	583331	1.04193e+06	943933	1.82768e+06	2.89528e+06	3.81905e+06	3.06717e+06	631010
Q9UGT4	Q9DBX3	Sushi domain-containing protein 2	SUSD2_HUMAN	SUSD2	ENSG00000099994		Uniprot_SinglePass		Uniprot_CellMemb	Uniprot_Extracel_Domain			Surfy	GO:0005886	Susd2	SUSD2	56241	Sushi domain-containing protein 2 OS=Mus musculus OX=10090 GN=Susd2 PE=1 SV=1	1.12	0.16	0.947559	0.999894	5.96292e+06	6.68063e+06	7.68192e+06	8.3942e+06	6.82852e+06	4.29877e+06	5.96292e+06	3.48893e+06	7.80644e+06	5.94123e+06	3.72759e+06	1.04011e+07	1.12418e+07	1.07677e+07	5.3493e+06	6.68063e+06	7.80962e+06	1.56623e+06	3.32825e+06	2.52707e+06
Q9UHC6	Q9CPW0	Contactin-associated protein-like 2 (Cell recognition molecule Caspr2)	CNTP2_HUMAN	CNTNAP2 CASPR2 KIAA0868	ENSG00000174469		Uniprot_SinglePass			Uniprot_Extracel_Domain	GO_CellSurf		Surfy	GO:0005886	Cntnap2	CNTNAP2	26047	Contactin-associated protein-like 2 OS=Mus musculus OX=10090 GN=Cntnap2 PE=1 SV=2	0.882	-0.18	0.73883	0.999894	1.63864e+07	1.44537e+07	2.18349e+07	2.13871e+07	2.09761e+07	7.4548e+06	6.6209e+06	6.66284e+06	1.24462e+07	2.38837e+07	1.63864e+07	2.17199e+07	2.56611e+07	2.3127e+07	1.51003e+07	1.44537e+07	1.38692e+07	1.18272e+07	1.20395e+07	1.20195e+07
Q9UHN6	Q5FWI3	Cell surface hyaluronidase (EC 3.2.1.35) (Cell migration-inducing hyaluronidase 2) (Transmembrane protein 2)	CEIP2_HUMAN	CEMIP2 KIAA1412 TMEM2	ENSG00000135048		Uniprot_SinglePass		Uniprot_CellMemb	Uniprot_Extracel_Domain				GO:0005886	Cemip2	CEMIP2	23670	Cell surface hyaluronidase OS=Mus musculus OX=10090 GN=Cemip2 PE=1 SV=1	2.003	1	0.581385	0.99208	502313	1.00595e+06	1.01245e+06	1.03116e+06	1.08166e+06	472903	481059	528499	491240	502313	402615	2.4578e+06	1.91329e+06	1.57154e+06	470487	187793	246201	823244	1.00595e+06	1.5261e+06
Q9UHW9	Q924N4	Solute carrier family 12 member 6 (Electroneutral potassium-chloride cotransporter 3) (K-Cl cotransporter 3)	S12A6_HUMAN	SLC12A6 KCC3	ENSG00000140199			Uniprot_MultiPass	Uniprot_CellMemb	Uniprot_Extracel_Domain			Surfy	GO:0005886	Slc12A6	SLC12A6	9990	Solute carrier family 12 member 6 OS=Mus musculus OX=10090 GN=Slc12a6 PE=1 SV=2	0.702	-0.51	0.472478	0.963266	2.13365e+06	1.49781e+06	2.58646e+06	2.56246e+06	2.39185e+06	2.11907e+06	1.9461e+06	2.13365e+06	2.12524e+06	1.95608e+06	2.49772e+06	1.91673e+06	1.65348e+06	1.81509e+06	1.21493e+06	1.63845e+06	1.49781e+06	241874	346158	283468
Q9UIW2	P70206	Plexin-A1 (Semaphorin receptor NOV)	PLXA1_HUMAN	PLXNA1 NOV PLXN1	ENSG00000114554		Uniprot_SinglePass		Uniprot_CellMemb	Uniprot_Extracel_Domain			Surfy	GO:0005886	Plxna1	PLXNA1	5361	Plexin-A1 OS=Mus musculus OX=10090 GN=Plxna1 PE=1 SV=1	1.168	0.22	0.743649	0.999894	1.23329e+07	1.44104e+07	1.33486e+07	1.30018e+07	1.39635e+07	4.95269e+06	8.7778e+06	5.85228e+06	1.26155e+07	1.23329e+07	1.1099e+07	1.44104e+07	1.42134e+07	1.4856e+07	6.47936e+06	7.14309e+06	8.53119e+06	1.95644e+07	1.6331e+07	1.47993e+07
Q9UJ14	Q99JP7	Glutathione hydrolase 7 (EC 3.4.19.13) (Gamma-glutamyltransferase 7) (GGT 7) (EC 2.3.2.2) (Gamma-glutamyltransferase-like 3) (Gamma-glutamyltransferase-like 5) (Gamma-glutamyltranspeptidase 7) [Cleaved into: Glutathione hydrolase 7 heavy chain; Glutathione hydrolase 7 light chain]	GGT7_HUMAN	GGT7 GGTL3 GGTL5	ENSG00000131067		Uniprot_SinglePass			Uniprot_Extracel_Domain			Surfy	GO:0005886	Ggt7	GGT7	2686	Glutathione hydrolase 7 OS=Mus musculus OX=10090 GN=Ggt7 PE=1 SV=2	0.675	-0.57	0.498236	0.973732	4.49962e+06	3.03806e+06	4.17133e+06	4.49962e+06	3.75463e+06	3.61882e+06	4.65195e+06	3.70389e+06	5.66256e+06	6.6119e+06	6.17448e+06	3.83417e+06	4.21294e+06	4.17984e+06	1.64671e+06	1.44838e+06	1.6666e+06	3.03806e+06	2.94146e+06	3.94997e+06
Q9UJQ1	Q9D387	Lysosome-associated membrane glycoprotein 5 (Brain and dendritic cell-associated LAMP) (Brain-associated LAMP-like protein) (BAD-LAMP) (Lysosome-associated membrane protein 5) (LAMP-5)	LAMP5_HUMAN	LAMP5 C20orf103	ENSG00000125869		Uniprot_SinglePass		Uniprot_CellMemb	Uniprot_Extracel_Domain			Surfy	GO:0005886	Lamp5	LAMP5	24141	Lysosome-associated membrane glycoprotein 5 OS=Mus musculus OX=10090 GN=Lamp5 PE=1 SV=2	1.148	0.2	0.896154	0.999894	204269	234418	254388	261073	131710	96901.3	193996	264917	204269	206031	104367	945878	1.02276e+06	935294	164288	57354.3	91059.3	124471	234418	242833
Q9UKJ0	Q2YFS1	Paired immunoglobulin-like type 2 receptor beta (Activating receptor PILR-beta) (Cell surface receptor FDFACT)	PILRB_HUMAN	PILRB FDFACT PP1551	ENSG00000121716		Uniprot_SinglePass			Uniprot_Extracel_Domain			Surfy	GO:0005886	Pilrb2	PILRB		Paired immunoglobulin-like type 2 receptor beta-2 OS=Mus musculus OX=10090 GN=Pilrb2 PE=2 SV=1	1.224	0.29	0.92757	0.999894	163325	199989	149144	163325	507765	278527	274052	242659	4153.72	153488	32200.9	1.05894e+06	1.11087e+06	1.09732e+06	90010	23379.4	124085	170582	199989	211658
Q9UL51	O88703	Potassium/sodium hyperpolarization-activated cyclic nucleotide-gated channel 2 (Brain cyclic nucleotide-gated channel 2) (BCNG-2)	HCN2_HUMAN	HCN2 BCNG2	ENSG00000099822			Uniprot_MultiPass	Uniprot_CellMemb	Uniprot_Extracel_Domain				GO:0005886	Hcn2	HCN2	610	Potassium/sodium hyperpolarization-activated cyclic nucleotide-gated channel 2 OS=Mus musculus OX=10090 GN=Hcn2 PE=1 SV=1	0.273	-1.87	0.0193735	0.280525	8.37739e+06	2.28786e+06	2.02822e+06	2.17153e+06	2.45176e+06	8.37739e+06	8.5239e+06	8.41189e+06	1.42207e+07	3.80218e+06	1.3879e+07	1.86192e+06	2.28786e+06	1.88737e+06	2.81593e+06	3.39468e+06	2.79038e+06	2.16175e+06	2.46308e+06	1.23207e+06
Q9ULB1	Q9CS84	Neurexin-1 (Neurexin I-alpha) (Neurexin-1-alpha)	NRX1A_HUMAN	NRXN1 KIAA0578	ENSG00000179915		Uniprot_SinglePass		Uniprot_CellMemb	Uniprot_Extracel_Domain	GO_CellSurf		Surfy	GO:0005886	Nrxn1	NRXN1	9378	Neurexin-1 OS=Mus musculus OX=10090 GN=Nrxn1 PE=1 SV=3	2.807	1.49	0.0170464	0.264173	6.73881e+06	1.89173e+07	2.31654e+07	2.4365e+07	2.34464e+07	6.26979e+06	5.21128e+06	6.73881e+06	6.27722e+06	5.39197e+06	7.31237e+06	3.0545e+07	3.15224e+07	3.07906e+07	1.89173e+07	2.0033e+07	1.88434e+07	9.1633e+06	1.01965e+07	1.03686e+07
Q9ULF5	Q6P5F6	Zinc transporter ZIP10 (Solute carrier family 39 member 10) (Zrt- and Irt-like protein 10) (ZIP-10)	S39AA_HUMAN	SLC39A10 KIAA1265 ZIP10	ENSG00000196950			Uniprot_MultiPass					Surfy	GO:0005886	Slc39A10	SLC39A10	57181	Zinc transporter ZIP10 OS=Mus musculus OX=10090 GN=Slc39a10 PE=1 SV=1	0.783	-0.35	0.32622	0.864392	215090	168442	294787	461724	484728	19826.5	209339	236764	86944.8	199036	215090	590758	480415	588998	10608.6	44813.3	124987	178756	168442	148816
Q9ULK6	Q5DTZ6	RING finger protein 150	RN150_HUMAN	RNF150 KIAA1214	ENSG00000170153		Uniprot_SinglePass			Uniprot_Extracel_Domain			Surfy		Rnf150	RNF150	57484	RING finger protein 150 OS=Mus musculus OX=10090 GN=Rnf150 PE=2 SV=2	1.229	0.3	0.987794	0.999894	191589	235530	526480	413512	400733	64605.2	244820	96966.3	191589	140479	21090.9	499516	358510	342811	57867.3	235530	126210	6584.87	259397	49890.8
Q9ULX7	Q9WVT6	Carbonic anhydrase 14 (EC 4.2.1.1) (Carbonate dehydratase XIV) (Carbonic anhydrase XIV) (CA-XIV)	CAH14_HUMAN	CA14 UNQ690/PRO1335	ENSG00000118298		Uniprot_SinglePass			Uniprot_Extracel_Domain			Surfy	GO:0005886	Ca14	CA14		Carbonic anhydrase 14 OS=Mus musculus OX=10090 GN=Ca14 PE=1 SV=1	1.18	0.24	0.88834	0.999894	3.25081e+06	3.83667e+06	6.4906e+06	5.88623e+06	6.58239e+06	3.00101e+06	3.95898e+06	3.25081e+06	2.67226e+06	2.1149e+06	2.10867e+06	6.35713e+06	6.31342e+06	6.19615e+06	3.40212e+06	3.86037e+06	3.83667e+06	1.06266e+06	1.30219e+06	304188
Q9UMF0	Q60625	Intercellular adhesion molecule 5 (ICAM-5) (Telencephalin)	ICAM5_HUMAN	ICAM5 TLCN TLN	ENSG00000105376		Uniprot_SinglePass			Uniprot_Extracel_Domain			Surfy	GO:0005886	Icam5	ICAM5	7087	Intercellular adhesion molecule 5 OS=Mus musculus OX=10090 GN=Icam5 PE=1 SV=2	0.757	-0.4	0.487662	0.971044	1.42559e+08	1.07847e+08	1.30554e+08	1.27843e+08	1.27681e+08	1.32417e+08	1.42559e+08	1.44437e+08	4.01605e+08	5.62496e+08	4.1888e+08	1.23677e+08	1.25347e+08	1.25329e+08	1.07847e+08	9.97324e+07	1.1337e+08	7.96848e+07	8.48426e+07	9.02982e+07
Q9UPR5	Q8K596	Sodium/calcium exchanger 2 (Na(+)/Ca(2+)-exchange protein 2) (Solute carrier family 8 member 2)	NAC2_HUMAN	SLC8A2 KIAA1087 NCX2	ENSG00000118160			Uniprot_MultiPass	Uniprot_CellMemb	Uniprot_Extracel_Domain			Surfy	GO:0005886	Slc8A2	SLC8A2	6543	Sodium/calcium exchanger 2 OS=Mus musculus OX=10090 GN=Slc8a2 PE=1 SV=1	1.155	0.21	0.764567	0.999894	2.6147e+07	3.01954e+07	4.68374e+07	4.68745e+07	4.85466e+07	2.17521e+07	1.92924e+07	2.38912e+07	2.6147e+07	2.6354e+07	2.52433e+07	4.39581e+07	4.58887e+07	4.76263e+07	3.01954e+07	2.68406e+07	3.10124e+07	2.13404e+07	2.57173e+07	2.49513e+07
Q9UPU3	Q8VI51	VPS10 domain-containing receptor SorCS3	SORC3_HUMAN	SORCS3 KIAA1059	ENSG00000156395		Uniprot_SinglePass						Surfy	GO:0005886	Sorcs3	SORCS3	22986	VPS10 domain-containing receptor SorCS3 OS=Mus musculus OX=10090 GN=Sorcs3 PE=1 SV=1	0.362	-1.47	0.0810633	0.535343	6.45472e+06	2.33402e+06	7.76302e+06	7.22939e+06	8.97165e+06	495714	718304	3.41967e+06	3.93154e+06	8.5546e+06	6.45472e+06	6.01711e+06	4.81286e+06	5.73215e+06	1.60913e+06	1.63758e+06	1.49566e+06	4.20947e+06	2.33402e+06	1.82962e+06
Q9UQ52	Q9JMB8	Contactin-6 (Neural recognition molecule NB-3) (hNB-3)	CNTN6_HUMAN	CNTN6	ENSG00000134115	Uniprot_GPI			Uniprot_CellMemb				Surfy	GO:0005886	Cntn6	CNTN6	27255	Contactin-6 OS=Mus musculus OX=10090 GN=Cntn6 PE=1 SV=2	0.556	-0.85	0.29063	0.85818	415594	231095	415594	344370	243623	227203	246564	802329	2.32675e+06	1.01885e+06	1.98657e+06	251751	166509	327772	205616	226595	274803	231095	270025	137566
Q9Y2I2	Q8R4G0	Netrin-G1 (Laminet-1)	NTNG1_HUMAN	NTNG1 KIAA0976 LMNT1 UNQ571/PRO1133	ENSG00000162631	Uniprot_GPI			Uniprot_CellMemb				Surfy	GO:0005886	Ntng1	NTNG1	22854	Netrin-G1 OS=Mus musculus OX=10090 GN=Ntng1 PE=1 SV=2	2.313	1.21	0.358487	0.891485	1.16265e+06	2.68976e+06	2.8255e+06	2.6113e+06	2.97569e+06	569914	470595	606431	1.16265e+06	1.81644e+06	333529	2.64578e+06	3.0227e+06	3.06797e+06	2.68976e+06	3.54479e+06	3.82975e+06	946892	824692	528561
Q9Y320	Q9D710	Thioredoxin-related transmembrane protein 2 (Cell proliferation-inducing gene 26 protein) (Thioredoxin domain-containing protein 14)	TMX2_HUMAN	TMX2 TXNDC14 CGI-31 My009 PIG26 PSEC0045 UNQ237/PRO270			Uniprot_SinglePass			Uniprot_Extracel_Domain					Tmx2	TMX2	51075	Thioredoxin-related transmembrane protein 2 OS=Mus musculus OX=10090 GN=Tmx2 PE=1 SV=1	0.231	-2.11	0.0376861	0.37228	646147	149579	192759	162184	34299.8	1.60257e+06	1.48838e+06	252713	646147	732544	1.11708e+06	58010.4	31698.3	126685	10042	515823	149579	2.15228e+06	1.5872e+06	1.64264e+06
Q9Y4C0	Q6P9K9	Neurexin-3 (Neurexin III-alpha) (Neurexin-3-alpha)	NRX3A_HUMAN	NRXN3 C14orf60 KIAA0743	ENSG00000021645		Uniprot_SinglePass			Uniprot_Extracel_Domain			Surfy	GO:0005886	Nrxn3	NRXN3	9369	Neurexin-3 OS=Mus musculus OX=10090 GN=Nrxn3 PE=1 SV=2	1.378	0.46	0.638256	0.999894	6.34628e+06	8.74362e+06	1.28321e+07	1.36127e+07	1.21369e+07	8.06707e+06	6.34628e+06	5.53701e+06	2.96171e+06	2.94928e+06	3.67422e+06	1.71925e+07	1.74736e+07	1.59696e+07	8.01801e+06	5.07246e+06	8.74362e+06	8.60175e+06	1.40957e+07	2.75943e+06
Q9Y4D7	Q3UH93	Plexin-D1	PLXD1_HUMAN	PLXND1 KIAA0620	ENSG00000004399		Uniprot_SinglePass		Uniprot_CellMemb	Uniprot_Extracel_Domain			Surfy	GO:0005886	Plxnd1	PLXND1	23129	Plexin-D1 OS=Mus musculus OX=10090 GN=Plxnd1 PE=1 SV=1	1.206	0.27	0.994265	0.999894	1.2699e+06	1.53155e+06	1.2699e+06	1.20378e+06	1.15322e+06	1.17625e+06	1.56315e+06	1.21506e+06	5.10426e+06	4.34191e+06	5.99972e+06	1.57622e+06	1.69949e+06	1.72628e+06	2.30541e+06	1.05493e+06	1.53155e+06	1.47068e+06	540855	606403
Q9Y5G9	Q91XY4	Protocadherin gamma-A4 (PCDH-gamma-A4)	PCDG4_HUMAN	PCDHGA4	ENSG00000262576		Uniprot_SinglePass		Uniprot_CellMemb	Uniprot_Extracel_Domain			Surfy	GO:0005886	Pcdhga4	PCDHGA4	56111	Protocadherin gamma-A4 OS=Mus musculus OX=10090 GN=Pcdhga4 PE=1 SV=1	1.273	0.35	0.806337	0.999894	148086	188481	689829	372352	67782	188793	75685	174528	148086	99671.8	105961	357197	626004	1.09556e+06	188481	107041	228854	5813.44	100946	167861
Q9Y5L3	O55026	Ectonucleoside triphosphate diphosphohydrolase 2 (NTPDase 2) (EC 3.6.1.-) (CD39 antigen-like 1) (Ecto-ATP diphosphohydrolase 2) (Ecto-ATPDase 2) (Ecto-ATPase 2)	ENTP2_HUMAN	ENTPD2 CD39L1	ENSG00000054179			Uniprot_MultiPass	Uniprot_CellMemb	Uniprot_Extracel_Domain				GO:0005886	Entpd2	ENTPD2	954	Ectonucleoside triphosphate diphosphohydrolase 2 OS=Mus musculus OX=10090 GN=Entpd2 PE=1 SV=2	3.05	1.61	0.0812805	0.535343	2.6304e+06	8.02182e+06	1.09474e+07	1.04539e+07	1.01438e+07	1.55479e+06	2.6304e+06	1.67598e+06	2.51503e+06	1.44642e+06	2.77506e+06	8.6583e+06	8.1803e+06	7.48503e+06	7.9454e+06	1.17172e+07	9.89494e+06	6.02363e+06	8.02182e+06	2.93192e+06
Q9Y5S1	Q9WTR1	Transient receptor potential cation channel subfamily V member 2 (TrpV2) (Osm-9-like TRP channel 2) (OTRPC2) (Vanilloid receptor-like protein 1) (VRL-1)	TRPV2_HUMAN	TRPV2 VRL	ENSG00000187688			Uniprot_MultiPass	Uniprot_CellMemb	Uniprot_Extracel_Domain	GO_CellSurf		Surfy	GO:0005886	Trpv2	TRPV2	51393	Transient receptor potential cation channel subfamily V member 2 OS=Mus musculus OX=10090 GN=Trpv2 PE=1 SV=2	1.041	0.06	0.851102	0.999894	519541	540986	798108	519541	691299	160442	519118	248891	657859	1.69092e+06	165615	836048	821012	804052	156519	605627	540986	227327	134099	146347
Q9Y639	P97300	Neuroplastin (Stromal cell-derived receptor 1) (SDR-1)	NPTN_HUMAN	NPTN SDFR1 SDR1	ENSG00000156642		Uniprot_SinglePass		Uniprot_CellMemb	Uniprot_Extracel_Domain	GO_CellSurf		Surfy	GO:0005886	Nptn	NPTN	27020	Neuroplastin OS=Mus musculus OX=10090 GN=Nptn PE=1 SV=3	0.863	-0.21	0.69969	0.999894	3.81555e+08	3.29135e+08	4.0654e+08	4.11692e+08	4.03234e+08	2.07427e+08	1.85839e+08	1.61088e+08	3.81555e+08	4.50656e+08	3.11768e+08	3.75127e+08	3.88543e+08	4.10773e+08	3.59622e+08	3.29135e+08	3.21266e+08	1.36872e+08	1.14594e+08	1.16648e+08
Q9Y698	O88602	Voltage-dependent calcium channel gamma-2 subunit (Neuronal voltage-gated calcium channel gamma-2 subunit) (Transmembrane AMPAR regulatory protein gamma-2) (TARP gamma-2)	CCG2_HUMAN	CACNG2	ENSG00000166862			Uniprot_MultiPass			GO_CellSurf		Surfy	GO:0005886	Cacng2	CACNG2	10369	Voltage-dependent calcium channel gamma-2 subunit OS=Mus musculus OX=10090 GN=Cacng2 PE=1 SV=1	0.381	-1.39	0.114733	0.618838	4.65251e+06	1.77391e+06	1.84631e+06	1.81134e+06	1.66069e+06	3.91511e+06	4.65251e+06	6.98041e+06	6.02422e+06	5.95247e+06	1.04652e+07	1.66276e+06	1.77391e+06	1.77252e+06	2.43468e+06	2.07762e+06	2.03967e+06	1.38298e+06	1.47081e+06	1.84407e+06
Q9Y6N7	O89026	Roundabout homolog 1 (Deleted in U twenty twenty) (H-Robo-1)	ROBO1_HUMAN	ROBO1 DUTT1	ENSG00000169855		Uniprot_SinglePass		Uniprot_CellMemb	Uniprot_Extracel_Domain	GO_CellSurf		Surfy	GO:0005886	Robo1	ROBO1	6091	Roundabout homolog 1 OS=Mus musculus OX=10090 GN=Robo1 PE=1 SV=1	1.395	0.48	0.917334	0.999894	350703	489263	913396	871960	778270	350703	211359	381840	254127	214651	55686.5	1.16753e+06	612924	928013	340631	474524	137354	489263	204426	989505
Q9Y6N8	P70408	Cadherin-10 (T2-cadherin)	CAD10_HUMAN	CDH10	ENSG00000040731		Uniprot_SinglePass		Uniprot_CellMemb	Uniprot_Extracel_Domain			Surfy	GO:0005886	Cdh10	CDH10	1008	Cadherin-10 OS=Mus musculus OX=10090 GN=Cdh10 PE=1 SV=3	2.514	1.33	0.210364	0.781236	1.89432e+06	4.76203e+06	652546	620218	747579	1.83396e+06	3.09337e+06	3.77811e+06	1.89432e+06	2.9666e+06	2.13709e+06	874312	650560	621848	4.76203e+06	6.13751e+06	5.71299e+06	6.17499e+06	5.36624e+06	642822
Q9Y6R1	O88343	Electrogenic sodium bicarbonate cotransporter 1 (Sodium bicarbonate cotransporter) (Na(+)/HCO3(-) cotransporter) (Solute carrier family 4 member 4) (kNBC1)	S4A4_HUMAN	SLC4A4 NBC NBC1 NBCE1	ENSG00000080493			Uniprot_MultiPass	Uniprot_CellMemb	Uniprot_Extracel_Domain	GO_CellSurf		Surfy	GO:0005886	Slc4A4	SLC4A4	8671	Electrogenic sodium bicarbonate cotransporter 1 OS=Mus musculus OX=10090 GN=Slc4a4 PE=1 SV=2	0.663	-0.59	0.315626	0.859332	2.94942e+07	1.95582e+07	3.33567e+07	3.13793e+07	3.15339e+07	2.94942e+07	2.90668e+07	3.65865e+07	1.49127e+07	1.28094e+07	1.10811e+07	3.10162e+07	3.10291e+07	2.91733e+07	1.78326e+07	1.95582e+07	1.98178e+07	1.25697e+07	1.21184e+07	4.82338e+06
